# Supplementary material for: Sequence-specific capture and concentration of viral RNA by type III CRISPR system enhances diagnostic
Source: Nat Commun. 2022 Dec 15;13:7762. doi: 10.1038/s41467-022-35445-5 (PMC9751510; doi:10.1038/s41467-022-35445-5)
Supplement: Supplementary file 4 — Supplementary Data 1 [file 41467_2022_35445_MOESM4_ESM.xlsx]

## Sheet: Sheet1
Supplementary Data 1. Sequences of fluorescent RNA and DNA reporters.
N	ssRNA Reporter
A01	5'-FAM-AUAAAAAAAU-IABkFQ
A02	5'-FAM-AUAACAACAU-IABkFQ
A03	5'-FAM-AUAAGAAGAU-IABkFQ
A04	5'-FAM-AUAAUAAUAU-IABkFQ
A05	5'-FAM-AUACCACCAU-IABkFQ
A06	5'-FAM-AUACGACGAU-IABkFQ
A07	5'-FAM-AUACUACUAU-IABkFQ
A08	5'-FAM-AUAGCAGCAU-IABkFQ
A09	5'-FAM-AUAGGAGGAU-IABkFQ
A10	5'-FAM-AUAGUAGUAU-IABkFQ
A11	5'-FAM-AUAUCAUCAU-IABkFQ
A12	5'-FAM-AUAUGAUGAU-IABkFQ
B01	5'-FAM-AUAUUAUUAU-IABkFQ
B02	5'-FAM-AUCCCCCCAU-IABkFQ
B03	5'-FAM-AUCCGCCGAU-IABkFQ
B04	5'-FAM-AUCCUCCUAU-IABkFQ
B05	5'-FAM-AUCGGCGGAU-IABkFQ
B06	5'-FAM-AUCGUCGUAU-IABkFQ
B07	5'-FAM-AUCUGCUGAU-IABkFQ
B08	5'-FAM-AUCUUCUUAU-IABkFQ
B10	5'-FAM-AUGGUGGUAU-IABkFQ
B11	5'-FAM-AUGUUGUUAU-IABkFQ
B12	5'-FAM-AUUUUUUUAU-IABkFQ
C01	5'-FAM-CGCGAAAAAACGCG-IABkFQ-3'
C02	5'-FAM-CGCGAACAACCGCG-IABkFQ-3'
C03	5'-FAM-CGCGAAGAAGCGCG-IABkFQ-3'
C04	5'-FAM-CGCGAAUAAUCGCG-IABkFQ-3'
C05	5'-FAM-AUAUACCACCAUAU-IABkFQ-3'
C06	5'-FAM-AUAUACGACGAUAU-IABkFQ-3'
C07	5'-FAM-CGCGACUACUCGCG-IABkFQ-3'
C08	5'-FAM-AUAUAGCAGCAUAU-IABkFQ-3'
C09	5'-FAM-AUAUAGGAGGAUAU-IABkFQ-3'
C10	5'-FAM-CGCGAGUAGUCGCG-IABkFQ-3'
C11	5'-FAM-CGCGAUCAUCCGCG-IABkFQ-3'
C12	5'-FAM-CGCGAUGAUGCGCG-IABkFQ-3'
D01	5'-FAM-CGCGAUUAUUCGCG-IABkFQ-3'
D02	5'-FAM-AUAUCCCCCCAUAU-IABkFQ-3'
D03	5'-FAM-AUAUCCGCCGAUAU-IABkFQ-3'
D04	5'-FAM-AUAUCCUCCUAUAU-IABkFQ-3'
D05	5'-FAM-AUAUCGGCGGAUAU-IABkFQ-3'
D06	5'-FAM-AUAUCGUCGUAUAU-IABkFQ-3'
D07	5'-FAM-AUAUCUGCUGAUAU-IABkFQ-3'
D08	5'-FAM-CGCGCUUCUUCGCG-IABkFQ-3'
D10	5'-FAM-AUAUGGUGGUAUAU-IABkFQ-3'
D11	5'-FAM-CGCGGUUGUUCGCG-IABkFQ-3'
D12	5'-FAM-CGCGUUUUUUCGCG-IABkFQ-3'
N	ssDNA Reporter
A01	/56-FAM/ATA AAA AAA T/3IABkFQ/
A02	/56-FAM/ATA ACA ACA T/3IABkFQ/
A03	/56-FAM/ATA AGA AGA T/3IABkFQ/
A04	/56-FAM/ATA ATA ATA T/3IABkFQ/
A05	/56-FAM/ATA CCA CCA T/3IABkFQ/
A06	/56-FAM/ATA CGA CGA T/3IABkFQ/
A07	/56-FAM/ATA CTA CTA T/3IABkFQ/
A08	/56-FAM/ATA GCA GCA T/3IABkFQ/
A09	/56-FAM/ATA GGA GGA T/3IABkFQ/
A10	/56-FAM/ATA GTA GTA T/3IABkFQ/
A11	/56-FAM/ATA TCA TCA T/3IABkFQ/
A12	/56-FAM/ATA TGA TGA T/3IABkFQ/
B01	/56-FAM/ATA TTA TTA T/3IABkFQ/
B02	/56-FAM/ATC CCC CCA T/3IABkFQ/
B03	/56-FAM/ATC CGC CGA T/3IABkFQ/
B04	/56-FAM/ATC CTC CTA T/3IABkFQ/
B05	/56-FAM/ATC GGC GGA T/3IABkFQ/
B06	/56-FAM/ATC GTC GTA T/3IABkFQ/
B07	/56-FAM/ATC TGC TGA T/3IABkFQ/
B08	/56-FAM/ATC TTC TTA T/3IABkFQ/
B09	/56-FAM/ATG GGG GGA T/3IABkFQ/
B10	/56-FAM/ATG GTG GTA T/3IABkFQ/
B11	/56-FAM/ATG TTG TTA T/3IABkFQ/
B12	/56-FAM/ATT TTT TTA T/3IABkFQ/
C01	/56-FAM/CGC GAA AAA ACG CG/3IABkFQ/
C02	/56-FAM/CGC GAA CAA CCG CG/3IABkFQ/
C03	/56-FAM/CGC GAA GAA GCG CG/3IABkFQ/
C04	/56-FAM/CGC GAA TAA TCG CG/3IABkFQ/
C05	/56-FAM/ATA TAC CAC CAT AT/3IABkFQ/
C06	/56-FAM/ATA TAC GAC GAT AT/3IABkFQ/
C07	/56-FAM/CGC GAC TAC TCG CG/3IABkFQ/
C08	/56-FAM/ATA TAG CAG CAT AT/3IABkFQ/
C09	/56-FAM/ATA TAG GAG GAT AT/3IABkFQ/
C10	/56-FAM/CGC GAG TAG TCG CG/3IABkFQ/
C11	/56-FAM/CGC GAT CAT CCG CG/3IABkFQ/
C12	/56-FAM/CGC GAT GAT GCG CG/3IABkFQ/
D01	/56-FAM/CGC GAT TAT TCG CG/3IABkFQ/
D02	/56-FAM/ATA TCC CCC CAT AT/3IABkFQ/
D03	/56-FAM/ATA TCC GCC GAT AT/3IABkFQ/
D04	/56-FAM/ATA TCC TCC TAT AT/3IABkFQ/
D05	/56-FAM/ATA TCG GCG GAT AT/3IABkFQ/
D06	/56-FAM/ATA TCG TCG TAT AT/3IABkFQ/
D07	/56-FAM/ATA TCT GCT GAT AT/3IABkFQ/
D08	/56-FAM/CGC GCT TCT TCG CG/3IABkFQ/
D09	/56-FAM/ATA TGG GGG GAT AT/3IABkFQ/
D10	/56-FAM/ATA TGG TGG TAT AT/3IABkFQ/
D11	/56-FAM/CGC GGT TGT TCG CG/3IABkFQ/
D12	/56-FAM/CGC GTT TTT TCG CG/3IABkFQ/
dsDNA Reporter
	5`-FAM-TGAACTGAACTGAACTGAACTGAACTGAACT
	AGTTCAGTTCAGTTCAGTTCAGTTCAGTTCA-BHQ-3`
