# Supplementary material for: Sequence-specific capture and concentration of viral RNA by type III CRISPR system enhances diagnostic
Source: Nat Commun. 2022 Dec 15;13:7762. doi: 10.1038/s41467-022-35445-5 (PMC9751510; doi:10.1038/s41467-022-35445-5)
Supplement: Supplementary file 6 — Source data [file 41467_2022_35445_MOESM6_ESM.zip]

Archive with 2 entries (2 files):
- Source Data/Source data 1.xlsx
- Source Data/Source data 2.xlsx
