# Supplementary material for: Sequence-specific capture and concentration of viral RNA by type III CRISPR system enhances diagnostic
Source: Nat Commun. 2022 Dec 15;13:7762. doi: 10.1038/s41467-022-35445-5 (PMC9751510; doi:10.1038/s41467-022-35445-5)
Supplement: Supplementary file 6 — Source data [file 41467_2022_35445_MOESM6_ESM.zip › Source Data/Source data 1.xlsx]

## Sheet: Fig1e
Cycle.Number (10 min)	FAM	log10(target, copies/ul)	Sample	fold change vs NTC
70	21250.5	NTC	no_rna_capture	0.946347
70	26713.7	NTC	no_rna_capture	1.18964
70	19401.8	NTC	no_rna_capture	0.864017
70	107646	8	no_rna_capture	4.79378
70	119033	8	no_rna_capture	5.30085
70	92116.9	8	no_rna_capture	4.10223
70	81356.8	7	no_rna_capture	1.40263
70	35386.3	7	no_rna_capture	1.57585
70	35264.8	7	no_rna_capture	1.57044
70	32473	6	no_rna_capture	1.44612
70	29186.3	6	no_rna_capture	1.29975
70	26947.1	6	no_rna_capture	1.20003
70	34094	5	no_rna_capture	1.5183
70	30641.5	5	no_rna_capture	1.36455
70	33673.1	5	no_rna_capture	1.49956
70	34527.3	4	no_rna_capture	1.5376
70	26771	4	no_rna_capture	1.19219
70	29580.9	4	no_rna_capture	1.31732
70	28408.8	3	no_rna_capture	1.26513
70	24461.9	3	no_rna_capture	1.08936
70	28693.6	3	no_rna_capture	1.27781
70	29270.2	2	no_rna_capture	1.30348
70	28294.1	2	no_rna_capture	1.26002
70	26289.5	2	no_rna_capture	1.17075
70	81678.9	NTC	plus_rna_capture	1.04916
70	85666.4	NTC	plus_rna_capture	1.10038
70	66208.8	NTC	plus_rna_capture	0.850452
70	256862	8	plus_rna_capture	3.29939
70	279797	8	plus_rna_capture	3.59398
70	179742	8	plus_rna_capture	2.30878
70	225981	7	plus_rna_capture	2.90273
70	260459	7	plus_rna_capture	3.3456
70	161767	7	plus_rna_capture	2.0779
70	193525	6	plus_rna_capture	2.48582
70	212495	6	plus_rna_capture	2.7295
70	135109	6	plus_rna_capture	1.73547
70	118759	5	plus_rna_capture	1.52545
70	129699	5	plus_rna_capture	1.66599
70	84203.1	5	plus_rna_capture	1.08159
70	101234	4	plus_rna_capture	1.30035
70	128431	4	plus_rna_capture	1.6497
70	67851.3	4	plus_rna_capture	0.87155
70	93942.9	3	plus_rna_capture	1.2067
70	120045	3	plus_rna_capture	1.54198
70	61911.7	3	plus_rna_capture	0.795255
70	98577.9	2	plus_rna_capture	1.26623
70	106818	2	plus_rna_capture	1.37207
70	66951.7	2	plus_rna_capture	0.859994

## Sheet: Fig1e_statistical_test_results
One-way ANOVA test, no RNA capture
Effect DFn DFd F p p<.05 ges
Length:1 Min. :7 Min. :16 Min. :76.67 Min. :4.11e-11 Length:1 Min. :0.971
Class :character 1st Qu.:7 1st Qu.:16 1st Qu.:76.67 1st Qu.:4.11e-11 Class :character 1st Qu.:0.971
Mode :character Median :7 Median :16 Median :76.67 Median :4.11e-11 Mode :character Median :0.971
Mean :7 Mean :16 Mean :76.67 Mean :4.11e-11 Mean :0.971
3rd Qu.:7 3rd Qu.:16 3rd Qu.:76.67 3rd Qu.:4.11e-11 3rd Qu.:0.971
Max. :7 Max. :16 Max. :76.67 Max. :4.11e-11 Max. :0.971
One-way ANOVA test, plus RNA capture
Effect DFn DFd F p p<.05 ges
Length:1 Min. :7 Min. :16 Min. :9.923 Min. :8.51e-05 Length:1 Min. :0.813
Class :character 1st Qu.:7 1st Qu.:16 1st Qu.:9.923 1st Qu.:8.51e-05 Class :character 1st Qu.:0.813
Mode :character Median :7 Median :16 Median :9.923 Median :8.51e-05 Mode :character Median :0.813
Mean :7 Mean :16 Mean :9.923 Mean :8.51e-05 Mean :0.813
3rd Qu.:7 3rd Qu.:16 3rd Qu.:9.923 3rd Qu.:8.51e-05 3rd Qu.:0.813
Max. :7 Max. :16 Max. :9.923 Max. :8.51e-05 Max. :0.813
Dunnett's test for comparing several treatments with a control :
95% family-wise confidence level
No_rna_capture_vs_NTC
diff lwr.ci upr.ci pval
no_rna_capture_8-no_rna_capture_NTC 3.7322888 3.15442265 4.3101550 2.2e-16 ***
no_rna_capture_7-no_rna_capture_NTC 0.5163083 -0.06155788 1.0941745 0.0901 .
no_rna_capture_6-no_rna_capture_NTC 0.3152982 -0.26256800 0.8931644 0.4702
no_rna_capture_5-no_rna_capture_NTC 0.4608046 -0.11706160 1.0386708 0.1501
no_rna_capture_4-no_rna_capture_NTC 0.3490360 -0.22883019 0.9269022 0.3720
no_rna_capture_3-no_rna_capture_NTC 0.2107628 -0.36710344 0.7886290 0.8139
no_rna_capture_2-no_rna_capture_NTC 0.2447488 -0.33311737 0.8226150 0.7050
---
Signif. codes: 0 '***' 0.001 '**' 0.01 '*' 0.05 '.' 0.1 ' ' 1
Dunnett's test for comparing several treatments with a control :
95% family-wise confidence level
Plus_rna_capture_vs_NTC
diff lwr.ci upr.ci pval
plus_rna_capture_8-plus_rna_capture_NTC 2.0673862 0.9963837 3.138389 0.00024 ***
plus_rna_capture_7-plus_rna_capture_NTC 1.7754066 0.7044041 2.846409 0.00111 **
plus_rna_capture_6-plus_rna_capture_NTC 1.3169333 0.2459308 2.387936 0.01298 *
plus_rna_capture_5-plus_rna_capture_NTC 0.4243424 -0.6466601 1.495345 0.75713
plus_rna_capture_4-plus_rna_capture_NTC 0.2738644 -0.7971381 1.344867 0.95573
plus_rna_capture_3-plus_rna_capture_NTC 0.1813093 -0.8896932 1.252312 0.99496
plus_rna_capture_2-plus_rna_capture_NTC 0.1660991 -0.9049034 1.237102 0.99698
---
Signif. codes: 0 '***' 0.001 '**' 0.01 '*' 0.05 '.' 0.1 ' ' 1

## Sheet: Fig3a,b
Cycle.Number(every cycle = 10 sec)	effector	cA4 activator, nM	FAM.mean	FAM.sd	Figure
1	TtCsm6	0	32232.4	4442.87	Fig3a
2	TtCsm6	0	32351.2	4510.28	Fig3a
3	TtCsm6	0	32473.1	4574.44	Fig3a
4	TtCsm6	0	32659.5	4472.42	Fig3a
5	TtCsm6	0	33142.9	4641.09	Fig3a
6	TtCsm6	0	34093.1	4598.13	Fig3a
7	TtCsm6	0	34449.6	4854.39	Fig3a
8	TtCsm6	0	34728.8	5108.31	Fig3a
9	TtCsm6	0	35297.9	5256.96	Fig3a
10	TtCsm6	0	35911.6	5119.19	Fig3a
11	TtCsm6	0	36512.8	5354.57	Fig3a
12	TtCsm6	0	36961.6	5267.54	Fig3a
13	TtCsm6	0	37547.7	5244.63	Fig3a
14	TtCsm6	0	37822.1	5450.25	Fig3a
15	TtCsm6	0	38202.6	5406.01	Fig3a
16	TtCsm6	0	38947.5	5620.46	Fig3a
17	TtCsm6	0	39572	6098.64	Fig3a
18	TtCsm6	0	40049.1	5931.33	Fig3a
19	TtCsm6	0	40571	5949.82	Fig3a
20	TtCsm6	0	40711.1	5837.83	Fig3a
21	TtCsm6	0	41158.7	5485.6	Fig3a
22	TtCsm6	0	41665.6	5574.8	Fig3a
23	TtCsm6	0	42210.4	6052.62	Fig3a
24	TtCsm6	0	42631.9	6116.35	Fig3a
25	TtCsm6	0	43231.6	6353.66	Fig3a
26	TtCsm6	0	43836.4	6341.73	Fig3a
27	TtCsm6	0	44382.1	6314.91	Fig3a
28	TtCsm6	0	45053.5	6191.88	Fig3a
29	TtCsm6	0	45371.7	6355.58	Fig3a
30	TtCsm6	0	45699.2	5899.57	Fig3a
31	TtCsm6	0	46120	5985.57	Fig3a
32	TtCsm6	0	46484.6	6142.02	Fig3a
33	TtCsm6	0	46866.4	6275.7	Fig3a
34	TtCsm6	0	47273.1	6170.33	Fig3a
35	TtCsm6	0	47976.3	6131.78	Fig3a
36	TtCsm6	0	48242.7	6420.77	Fig3a
37	TtCsm6	0	48518.1	6238.39	Fig3a
38	TtCsm6	0	48646.2	5847.26	Fig3a
39	TtCsm6	0	48674.3	5951.38	Fig3a
40	TtCsm6	0	49255.2	6048.95	Fig3a
41	TtCsm6	0	50012	6252.33	Fig3a
42	TtCsm6	0	50093	6408.64	Fig3a
43	TtCsm6	0	50401.8	6442.3	Fig3a
44	TtCsm6	0	50915.5	6273.62	Fig3a
45	TtCsm6	0	51086.8	6057.68	Fig3a
46	TtCsm6	0	51549.9	6266.9	Fig3a
47	TtCsm6	0	51674.5	6172.87	Fig3a
48	TtCsm6	0	52095	6291.71	Fig3a
49	TtCsm6	0	52899.8	6532.23	Fig3a
50	TtCsm6	0	53407	6314.18	Fig3a
51	TtCsm6	0	53528.2	6427.73	Fig3a
52	TtCsm6	0	53875.6	6548.88	Fig3a
53	TtCsm6	0	54390.8	6409.92	Fig3a
54	TtCsm6	0	54686.9	6139.7	Fig3a
55	TtCsm6	0	54403.7	6284.7	Fig3a
56	TtCsm6	0	54587.5	6544.73	Fig3a
57	TtCsm6	0	55222	6111.1	Fig3a
58	TtCsm6	0	55670.4	6536.92	Fig3a
59	TtCsm6	0	56100	6507.22	Fig3a
60	TtCsm6	0	56286.6	6601.12	Fig3a
61	TtCsm6	0	56428.7	6848.01	Fig3a
62	TtCsm6	0	56568.1	6585.03	Fig3a
63	TtCsm6	0	57208.5	6626.12	Fig3a
64	TtCsm6	0	58027.7	6692.26	Fig3a
65	TtCsm6	0	58075.7	6792.21	Fig3a
66	TtCsm6	0	58277.4	6661.03	Fig3a
67	TtCsm6	0	58604.1	6720.43	Fig3a
68	TtCsm6	0	58770.9	6361.26	Fig3a
69	TtCsm6	0	59234.2	6122.57	Fig3a
70	TtCsm6	0	59711.5	6815.24	Fig3a
71	TtCsm6	0	59837.1	6861.88	Fig3a
72	TtCsm6	0	59969.8	6560.73	Fig3a
73	TtCsm6	0	60291.8	6840.68	Fig3a
74	TtCsm6	0	60747.8	7048.94	Fig3a
75	TtCsm6	0	60656.9	6797.41	Fig3a
76	TtCsm6	0	61015.5	6772.82	Fig3a
77	TtCsm6	0	61836	7021.74	Fig3a
78	TtCsm6	0	62204.3	7027.57	Fig3a
79	TtCsm6	0	62152.2	6994.07	Fig3a
80	TtCsm6	0	62601.9	7297.66	Fig3a
81	TtCsm6	0	62798.7	6999.82	Fig3a
82	TtCsm6	0	63109.5	7077.22	Fig3a
83	TtCsm6	0	63510.1	7166.25	Fig3a
84	TtCsm6	0	63734.6	7481.76	Fig3a
85	TtCsm6	0	63683.8	7229.73	Fig3a
86	TtCsm6	0	64146	7203.22	Fig3a
87	TtCsm6	0	64395.5	7159.86	Fig3a
88	TtCsm6	0	64171.3	7238.44	Fig3a
89	TtCsm6	0	64601	7251.79	Fig3a
90	TtCsm6	0	65124.9	7566.83	Fig3a
91	TtCsm6	0	65236.8	7480.08	Fig3a
92	TtCsm6	0	65572.2	7255.08	Fig3a
93	TtCsm6	0	65969.6	7641.88	Fig3a
94	TtCsm6	0	66430.5	7452.24	Fig3a
95	TtCsm6	0	66900.6	7197.77	Fig3a
96	TtCsm6	0	66896.6	7285.98	Fig3a
97	TtCsm6	0	67446.7	7657.85	Fig3a
98	TtCsm6	0	67257.8	7384.78	Fig3a
99	TtCsm6	0	67593.4	6764.08	Fig3a
100	TtCsm6	0	68356.5	7034.74	Fig3a
101	TtCsm6	0	68741.9	7738.14	Fig3a
102	TtCsm6	0	68710.7	7971	Fig3a
103	TtCsm6	0	69253.1	7776.72	Fig3a
104	TtCsm6	0	69172.4	7655.31	Fig3a
105	TtCsm6	0	69336.4	7918.79	Fig3a
106	TtCsm6	0	69489.6	7819.53	Fig3a
107	TtCsm6	0	70030.6	7486.51	Fig3a
108	TtCsm6	0	70350.1	7537.86	Fig3a
109	TtCsm6	0	70502.7	7729.01	Fig3a
110	TtCsm6	0	71094.9	7677.32	Fig3a
111	TtCsm6	0	71488.6	7926.2	Fig3a
112	TtCsm6	0	71133	7986.53	Fig3a
113	TtCsm6	0	71448.9	8012.22	Fig3a
114	TtCsm6	0	72117.4	7928.63	Fig3a
115	TtCsm6	0	72226.5	7926.67	Fig3a
116	TtCsm6	0	72288.3	8150.38	Fig3a
117	TtCsm6	0	72287.9	8300.74	Fig3a
118	TtCsm6	0	73032.2	7877.32	Fig3a
119	TtCsm6	0	73196.2	7731.64	Fig3a
120	TtCsm6	0	73500	8086.45	Fig3a
1	TtCsm6	0.05	37362.7	2191.31	Fig3a
2	TtCsm6	0.05	37415.1	2269.3	Fig3a
3	TtCsm6	0.05	37858.4	2616.93	Fig3a
4	TtCsm6	0.05	38079.8	2521.39	Fig3a
5	TtCsm6	0.05	38245.5	2365.09	Fig3a
6	TtCsm6	0.05	38363.5	2633.6	Fig3a
7	TtCsm6	0.05	38776.5	2899.96	Fig3a
8	TtCsm6	0.05	39882.9	2673.49	Fig3a
9	TtCsm6	0.05	40297.3	2677.45	Fig3a
10	TtCsm6	0.05	41002.9	2667.67	Fig3a
11	TtCsm6	0.05	41550.4	2336.82	Fig3a
12	TtCsm6	0.05	42063.3	2454.27	Fig3a
13	TtCsm6	0.05	42546.5	2563.68	Fig3a
14	TtCsm6	0.05	43530.6	2434.19	Fig3a
15	TtCsm6	0.05	43922.6	2634.58	Fig3a
16	TtCsm6	0.05	44440.2	2519.02	Fig3a
17	TtCsm6	0.05	45167.3	2537.44	Fig3a
18	TtCsm6	0.05	45746.9	2181.92	Fig3a
19	TtCsm6	0.05	46024.8	2242.82	Fig3a
20	TtCsm6	0.05	46709.6	2738.95	Fig3a
21	TtCsm6	0.05	47408.8	2585.56	Fig3a
22	TtCsm6	0.05	47671.7	2571.37	Fig3a
23	TtCsm6	0.05	48021.1	2524.03	Fig3a
24	TtCsm6	0.05	48566.4	2717.3	Fig3a
25	TtCsm6	0.05	49032	2771.81	Fig3a
26	TtCsm6	0.05	49266.5	2628.28	Fig3a
27	TtCsm6	0.05	50072.6	2300.74	Fig3a
28	TtCsm6	0.05	50515.6	2673.78	Fig3a
29	TtCsm6	0.05	51112	2605.06	Fig3a
30	TtCsm6	0.05	51814.3	2476.47	Fig3a
31	TtCsm6	0.05	51990.2	2585.21	Fig3a
32	TtCsm6	0.05	52493	2803	Fig3a
33	TtCsm6	0.05	52988.6	2411.53	Fig3a
34	TtCsm6	0.05	53227.2	2434.99	Fig3a
35	TtCsm6	0.05	53691.2	2937.05	Fig3a
36	TtCsm6	0.05	53960.3	2659.32	Fig3a
37	TtCsm6	0.05	54738.5	2527.3	Fig3a
38	TtCsm6	0.05	55041	2466.3	Fig3a
39	TtCsm6	0.05	55614.1	2520.42	Fig3a
40	TtCsm6	0.05	55850.1	2620.36	Fig3a
41	TtCsm6	0.05	56587.9	2663.37	Fig3a
42	TtCsm6	0.05	56851.3	2485.79	Fig3a
43	TtCsm6	0.05	57368.1	2305.96	Fig3a
44	TtCsm6	0.05	57332.1	2317.16	Fig3a
45	TtCsm6	0.05	57980.2	2452.19	Fig3a
46	TtCsm6	0.05	58676.9	2416.37	Fig3a
47	TtCsm6	0.05	58916.9	2702.11	Fig3a
48	TtCsm6	0.05	59351.3	2753.89	Fig3a
49	TtCsm6	0.05	59703.9	2117.99	Fig3a
50	TtCsm6	0.05	60410.3	2088.3	Fig3a
51	TtCsm6	0.05	61170.9	2094.06	Fig3a
52	TtCsm6	0.05	61154.9	1968.57	Fig3a
53	TtCsm6	0.05	61681.5	1984.62	Fig3a
54	TtCsm6	0.05	62342.2	2269.72	Fig3a
55	TtCsm6	0.05	62577.1	2239.21	Fig3a
56	TtCsm6	0.05	62898.4	2227.68	Fig3a
57	TtCsm6	0.05	63427.7	2223.21	Fig3a
58	TtCsm6	0.05	63664.1	1902.37	Fig3a
59	TtCsm6	0.05	63995.1	1779.56	Fig3a
60	TtCsm6	0.05	64342.6	1774.97	Fig3a
61	TtCsm6	0.05	64480.7	1749.07	Fig3a
62	TtCsm6	0.05	64935.2	1614.47	Fig3a
63	TtCsm6	0.05	65555.3	2300.24	Fig3a
64	TtCsm6	0.05	65721.6	2033.85	Fig3a
65	TtCsm6	0.05	66213.1	1743.7	Fig3a
66	TtCsm6	0.05	66119.5	1715.52	Fig3a
67	TtCsm6	0.05	66783	1946.56	Fig3a
68	TtCsm6	0.05	67392.8	2154.07	Fig3a
69	TtCsm6	0.05	67782.7	1949.86	Fig3a
70	TtCsm6	0.05	68115.8	1924.62	Fig3a
71	TtCsm6	0.05	68450.4	1872.89	Fig3a
72	TtCsm6	0.05	68928.6	1723.41	Fig3a
73	TtCsm6	0.05	68963.3	1986.85	Fig3a
74	TtCsm6	0.05	69361.8	1780.72	Fig3a
75	TtCsm6	0.05	70101	1344.47	Fig3a
76	TtCsm6	0.05	70537.4	1629.69	Fig3a
77	TtCsm6	0.05	70602.4	1730.89	Fig3a
78	TtCsm6	0.05	70886.7	1764.74	Fig3a
79	TtCsm6	0.05	71445.7	1721.56	Fig3a
80	TtCsm6	0.05	71790.6	1614.44	Fig3a
81	TtCsm6	0.05	71810.9	1398.63	Fig3a
82	TtCsm6	0.05	72488.6	1316.22	Fig3a
83	TtCsm6	0.05	72885.5	1381.16	Fig3a
84	TtCsm6	0.05	73222.9	1498.34	Fig3a
85	TtCsm6	0.05	73636.4	1337.51	Fig3a
86	TtCsm6	0.05	73685.8	1373.02	Fig3a
87	TtCsm6	0.05	74210.5	1632.43	Fig3a
88	TtCsm6	0.05	74027.7	1792.17	Fig3a
89	TtCsm6	0.05	74716.3	2017.97	Fig3a
90	TtCsm6	0.05	75634.2	1487.46	Fig3a
91	TtCsm6	0.05	75748.1	1633.64	Fig3a
92	TtCsm6	0.05	75848.9	1674.74	Fig3a
93	TtCsm6	0.05	76172.9	1607.6	Fig3a
94	TtCsm6	0.05	76303.4	1727.12	Fig3a
95	TtCsm6	0.05	76797	1875.1	Fig3a
96	TtCsm6	0.05	77302.7	1439.14	Fig3a
97	TtCsm6	0.05	77445.4	1627.45	Fig3a
98	TtCsm6	0.05	77554.9	1553.04	Fig3a
99	TtCsm6	0.05	78152	1466.61	Fig3a
100	TtCsm6	0.05	78837.3	1918.13	Fig3a
101	TtCsm6	0.05	78910.5	1677.07	Fig3a
102	TtCsm6	0.05	79004.4	1905.56	Fig3a
103	TtCsm6	0.05	79102.6	1489.5	Fig3a
104	TtCsm6	0.05	79352.9	1016.84	Fig3a
105	TtCsm6	0.05	80025.9	1458.31	Fig3a
106	TtCsm6	0.05	80364.1	1622.82	Fig3a
107	TtCsm6	0.05	80937.4	2044.84	Fig3a
108	TtCsm6	0.05	81377.7	2107.32	Fig3a
109	TtCsm6	0.05	81795.1	1709.29	Fig3a
110	TtCsm6	0.05	81854.2	1520.41	Fig3a
111	TtCsm6	0.05	81952.6	1612.88	Fig3a
112	TtCsm6	0.05	82405.6	1386.79	Fig3a
113	TtCsm6	0.05	82703.5	1350.14	Fig3a
114	TtCsm6	0.05	83360.8	1895.18	Fig3a
115	TtCsm6	0.05	83466.4	1909.65	Fig3a
116	TtCsm6	0.05	84050.9	1588.85	Fig3a
117	TtCsm6	0.05	84299.4	2168.94	Fig3a
118	TtCsm6	0.05	84555.3	2054.3	Fig3a
119	TtCsm6	0.05	84933.4	2029.95	Fig3a
120	TtCsm6	0.05	85117.6	1980.59	Fig3a
1	TtCsm6	0.1	32803.6	3750.31	Fig3a
2	TtCsm6	0.1	33004.1	3827.4	Fig3a
3	TtCsm6	0.1	33545.6	3919.89	Fig3a
4	TtCsm6	0.1	33763.6	3926.57	Fig3a
5	TtCsm6	0.1	34159.4	3956.15	Fig3a
6	TtCsm6	0.1	34595.3	3849.79	Fig3a
7	TtCsm6	0.1	34807.2	3758.41	Fig3a
8	TtCsm6	0.1	35333	4079.4	Fig3a
9	TtCsm6	0.1	35754.2	4204.18	Fig3a
10	TtCsm6	0.1	36828	4069.48	Fig3a
11	TtCsm6	0.1	37247.9	4120	Fig3a
12	TtCsm6	0.1	37779.4	4160.14	Fig3a
13	TtCsm6	0.1	38242.7	4019.21	Fig3a
14	TtCsm6	0.1	39010.7	4528.4	Fig3a
15	TtCsm6	0.1	39477.5	4322.22	Fig3a
16	TtCsm6	0.1	39802.9	4060.39	Fig3a
17	TtCsm6	0.1	40556.7	4460.34	Fig3a
18	TtCsm6	0.1	41068.4	4877.48	Fig3a
19	TtCsm6	0.1	41943.2	4555.61	Fig3a
20	TtCsm6	0.1	42094.3	4430.39	Fig3a
21	TtCsm6	0.1	42444.2	4314.45	Fig3a
22	TtCsm6	0.1	43061.2	4200.62	Fig3a
23	TtCsm6	0.1	43340.2	4291.59	Fig3a
24	TtCsm6	0.1	43925.4	4168.35	Fig3a
25	TtCsm6	0.1	44736.8	3734.1	Fig3a
26	TtCsm6	0.1	45291.4	3843.21	Fig3a
27	TtCsm6	0.1	45628.5	4290.15	Fig3a
28	TtCsm6	0.1	46252.9	4365.71	Fig3a
29	TtCsm6	0.1	47028.6	4079.7	Fig3a
30	TtCsm6	0.1	47522.2	4061.13	Fig3a
31	TtCsm6	0.1	47749.3	4139.8	Fig3a
32	TtCsm6	0.1	47979.5	3932.73	Fig3a
33	TtCsm6	0.1	48576.1	4315.15	Fig3a
34	TtCsm6	0.1	49512.1	4128.94	Fig3a
35	TtCsm6	0.1	49767	4120.21	Fig3a
36	TtCsm6	0.1	50054.9	3957.69	Fig3a
37	TtCsm6	0.1	50393.4	3969.17	Fig3a
38	TtCsm6	0.1	50870	3911.59	Fig3a
39	TtCsm6	0.1	51408.2	4056.92	Fig3a
40	TtCsm6	0.1	51323.3	4155.76	Fig3a
41	TtCsm6	0.1	51853.5	4349.24	Fig3a
42	TtCsm6	0.1	52491.5	4565.46	Fig3a
43	TtCsm6	0.1	53042	4659.35	Fig3a
44	TtCsm6	0.1	53175.1	4501.29	Fig3a
45	TtCsm6	0.1	53725.3	4587	Fig3a
46	TtCsm6	0.1	54524.9	4846.18	Fig3a
47	TtCsm6	0.1	55025.2	4293.17	Fig3a
48	TtCsm6	0.1	55614.9	3951.55	Fig3a
49	TtCsm6	0.1	56014.5	4113.62	Fig3a
50	TtCsm6	0.1	56367.8	4401.47	Fig3a
51	TtCsm6	0.1	56864.2	4427.56	Fig3a
52	TtCsm6	0.1	57268.6	4360.55	Fig3a
53	TtCsm6	0.1	57421.4	4689.54	Fig3a
54	TtCsm6	0.1	57708.5	4471.49	Fig3a
55	TtCsm6	0.1	57914.2	4037.4	Fig3a
56	TtCsm6	0.1	58682.6	4138.76	Fig3a
57	TtCsm6	0.1	59344.5	4310.45	Fig3a
58	TtCsm6	0.1	59409.7	4496.29	Fig3a
59	TtCsm6	0.1	59688.6	4488.34	Fig3a
60	TtCsm6	0.1	60482.6	4618.84	Fig3a
61	TtCsm6	0.1	60972.4	4154.67	Fig3a
62	TtCsm6	0.1	61367.4	4436.85	Fig3a
63	TtCsm6	0.1	61790.6	4805.86	Fig3a
64	TtCsm6	0.1	62102.7	4971.95	Fig3a
65	TtCsm6	0.1	62229.1	5329.97	Fig3a
66	TtCsm6	0.1	62439.3	5025.36	Fig3a
67	TtCsm6	0.1	62771.4	4730.25	Fig3a
68	TtCsm6	0.1	63422.2	4526.27	Fig3a
69	TtCsm6	0.1	63949.5	4735.47	Fig3a
70	TtCsm6	0.1	64416.1	4710.92	Fig3a
71	TtCsm6	0.1	64934.7	5146.37	Fig3a
72	TtCsm6	0.1	65067.6	5204	Fig3a
73	TtCsm6	0.1	65226.8	5270.33	Fig3a
74	TtCsm6	0.1	65959.3	5069.77	Fig3a
75	TtCsm6	0.1	66158.9	4740.47	Fig3a
76	TtCsm6	0.1	66547.5	5026.6	Fig3a
77	TtCsm6	0.1	66969.1	5159.96	Fig3a
78	TtCsm6	0.1	67569.1	4919.05	Fig3a
79	TtCsm6	0.1	68031.9	5099.82	Fig3a
80	TtCsm6	0.1	68374.4	4966.84	Fig3a
81	TtCsm6	0.1	68493.9	4881.95	Fig3a
82	TtCsm6	0.1	68833.5	5053.86	Fig3a
83	TtCsm6	0.1	69265.8	5133.83	Fig3a
84	TtCsm6	0.1	70003.1	5543.6	Fig3a
85	TtCsm6	0.1	70582.7	5528.82	Fig3a
86	TtCsm6	0.1	70550.1	5198.52	Fig3a
87	TtCsm6	0.1	70478.8	5256.58	Fig3a
88	TtCsm6	0.1	71099.1	5219.82	Fig3a
89	TtCsm6	0.1	71462.8	5138.88	Fig3a
90	TtCsm6	0.1	71722.1	5494.75	Fig3a
91	TtCsm6	0.1	71818.4	5539.31	Fig3a
92	TtCsm6	0.1	72048.1	5299.08	Fig3a
93	TtCsm6	0.1	72872.9	5606.76	Fig3a
94	TtCsm6	0.1	73546	5568.1	Fig3a
95	TtCsm6	0.1	73934.5	5749.08	Fig3a
96	TtCsm6	0.1	74134.9	5803.43	Fig3a
97	TtCsm6	0.1	74054.9	5872.95	Fig3a
98	TtCsm6	0.1	74456.7	6014.25	Fig3a
99	TtCsm6	0.1	75001.1	5739.32	Fig3a
100	TtCsm6	0.1	75332.3	5663.73	Fig3a
101	TtCsm6	0.1	75637.7	5766.6	Fig3a
102	TtCsm6	0.1	76112	5692.87	Fig3a
103	TtCsm6	0.1	76610.9	5821.09	Fig3a
104	TtCsm6	0.1	76736.9	5873.01	Fig3a
105	TtCsm6	0.1	76882.8	6224.64	Fig3a
106	TtCsm6	0.1	77413.8	6414.23	Fig3a
107	TtCsm6	0.1	77794.3	6446.61	Fig3a
108	TtCsm6	0.1	78331.8	6372.79	Fig3a
109	TtCsm6	0.1	78546.9	6440.58	Fig3a
110	TtCsm6	0.1	78752.9	6383.22	Fig3a
111	TtCsm6	0.1	79194	6167.56	Fig3a
112	TtCsm6	0.1	79292.3	6136.65	Fig3a
113	TtCsm6	0.1	79565.4	6273.81	Fig3a
114	TtCsm6	0.1	80103.5	6016.93	Fig3a
115	TtCsm6	0.1	80460.9	6149.24	Fig3a
116	TtCsm6	0.1	80670	6332.45	Fig3a
117	TtCsm6	0.1	81524.8	6469.3	Fig3a
118	TtCsm6	0.1	81833	6692.94	Fig3a
119	TtCsm6	0.1	81953.7	6600.26	Fig3a
120	TtCsm6	0.1	82286.5	6759.32	Fig3a
1	TtCsm6	0.5	38641.9	4318.18	Fig3a
2	TtCsm6	0.5	38783.3	4195.25	Fig3a
3	TtCsm6	0.5	38982.6	4211.73	Fig3a
4	TtCsm6	0.5	39652.7	4231.36	Fig3a
5	TtCsm6	0.5	40571.3	4346.7	Fig3a
6	TtCsm6	0.5	41230.2	4468.68	Fig3a
7	TtCsm6	0.5	41420.7	4395.62	Fig3a
8	TtCsm6	0.5	41990.9	4048.89	Fig3a
9	TtCsm6	0.5	42621.8	4338.77	Fig3a
10	TtCsm6	0.5	43427	4125.93	Fig3a
11	TtCsm6	0.5	44221.6	4087.45	Fig3a
12	TtCsm6	0.5	45001.9	4601.08	Fig3a
13	TtCsm6	0.5	45481.4	4476.43	Fig3a
14	TtCsm6	0.5	45916	4356.17	Fig3a
15	TtCsm6	0.5	46279.1	4258.12	Fig3a
16	TtCsm6	0.5	46745.4	4181.43	Fig3a
17	TtCsm6	0.5	47786.2	4548.07	Fig3a
18	TtCsm6	0.5	48000.6	4515.12	Fig3a
19	TtCsm6	0.5	48574.7	4357.33	Fig3a
20	TtCsm6	0.5	49226.2	4717.94	Fig3a
21	TtCsm6	0.5	49920.3	4653.76	Fig3a
22	TtCsm6	0.5	50583.8	4785.28	Fig3a
23	TtCsm6	0.5	51017.6	4386.99	Fig3a
24	TtCsm6	0.5	51456.3	4538.21	Fig3a
25	TtCsm6	0.5	51882.1	4607.46	Fig3a
26	TtCsm6	0.5	52574.1	4746.79	Fig3a
27	TtCsm6	0.5	53107.7	5045.66	Fig3a
28	TtCsm6	0.5	53757.7	4945.42	Fig3a
29	TtCsm6	0.5	54449.6	4808.1	Fig3a
30	TtCsm6	0.5	54873.9	4695.5	Fig3a
31	TtCsm6	0.5	54843.5	4692.78	Fig3a
32	TtCsm6	0.5	55431.2	5083.41	Fig3a
33	TtCsm6	0.5	55913.7	5147.29	Fig3a
34	TtCsm6	0.5	56815.1	5505.58	Fig3a
35	TtCsm6	0.5	57206.4	5413.42	Fig3a
36	TtCsm6	0.5	57611.5	5240.9	Fig3a
37	TtCsm6	0.5	58406.6	5052.84	Fig3a
38	TtCsm6	0.5	58976.6	5000.74	Fig3a
39	TtCsm6	0.5	59059.8	4873.32	Fig3a
40	TtCsm6	0.5	59272.3	4965.25	Fig3a
41	TtCsm6	0.5	59789.6	5213.8	Fig3a
42	TtCsm6	0.5	60687.1	5160.99	Fig3a
43	TtCsm6	0.5	60929.8	4913.05	Fig3a
44	TtCsm6	0.5	61560.2	5071.33	Fig3a
45	TtCsm6	0.5	61954.6	5234.08	Fig3a
46	TtCsm6	0.5	62495.3	5191.81	Fig3a
47	TtCsm6	0.5	62811.4	4993.04	Fig3a
48	TtCsm6	0.5	63456.3	5152.81	Fig3a
49	TtCsm6	0.5	63751.4	5318.06	Fig3a
50	TtCsm6	0.5	64328.8	5389.79	Fig3a
51	TtCsm6	0.5	64881	5236.12	Fig3a
52	TtCsm6	0.5	65153.2	5127.67	Fig3a
53	TtCsm6	0.5	65364	5309.95	Fig3a
54	TtCsm6	0.5	65880	5285.43	Fig3a
55	TtCsm6	0.5	66300	5482.14	Fig3a
56	TtCsm6	0.5	67217.3	5619.59	Fig3a
57	TtCsm6	0.5	67806.1	5674.84	Fig3a
58	TtCsm6	0.5	68101.1	5497.64	Fig3a
59	TtCsm6	0.5	68337.2	5660.84	Fig3a
60	TtCsm6	0.5	68872.5	5685.7	Fig3a
61	TtCsm6	0.5	69367	5874.16	Fig3a
62	TtCsm6	0.5	69555.6	5872.34	Fig3a
63	TtCsm6	0.5	70240.6	6035.93	Fig3a
64	TtCsm6	0.5	70575.2	5679.01	Fig3a
65	TtCsm6	0.5	71005.1	5587.35	Fig3a
66	TtCsm6	0.5	71528.2	5517.01	Fig3a
67	TtCsm6	0.5	72182.2	5420.27	Fig3a
68	TtCsm6	0.5	72366.1	5601.9	Fig3a
69	TtCsm6	0.5	72549.7	5730.3	Fig3a
70	TtCsm6	0.5	72565.1	5617.92	Fig3a
71	TtCsm6	0.5	73183.4	5726.22	Fig3a
72	TtCsm6	0.5	74317.7	5536.92	Fig3a
73	TtCsm6	0.5	74710.9	5858.73	Fig3a
74	TtCsm6	0.5	75217.5	5860.25	Fig3a
75	TtCsm6	0.5	75192.7	5852.02	Fig3a
76	TtCsm6	0.5	75335.7	5761.56	Fig3a
77	TtCsm6	0.5	75683.3	5563.14	Fig3a
78	TtCsm6	0.5	76379.9	5659.73	Fig3a
79	TtCsm6	0.5	76960.9	5752.89	Fig3a
80	TtCsm6	0.5	77483.7	6165.96	Fig3a
81	TtCsm6	0.5	77794.9	6164.07	Fig3a
82	TtCsm6	0.5	78198.8	5787.62	Fig3a
83	TtCsm6	0.5	78206.3	5674.61	Fig3a
84	TtCsm6	0.5	78598.2	6055.62	Fig3a
85	TtCsm6	0.5	78934.2	6105.45	Fig3a
86	TtCsm6	0.5	79358.5	5636.76	Fig3a
87	TtCsm6	0.5	79909.8	5913.55	Fig3a
88	TtCsm6	0.5	80147	5907	Fig3a
89	TtCsm6	0.5	80477.7	6288.34	Fig3a
90	TtCsm6	0.5	81370.1	6343.68	Fig3a
91	TtCsm6	0.5	81734.2	6045.64	Fig3a
92	TtCsm6	0.5	82089	6331.59	Fig3a
93	TtCsm6	0.5	82298.2	6580.11	Fig3a
94	TtCsm6	0.5	82727	6484.78	Fig3a
95	TtCsm6	0.5	83024.8	6492.59	Fig3a
96	TtCsm6	0.5	83198.5	6187.11	Fig3a
97	TtCsm6	0.5	83143.7	5953.41	Fig3a
98	TtCsm6	0.5	84105	6393.43	Fig3a
99	TtCsm6	0.5	84529.4	6456.29	Fig3a
100	TtCsm6	0.5	84600	6396.26	Fig3a
101	TtCsm6	0.5	85034.7	6288.32	Fig3a
102	TtCsm6	0.5	85461	6380.56	Fig3a
103	TtCsm6	0.5	85723	6647.85	Fig3a
104	TtCsm6	0.5	85961.1	6581.26	Fig3a
105	TtCsm6	0.5	86669.8	6529.68	Fig3a
106	TtCsm6	0.5	86853.9	6345.28	Fig3a
107	TtCsm6	0.5	87386.3	6683.68	Fig3a
108	TtCsm6	0.5	87540.5	6488.17	Fig3a
109	TtCsm6	0.5	87886.1	6690.5	Fig3a
110	TtCsm6	0.5	88634	6737.29	Fig3a
111	TtCsm6	0.5	88784	7088.62	Fig3a
112	TtCsm6	0.5	88865.4	7249.23	Fig3a
113	TtCsm6	0.5	89495.2	6807.36	Fig3a
114	TtCsm6	0.5	89946.5	6862.32	Fig3a
115	TtCsm6	0.5	90289.2	7350.6	Fig3a
116	TtCsm6	0.5	90870.4	7025.33	Fig3a
117	TtCsm6	0.5	91225.5	6535.15	Fig3a
118	TtCsm6	0.5	91441.2	6795.5	Fig3a
119	TtCsm6	0.5	92203	6784.53	Fig3a
120	TtCsm6	0.5	92301.8	7121.82	Fig3a
1	TtCsm6	1	41547.9	2777.02	Fig3a
2	TtCsm6	1	41601.7	2769.94	Fig3a
3	TtCsm6	1	42262.9	2708.42	Fig3a
4	TtCsm6	1	42938	2750.77	Fig3a
5	TtCsm6	1	43861.8	2725.3	Fig3a
6	TtCsm6	1	44290.6	2778.77	Fig3a
7	TtCsm6	1	45341.1	2967.65	Fig3a
8	TtCsm6	1	45972.1	3172.14	Fig3a
9	TtCsm6	1	46316.4	2966.04	Fig3a
10	TtCsm6	1	46744.7	2585.95	Fig3a
11	TtCsm6	1	47505.5	2561.41	Fig3a
12	TtCsm6	1	47898.2	2786.77	Fig3a
13	TtCsm6	1	48724.8	3121.01	Fig3a
14	TtCsm6	1	49789.1	3029.18	Fig3a
15	TtCsm6	1	50241.9	3015.14	Fig3a
16	TtCsm6	1	50783.4	2975.08	Fig3a
17	TtCsm6	1	51460.6	2793.99	Fig3a
18	TtCsm6	1	52325.1	2627.03	Fig3a
19	TtCsm6	1	52852.3	2983.98	Fig3a
20	TtCsm6	1	53318.7	2994.38	Fig3a
21	TtCsm6	1	53879.9	2898.33	Fig3a
22	TtCsm6	1	54719.3	3379.47	Fig3a
23	TtCsm6	1	55123.9	3410.36	Fig3a
24	TtCsm6	1	55699.4	3119.53	Fig3a
25	TtCsm6	1	55813.9	2998.84	Fig3a
26	TtCsm6	1	56391.2	3358.52	Fig3a
27	TtCsm6	1	56829.2	3683.14	Fig3a
28	TtCsm6	1	57612	3792.77	Fig3a
29	TtCsm6	1	58364.8	3656.03	Fig3a
30	TtCsm6	1	58831.6	3274.21	Fig3a
31	TtCsm6	1	59418.6	2854.3	Fig3a
32	TtCsm6	1	59437.1	2923.15	Fig3a
33	TtCsm6	1	59829.9	3066.37	Fig3a
34	TtCsm6	1	60445.8	2963.76	Fig3a
35	TtCsm6	1	61230.7	3240.14	Fig3a
36	TtCsm6	1	61455.4	3599.12	Fig3a
37	TtCsm6	1	61931.8	3371.3	Fig3a
38	TtCsm6	1	62319.5	3566.31	Fig3a
39	TtCsm6	1	62952.3	3571.84	Fig3a
40	TtCsm6	1	63526	3510.18	Fig3a
41	TtCsm6	1	63783.2	3474.97	Fig3a
42	TtCsm6	1	64218.1	3634.35	Fig3a
43	TtCsm6	1	64264.7	3777.73	Fig3a
44	TtCsm6	1	64689.3	3976.33	Fig3a
45	TtCsm6	1	65632.4	3907.5	Fig3a
46	TtCsm6	1	66226.1	3637.03	Fig3a
47	TtCsm6	1	66713.8	3825.68	Fig3a
48	TtCsm6	1	66989.7	4124.55	Fig3a
49	TtCsm6	1	67456.2	4212.73	Fig3a
50	TtCsm6	1	68145	4120.38	Fig3a
51	TtCsm6	1	68467.9	3963.96	Fig3a
52	TtCsm6	1	68945.9	4424.28	Fig3a
53	TtCsm6	1	69656.4	4468.14	Fig3a
54	TtCsm6	1	70016.1	4522.11	Fig3a
55	TtCsm6	1	70358.7	4731.32	Fig3a
56	TtCsm6	1	70393.6	4846.36	Fig3a
57	TtCsm6	1	71059	4785.12	Fig3a
58	TtCsm6	1	71655	4781.34	Fig3a
59	TtCsm6	1	71878.8	4763	Fig3a
60	TtCsm6	1	72108.1	4960.66	Fig3a
61	TtCsm6	1	73016.9	4803.12	Fig3a
62	TtCsm6	1	73369.3	4986.05	Fig3a
63	TtCsm6	1	73765.7	5111.07	Fig3a
64	TtCsm6	1	73896.5	5025.27	Fig3a
65	TtCsm6	1	74410.4	5192.84	Fig3a
66	TtCsm6	1	74745.8	5069.72	Fig3a
67	TtCsm6	1	75292.9	5080.15	Fig3a
68	TtCsm6	1	75433.8	5089.21	Fig3a
69	TtCsm6	1	75998.8	5324.7	Fig3a
70	TtCsm6	1	76808.9	5433.2	Fig3a
71	TtCsm6	1	77272.8	5602.28	Fig3a
72	TtCsm6	1	77381.7	5483.3	Fig3a
73	TtCsm6	1	77633.2	5831.96	Fig3a
74	TtCsm6	1	78111.1	5811.71	Fig3a
75	TtCsm6	1	78518.5	5664.19	Fig3a
76	TtCsm6	1	78693.1	5411.62	Fig3a
77	TtCsm6	1	79145.7	5402.71	Fig3a
78	TtCsm6	1	79609.5	5730.79	Fig3a
79	TtCsm6	1	79549.2	5700.78	Fig3a
80	TtCsm6	1	80093.5	5677.4	Fig3a
81	TtCsm6	1	80918.3	5811.78	Fig3a
82	TtCsm6	1	81069.9	6145.64	Fig3a
83	TtCsm6	1	81369.1	6336.54	Fig3a
84	TtCsm6	1	81936.5	6228.61	Fig3a
85	TtCsm6	1	82366	6089.07	Fig3a
86	TtCsm6	1	82661.8	6140.51	Fig3a
87	TtCsm6	1	82876.9	6142.92	Fig3a
88	TtCsm6	1	83395.6	6231.49	Fig3a
89	TtCsm6	1	83556.7	6251.87	Fig3a
90	TtCsm6	1	83810.1	6529.35	Fig3a
91	TtCsm6	1	84056.1	6974.99	Fig3a
92	TtCsm6	1	84488.5	6725.03	Fig3a
93	TtCsm6	1	84904.2	6546.19	Fig3a
94	TtCsm6	1	85512.2	6929.48	Fig3a
95	TtCsm6	1	85940.9	6759.8	Fig3a
96	TtCsm6	1	86066.2	7087.28	Fig3a
97	TtCsm6	1	86235.1	7042.42	Fig3a
98	TtCsm6	1	86698.3	6900.12	Fig3a
99	TtCsm6	1	87202.7	6909.89	Fig3a
100	TtCsm6	1	87488.4	7327.33	Fig3a
101	TtCsm6	1	87365	7439.06	Fig3a
102	TtCsm6	1	88005.7	7092.49	Fig3a
103	TtCsm6	1	88164.3	7070.21	Fig3a
104	TtCsm6	1	88479.5	7173.43	Fig3a
105	TtCsm6	1	89086.2	7459.31	Fig3a
106	TtCsm6	1	89415.6	7377.33	Fig3a
107	TtCsm6	1	89827.5	7430.8	Fig3a
108	TtCsm6	1	90549.8	7780.24	Fig3a
109	TtCsm6	1	90698	7453.16	Fig3a
110	TtCsm6	1	91001.6	7651.54	Fig3a
111	TtCsm6	1	91412	7485.25	Fig3a
112	TtCsm6	1	91977.8	7429.94	Fig3a
113	TtCsm6	1	92349.5	7562.1	Fig3a
114	TtCsm6	1	92359.3	7623.41	Fig3a
115	TtCsm6	1	92549.8	7831.25	Fig3a
116	TtCsm6	1	93026.3	7854.57	Fig3a
117	TtCsm6	1	93478.2	8075.55	Fig3a
118	TtCsm6	1	93726.3	8149.78	Fig3a
119	TtCsm6	1	94081.5	8217.6	Fig3a
120	TtCsm6	1	94227.5	7891.39	Fig3a
1	TtCsm6	5	44944.9	3922.29	Fig3a
2	TtCsm6	5	45519.5	4071.05	Fig3a
3	TtCsm6	5	47830.1	4578.43	Fig3a
4	TtCsm6	5	49672	4696.79	Fig3a
5	TtCsm6	5	50991.1	4932.28	Fig3a
6	TtCsm6	5	52497.3	5369.93	Fig3a
7	TtCsm6	5	54505.1	5722.54	Fig3a
8	TtCsm6	5	56161.2	5722.26	Fig3a
9	TtCsm6	5	57092.7	5499.59	Fig3a
10	TtCsm6	5	58051.4	5160.58	Fig3a
11	TtCsm6	5	59457.2	5561.81	Fig3a
12	TtCsm6	5	60535.4	5706.4	Fig3a
13	TtCsm6	5	61505.9	5891.19	Fig3a
14	TtCsm6	5	62015.5	5813.36	Fig3a
15	TtCsm6	5	63019.7	6176.4	Fig3a
16	TtCsm6	5	64256.6	6361.96	Fig3a
17	TtCsm6	5	65100.4	5972.5	Fig3a
18	TtCsm6	5	65771.8	5757.37	Fig3a
19	TtCsm6	5	66571.9	5761.09	Fig3a
20	TtCsm6	5	67104.6	6221.18	Fig3a
21	TtCsm6	5	67777.9	6430.02	Fig3a
22	TtCsm6	5	68582.8	6677.24	Fig3a
23	TtCsm6	5	69065.8	6611.13	Fig3a
24	TtCsm6	5	69700.6	6365.29	Fig3a
25	TtCsm6	5	70301.9	6367.21	Fig3a
26	TtCsm6	5	71007.5	6618.58	Fig3a
27	TtCsm6	5	72154.6	6540.66	Fig3a
28	TtCsm6	5	72286.2	6723.49	Fig3a
29	TtCsm6	5	72718.4	7206.98	Fig3a
30	TtCsm6	5	73441.7	6716.73	Fig3a
31	TtCsm6	5	73895.8	6752.8	Fig3a
32	TtCsm6	5	74419.1	6941.39	Fig3a
33	TtCsm6	5	74635.2	6582.82	Fig3a
34	TtCsm6	5	75211.8	6499.26	Fig3a
35	TtCsm6	5	76019.3	7323.15	Fig3a
36	TtCsm6	5	76749.5	7610.12	Fig3a
37	TtCsm6	5	76732.3	7383.05	Fig3a
38	TtCsm6	5	77255.9	7070.83	Fig3a
39	TtCsm6	5	77760.6	7118.18	Fig3a
40	TtCsm6	5	78631.1	7004.19	Fig3a
41	TtCsm6	5	79045.8	7069.61	Fig3a
42	TtCsm6	5	79621.8	7206.66	Fig3a
43	TtCsm6	5	80031.1	7345.73	Fig3a
44	TtCsm6	5	80527.5	7433.92	Fig3a
45	TtCsm6	5	80531.6	7614.69	Fig3a
46	TtCsm6	5	80864.5	7972.83	Fig3a
47	TtCsm6	5	81813.7	8143.07	Fig3a
48	TtCsm6	5	82238.5	7719.03	Fig3a
49	TtCsm6	5	82978.3	7672.59	Fig3a
50	TtCsm6	5	83446	7829.47	Fig3a
51	TtCsm6	5	83778.9	8181.79	Fig3a
52	TtCsm6	5	84080.2	7770.58	Fig3a
53	TtCsm6	5	84684.7	8049.23	Fig3a
54	TtCsm6	5	84926.3	8198.37	Fig3a
55	TtCsm6	5	84954.1	8208.23	Fig3a
56	TtCsm6	5	85297.9	8101.2	Fig3a
57	TtCsm6	5	85841.4	8266.72	Fig3a
58	TtCsm6	5	86306.9	8514.85	Fig3a
59	TtCsm6	5	87182.3	8519.27	Fig3a
60	TtCsm6	5	87484.1	8626.03	Fig3a
61	TtCsm6	5	87675.4	8666.67	Fig3a
62	TtCsm6	5	88161.1	8876.12	Fig3a
63	TtCsm6	5	88390.8	8607.8	Fig3a
64	TtCsm6	5	88747.8	8105.09	Fig3a
65	TtCsm6	5	89686.3	8558.05	Fig3a
66	TtCsm6	5	90210	8655.19	Fig3a
67	TtCsm6	5	90354.7	8519.12	Fig3a
68	TtCsm6	5	90283.4	8480.33	Fig3a
69	TtCsm6	5	90546.8	8554.04	Fig3a
70	TtCsm6	5	91094.6	8327.09	Fig3a
71	TtCsm6	5	91889.2	8734.87	Fig3a
72	TtCsm6	5	92164.7	8544.42	Fig3a
73	TtCsm6	5	92567.8	8591.11	Fig3a
74	TtCsm6	5	92680.9	8772.94	Fig3a
75	TtCsm6	5	92706.1	8681.37	Fig3a
76	TtCsm6	5	93333.4	8920.41	Fig3a
77	TtCsm6	5	93957.5	9065.58	Fig3a
78	TtCsm6	5	94340.6	8970.28	Fig3a
79	TtCsm6	5	94381.5	8958.5	Fig3a
80	TtCsm6	5	94759.9	9008.85	Fig3a
81	TtCsm6	5	95407.4	9235.99	Fig3a
82	TtCsm6	5	95497.8	9172.08	Fig3a
83	TtCsm6	5	95929.9	9176.85	Fig3a
84	TtCsm6	5	96381.9	9203.93	Fig3a
85	TtCsm6	5	96447.6	9021.48	Fig3a
86	TtCsm6	5	96904.4	9401.17	Fig3a
87	TtCsm6	5	97331.1	9637.32	Fig3a
88	TtCsm6	5	97825.9	9603.31	Fig3a
89	TtCsm6	5	98131.6	9568.83	Fig3a
90	TtCsm6	5	98624.9	9770.33	Fig3a
91	TtCsm6	5	98857.6	9683.8	Fig3a
92	TtCsm6	5	99344.5	9604.79	Fig3a
93	TtCsm6	5	99309.9	9763.76	Fig3a
94	TtCsm6	5	99729.5	9865.97	Fig3a
95	TtCsm6	5	100463	9789.91	Fig3a
96	TtCsm6	5	100890	9841.08	Fig3a
97	TtCsm6	5	101204	9716.63	Fig3a
98	TtCsm6	5	100999	9754.24	Fig3a
99	TtCsm6	5	101647	10067.6	Fig3a
100	TtCsm6	5	101854	10246.6	Fig3a
101	TtCsm6	5	102104	10499	Fig3a
102	TtCsm6	5	102529	10141.8	Fig3a
103	TtCsm6	5	102756	10013.9	Fig3a
104	TtCsm6	5	102944	10272.5	Fig3a
105	TtCsm6	5	103319	10317.8	Fig3a
106	TtCsm6	5	103490	10482.2	Fig3a
107	TtCsm6	5	103834	10582.7	Fig3a
108	TtCsm6	5	104206	10319.5	Fig3a
109	TtCsm6	5	104621	10259.5	Fig3a
110	TtCsm6	5	104707	10160.9	Fig3a
111	TtCsm6	5	105243	10391.7	Fig3a
112	TtCsm6	5	105574	10489.4	Fig3a
113	TtCsm6	5	105723	10631.3	Fig3a
114	TtCsm6	5	105939	10421.8	Fig3a
115	TtCsm6	5	106519	10371.4	Fig3a
116	TtCsm6	5	107067	10577.1	Fig3a
117	TtCsm6	5	107024	10789.3	Fig3a
118	TtCsm6	5	107229	10949.7	Fig3a
119	TtCsm6	5	107334	10747.3	Fig3a
120	TtCsm6	5	107958	10776.8	Fig3a
1	TtCsm6	10	60419.9	8198.31	Fig3a
2	TtCsm6	10	63101.8	8412.54	Fig3a
3	TtCsm6	10	69351.2	7842.82	Fig3a
4	TtCsm6	10	75113	7671.55	Fig3a
5	TtCsm6	10	80352	7348.03	Fig3a
6	TtCsm6	10	84935.4	6680.29	Fig3a
7	TtCsm6	10	89400.8	6392.6	Fig3a
8	TtCsm6	10	93811.7	6171.82	Fig3a
9	TtCsm6	10	97391.9	6127.4	Fig3a
10	TtCsm6	10	101076	5667.46	Fig3a
11	TtCsm6	10	104184	4922.29	Fig3a
12	TtCsm6	10	106795	4618.49	Fig3a
13	TtCsm6	10	108932	4453.08	Fig3a
14	TtCsm6	10	111311	4273.22	Fig3a
15	TtCsm6	10	113595	3715.8	Fig3a
16	TtCsm6	10	115996	2911.45	Fig3a
17	TtCsm6	10	117972	2490.69	Fig3a
18	TtCsm6	10	119105	2105.08	Fig3a
19	TtCsm6	10	120572	1928.05	Fig3a
20	TtCsm6	10	122521	1506.03	Fig3a
21	TtCsm6	10	123883	1522.78	Fig3a
22	TtCsm6	10	125296	1467.18	Fig3a
23	TtCsm6	10	126138	1157.51	Fig3a
24	TtCsm6	10	127191	1512.5	Fig3a
25	TtCsm6	10	128096	1240.48	Fig3a
26	TtCsm6	10	129506	1038.74	Fig3a
27	TtCsm6	10	130876	723.139	Fig3a
28	TtCsm6	10	131382	804.134	Fig3a
29	TtCsm6	10	131965	825.911	Fig3a
30	TtCsm6	10	132638	478.474	Fig3a
31	TtCsm6	10	133763	160.566	Fig3a
32	TtCsm6	10	134078	301.198	Fig3a
33	TtCsm6	10	135358	347.24	Fig3a
34	TtCsm6	10	136490	724.667	Fig3a
35	TtCsm6	10	136585	1092.47	Fig3a
36	TtCsm6	10	137614	1161.68	Fig3a
37	TtCsm6	10	138746	999.397	Fig3a
38	TtCsm6	10	139349	1036.64	Fig3a
39	TtCsm6	10	140432	1418.92	Fig3a
40	TtCsm6	10	140751	1595.49	Fig3a
41	TtCsm6	10	141069	1350.76	Fig3a
42	TtCsm6	10	141258	1236.28	Fig3a
43	TtCsm6	10	142431	1281.38	Fig3a
44	TtCsm6	10	143366	1260.75	Fig3a
45	TtCsm6	10	143976	1501.63	Fig3a
46	TtCsm6	10	144157	1269.09	Fig3a
47	TtCsm6	10	145202	1408.62	Fig3a
48	TtCsm6	10	145312	1947.39	Fig3a
49	TtCsm6	10	145786	2036.96	Fig3a
50	TtCsm6	10	146517	2294.62	Fig3a
51	TtCsm6	10	147243	2548.39	Fig3a
52	TtCsm6	10	147824	2532.85	Fig3a
53	TtCsm6	10	147850	2396.12	Fig3a
54	TtCsm6	10	148671	2216.66	Fig3a
55	TtCsm6	10	149217	2210.33	Fig3a
56	TtCsm6	10	149231	2686.52	Fig3a
57	TtCsm6	10	149372	2385.1	Fig3a
58	TtCsm6	10	150117	2968.42	Fig3a
59	TtCsm6	10	150959	3115.14	Fig3a
60	TtCsm6	10	151445	3112.47	Fig3a
61	TtCsm6	10	151828	3291.87	Fig3a
62	TtCsm6	10	151639	3009.72	Fig3a
63	TtCsm6	10	152781	2722.45	Fig3a
64	TtCsm6	10	153446	2903.07	Fig3a
65	TtCsm6	10	153588	3051.61	Fig3a
66	TtCsm6	10	153856	3376	Fig3a
67	TtCsm6	10	154518	3447.38	Fig3a
68	TtCsm6	10	155063	3639.99	Fig3a
69	TtCsm6	10	155506	3562.31	Fig3a
70	TtCsm6	10	155977	3137.36	Fig3a
71	TtCsm6	10	156260	3360.01	Fig3a
72	TtCsm6	10	156829	3634.48	Fig3a
73	TtCsm6	10	157420	3647.51	Fig3a
74	TtCsm6	10	157602	3527.5	Fig3a
75	TtCsm6	10	158066	3805.03	Fig3a
76	TtCsm6	10	158206	3850.52	Fig3a
77	TtCsm6	10	159021	3607.93	Fig3a
78	TtCsm6	10	159435	3969.01	Fig3a
79	TtCsm6	10	159733	3914.97	Fig3a
80	TtCsm6	10	159764	3812.6	Fig3a
81	TtCsm6	10	159882	4145.29	Fig3a
82	TtCsm6	10	160605	3861.46	Fig3a
83	TtCsm6	10	161043	4105.1	Fig3a
84	TtCsm6	10	161132	4317.22	Fig3a
85	TtCsm6	10	161603	4074.77	Fig3a
86	TtCsm6	10	161709	3869.24	Fig3a
87	TtCsm6	10	162470	4008.53	Fig3a
88	TtCsm6	10	162767	4404.09	Fig3a
89	TtCsm6	10	163122	4568.59	Fig3a
90	TtCsm6	10	163409	4416.88	Fig3a
91	TtCsm6	10	164292	4245.03	Fig3a
92	TtCsm6	10	164455	4738.37	Fig3a
93	TtCsm6	10	164843	4653.93	Fig3a
94	TtCsm6	10	164644	4373.54	Fig3a
95	TtCsm6	10	165475	4433.21	Fig3a
96	TtCsm6	10	165796	4411.37	Fig3a
97	TtCsm6	10	165871	4595.56	Fig3a
98	TtCsm6	10	166333	5076.67	Fig3a
99	TtCsm6	10	166381	4581.88	Fig3a
100	TtCsm6	10	166597	4776.85	Fig3a
101	TtCsm6	10	167506	5291.55	Fig3a
102	TtCsm6	10	168226	5583.77	Fig3a
103	TtCsm6	10	168551	5565.54	Fig3a
104	TtCsm6	10	168154	5321.86	Fig3a
105	TtCsm6	10	168320	5155.75	Fig3a
106	TtCsm6	10	169078	5052.26	Fig3a
107	TtCsm6	10	169173	5372.23	Fig3a
108	TtCsm6	10	169256	5242.72	Fig3a
109	TtCsm6	10	170420	5246.28	Fig3a
110	TtCsm6	10	170685	5355.22	Fig3a
111	TtCsm6	10	170708	5441.45	Fig3a
112	TtCsm6	10	170651	5809.51	Fig3a
113	TtCsm6	10	171424	5967.17	Fig3a
114	TtCsm6	10	171471	5555.58	Fig3a
115	TtCsm6	10	172329	5275.39	Fig3a
116	TtCsm6	10	172933	5399.22	Fig3a
117	TtCsm6	10	172965	5139.91	Fig3a
118	TtCsm6	10	172977	5966.6	Fig3a
119	TtCsm6	10	173413	5520.44	Fig3a
120	TtCsm6	10	173805	5253.16	Fig3a
1	TtCsm6	50	274009	13212.2	Fig3a
2	TtCsm6	50	293729	13981.4	Fig3a
3	TtCsm6	50	332874	15071.9	Fig3a
4	TtCsm6	50	364641	16403.5	Fig3a
5	TtCsm6	50	392080	17739.3	Fig3a
6	TtCsm6	50	416546	19094.2	Fig3a
7	TtCsm6	50	437745	20161.1	Fig3a
8	TtCsm6	50	456793	22374.5	Fig3a
9	TtCsm6	50	474250	24873.7	Fig3a
10	TtCsm6	50	489205	27452.8	Fig3a
11	TtCsm6	50	502958	29859.5	Fig3a
12	TtCsm6	50	515500	31333.5	Fig3a
13	TtCsm6	50	525477	32467.2	Fig3a
14	TtCsm6	50	534707	33801.5	Fig3a
15	TtCsm6	50	542654	34964.8	Fig3a
16	TtCsm6	50	549609	36319.9	Fig3a
17	TtCsm6	50	556196	36934	Fig3a
18	TtCsm6	50	561102	36466.1	Fig3a
19	TtCsm6	50	566793	36752.6	Fig3a
20	TtCsm6	50	571119	36970	Fig3a
21	TtCsm6	50	574976	37651.8	Fig3a
22	TtCsm6	50	578404	37521.5	Fig3a
23	TtCsm6	50	581973	37615.8	Fig3a
24	TtCsm6	50	584809	37903.2	Fig3a
25	TtCsm6	50	586907	37620.4	Fig3a
26	TtCsm6	50	589352	37618.3	Fig3a
27	TtCsm6	50	592214	37565.9	Fig3a
28	TtCsm6	50	594585	37455.2	Fig3a
29	TtCsm6	50	596033	36703.8	Fig3a
30	TtCsm6	50	597880	36401.3	Fig3a
31	TtCsm6	50	599409	36909.3	Fig3a
32	TtCsm6	50	600444	36599.5	Fig3a
33	TtCsm6	50	602265	36043.4	Fig3a
34	TtCsm6	50	603543	35855.9	Fig3a
35	TtCsm6	50	603708	35849.1	Fig3a
36	TtCsm6	50	604945	36393.2	Fig3a
37	TtCsm6	50	606070	35837.3	Fig3a
38	TtCsm6	50	606930	34568.6	Fig3a
39	TtCsm6	50	608205	34712.4	Fig3a
40	TtCsm6	50	608812	34280.5	Fig3a
41	TtCsm6	50	609223	34064	Fig3a
42	TtCsm6	50	609622	34373	Fig3a
43	TtCsm6	50	610580	33426.2	Fig3a
44	TtCsm6	50	611293	33415.5	Fig3a
45	TtCsm6	50	611457	33236	Fig3a
46	TtCsm6	50	611846	32632.5	Fig3a
47	TtCsm6	50	612492	32366.7	Fig3a
48	TtCsm6	50	612626	32184	Fig3a
49	TtCsm6	50	613116	32136.9	Fig3a
50	TtCsm6	50	613299	31381.8	Fig3a
51	TtCsm6	50	613767	30687.7	Fig3a
52	TtCsm6	50	613994	30532.5	Fig3a
53	TtCsm6	50	614296	30781.3	Fig3a
54	TtCsm6	50	615035	30633.1	Fig3a
55	TtCsm6	50	615027	30132.9	Fig3a
56	TtCsm6	50	614931	29555	Fig3a
57	TtCsm6	50	615786	29485.6	Fig3a
58	TtCsm6	50	616064	29152.9	Fig3a
59	TtCsm6	50	616226	28278.5	Fig3a
60	TtCsm6	50	616356	27995.2	Fig3a
61	TtCsm6	50	616788	28141.1	Fig3a
62	TtCsm6	50	616983	28307.3	Fig3a
63	TtCsm6	50	617028	27674.4	Fig3a
64	TtCsm6	50	617316	27321.4	Fig3a
65	TtCsm6	50	617933	27207.7	Fig3a
66	TtCsm6	50	617620	26946.5	Fig3a
67	TtCsm6	50	617653	26818.9	Fig3a
68	TtCsm6	50	618295	26451.5	Fig3a
69	TtCsm6	50	618580	26087	Fig3a
70	TtCsm6	50	618167	26109.6	Fig3a
71	TtCsm6	50	618963	25294.1	Fig3a
72	TtCsm6	50	618745	24653.2	Fig3a
73	TtCsm6	50	618299	24623.1	Fig3a
74	TtCsm6	50	618429	24309.9	Fig3a
75	TtCsm6	50	618939	24197.7	Fig3a
76	TtCsm6	50	619342	24718.4	Fig3a
77	TtCsm6	50	619462	24661.8	Fig3a
78	TtCsm6	50	620014	23721.6	Fig3a
79	TtCsm6	50	619786	23447.2	Fig3a
80	TtCsm6	50	619396	23375.1	Fig3a
81	TtCsm6	50	619500	22647.8	Fig3a
82	TtCsm6	50	618984	22602	Fig3a
83	TtCsm6	50	619115	22030.8	Fig3a
84	TtCsm6	50	619235	21704.9	Fig3a
85	TtCsm6	50	619240	22075.8	Fig3a
86	TtCsm6	50	619222	21527.8	Fig3a
87	TtCsm6	50	619305	20887.9	Fig3a
88	TtCsm6	50	619444	21318.5	Fig3a
89	TtCsm6	50	619496	21453.7	Fig3a
90	TtCsm6	50	619851	21448.7	Fig3a
91	TtCsm6	50	620093	20952.1	Fig3a
92	TtCsm6	50	619914	20515.3	Fig3a
93	TtCsm6	50	619763	20225.3	Fig3a
94	TtCsm6	50	619943	20293.9	Fig3a
95	TtCsm6	50	619685	19347.3	Fig3a
96	TtCsm6	50	619517	19966	Fig3a
97	TtCsm6	50	619461	19907.3	Fig3a
98	TtCsm6	50	618965	19458.2	Fig3a
99	TtCsm6	50	619311	20062.7	Fig3a
100	TtCsm6	50	619176	19662.1	Fig3a
101	TtCsm6	50	619270	19005.2	Fig3a
102	TtCsm6	50	619040	18502.9	Fig3a
103	TtCsm6	50	619172	18459.2	Fig3a
104	TtCsm6	50	619395	18177.5	Fig3a
105	TtCsm6	50	619179	17944	Fig3a
106	TtCsm6	50	618742	17996.3	Fig3a
107	TtCsm6	50	618866	18093.5	Fig3a
108	TtCsm6	50	618754	18341.3	Fig3a
109	TtCsm6	50	618919	18039.2	Fig3a
110	TtCsm6	50	619330	17357.7	Fig3a
111	TtCsm6	50	619050	17424.7	Fig3a
112	TtCsm6	50	618884	16916	Fig3a
113	TtCsm6	50	619352	17016.9	Fig3a
114	TtCsm6	50	619253	16769.7	Fig3a
115	TtCsm6	50	618628	16378.9	Fig3a
116	TtCsm6	50	618476	16502.1	Fig3a
117	TtCsm6	50	617875	16364	Fig3a
118	TtCsm6	50	618845	16324.5	Fig3a
119	TtCsm6	50	618796	16411.2	Fig3a
120	TtCsm6	50	617752	16158.6	Fig3a
1	AaCan2	0	38834.4	2405.86	Fig3b
2	AaCan2	0	38906.5	2343.65	Fig3b
3	AaCan2	0	38391.9	2532.31	Fig3b
4	AaCan2	0	38340	2635.64	Fig3b
5	AaCan2	0	38882.8	2645.7	Fig3b
6	AaCan2	0	39721.3	2192.48	Fig3b
7	AaCan2	0	40185.9	2301.09	Fig3b
8	AaCan2	0	40636	2295.6	Fig3b
9	AaCan2	0	42054.1	2341.44	Fig3b
10	AaCan2	0	42881	1942.64	Fig3b
11	AaCan2	0	43046.7	2190.79	Fig3b
12	AaCan2	0	43165.6	2336.97	Fig3b
13	AaCan2	0	43851.6	2424.4	Fig3b
14	AaCan2	0	44272.3	2336.8	Fig3b
15	AaCan2	0	44544.5	2286.81	Fig3b
16	AaCan2	0	45247.4	2322.56	Fig3b
17	AaCan2	0	45906.2	2220.27	Fig3b
18	AaCan2	0	46376.8	2234.42	Fig3b
19	AaCan2	0	46632.1	2412.08	Fig3b
20	AaCan2	0	46785.1	2509.86	Fig3b
21	AaCan2	0	47111.8	2600.46	Fig3b
22	AaCan2	0	47448.8	2694.55	Fig3b
23	AaCan2	0	47638.3	2656.25	Fig3b
24	AaCan2	0	47915.3	2820.89	Fig3b
25	AaCan2	0	48512.2	2825.11	Fig3b
26	AaCan2	0	48927.2	2585.78	Fig3b
27	AaCan2	0	49335.2	2820.67	Fig3b
28	AaCan2	0	49710.2	3128.69	Fig3b
29	AaCan2	0	49702.5	2999.56	Fig3b
30	AaCan2	0	50161.5	2399.04	Fig3b
31	AaCan2	0	50875.1	2611.95	Fig3b
32	AaCan2	0	51340.2	2597.98	Fig3b
33	AaCan2	0	51705.6	2885.04	Fig3b
34	AaCan2	0	51918.2	2827.53	Fig3b
35	AaCan2	0	52126.9	3032.66	Fig3b
36	AaCan2	0	52795.9	3262.44	Fig3b
37	AaCan2	0	52930.6	3276.7	Fig3b
38	AaCan2	0	53405.1	2759.45	Fig3b
39	AaCan2	0	53571.1	2733.71	Fig3b
40	AaCan2	0	53817.7	2359.85	Fig3b
41	AaCan2	0	54023.4	2520.16	Fig3b
42	AaCan2	0	54548	3033.19	Fig3b
43	AaCan2	0	54832.8	3087.31	Fig3b
44	AaCan2	0	55155.6	3428.86	Fig3b
45	AaCan2	0	55628.6	3483.25	Fig3b
46	AaCan2	0	55959.6	3385.81	Fig3b
47	AaCan2	0	56680.6	2713.9	Fig3b
48	AaCan2	0	56888.7	2613.21	Fig3b
49	AaCan2	0	57274	3001.82	Fig3b
50	AaCan2	0	57818.1	3174.05	Fig3b
51	AaCan2	0	57841.5	3307.42	Fig3b
52	AaCan2	0	57950.7	3022.94	Fig3b
53	AaCan2	0	58492.7	3003.9	Fig3b
54	AaCan2	0	59234.8	3551.72	Fig3b
55	AaCan2	0	59641.4	2788.84	Fig3b
56	AaCan2	0	59696.1	2448.64	Fig3b
57	AaCan2	0	59931.7	2337.3	Fig3b
58	AaCan2	0	60305.6	2631.59	Fig3b
59	AaCan2	0	60808	2782.22	Fig3b
60	AaCan2	0	61230	2790.29	Fig3b
61	AaCan2	0	61713.5	2940.46	Fig3b
62	AaCan2	0	61780.6	2723.37	Fig3b
63	AaCan2	0	62318.8	2766.16	Fig3b
64	AaCan2	0	63020.1	3124.44	Fig3b
65	AaCan2	0	63151.1	2927	Fig3b
66	AaCan2	0	63024.5	3039.94	Fig3b
67	AaCan2	0	63618.1	3570.67	Fig3b
68	AaCan2	0	63947	3260.9	Fig3b
69	AaCan2	0	64446.7	3422.15	Fig3b
70	AaCan2	0	64707.3	3533.27	Fig3b
71	AaCan2	0	64830.8	3748.58	Fig3b
72	AaCan2	0	65054.3	3203.26	Fig3b
73	AaCan2	0	65595.9	3348.81	Fig3b
74	AaCan2	0	66138.3	2887.2	Fig3b
75	AaCan2	0	66433.9	3664.03	Fig3b
76	AaCan2	0	66867.8	4129.83	Fig3b
77	AaCan2	0	67173.6	3856.81	Fig3b
78	AaCan2	0	67310.4	3846.29	Fig3b
79	AaCan2	0	67734.8	3620.12	Fig3b
80	AaCan2	0	67930.4	3754.23	Fig3b
81	AaCan2	0	68385.5	3758.75	Fig3b
82	AaCan2	0	68750.2	4245.75	Fig3b
83	AaCan2	0	68952.5	4130.11	Fig3b
84	AaCan2	0	69182.2	4438	Fig3b
85	AaCan2	0	69124.1	4345.96	Fig3b
86	AaCan2	0	69724.7	4077.42	Fig3b
87	AaCan2	0	70017.2	4450.23	Fig3b
88	AaCan2	0	70599.7	4484.38	Fig3b
89	AaCan2	0	70525.2	4461.35	Fig3b
90	AaCan2	0	71297.1	4490.4	Fig3b
91	AaCan2	0	71794.4	4862.53	Fig3b
92	AaCan2	0	71921.2	5036.3	Fig3b
93	AaCan2	0	71872.2	4685.04	Fig3b
94	AaCan2	0	72021.4	4658.42	Fig3b
95	AaCan2	0	73584.7	5347.29	Fig3b
96	AaCan2	0	73794.6	5085.63	Fig3b
97	AaCan2	0	73810.6	4791.09	Fig3b
98	AaCan2	0	74579.9	5356.76	Fig3b
99	AaCan2	0	74626.5	5329.6	Fig3b
100	AaCan2	0	74965	5443.29	Fig3b
101	AaCan2	0	75377	5627.38	Fig3b
102	AaCan2	0	75118.7	5686.96	Fig3b
103	AaCan2	0	75212	5712.68	Fig3b
104	AaCan2	0	75552.5	5660	Fig3b
105	AaCan2	0	76640.7	5846.36	Fig3b
106	AaCan2	0	77017	5840.16	Fig3b
107	AaCan2	0	76983.7	6185.64	Fig3b
108	AaCan2	0	77488.1	6265.61	Fig3b
109	AaCan2	0	77598.8	6249.07	Fig3b
110	AaCan2	0	78184.8	6694.18	Fig3b
111	AaCan2	0	78173.2	6693.98	Fig3b
112	AaCan2	0	78400.9	6667.37	Fig3b
113	AaCan2	0	78834	6294.95	Fig3b
114	AaCan2	0	79627.9	6575.72	Fig3b
115	AaCan2	0	79878.1	6352	Fig3b
116	AaCan2	0	79829	6481.93	Fig3b
117	AaCan2	0	80007.2	6965.48	Fig3b
118	AaCan2	0	80369	7159.9	Fig3b
119	AaCan2	0	80446.4	6789.03	Fig3b
120	AaCan2	0	80544.4	6483.39	Fig3b
1	AaCan2	0.05	50133.9	4478.16	Fig3b
2	AaCan2	0.05	50274.9	4688.28	Fig3b
3	AaCan2	0.05	50188.1	4808.6	Fig3b
4	AaCan2	0.05	50299.9	4702.36	Fig3b
5	AaCan2	0.05	50557	4438.17	Fig3b
6	AaCan2	0.05	51022.8	4205.02	Fig3b
7	AaCan2	0.05	51430.5	3949.76	Fig3b
8	AaCan2	0.05	51936.6	3927.49	Fig3b
9	AaCan2	0.05	52439.2	3679.7	Fig3b
10	AaCan2	0.05	53184.1	3775.23	Fig3b
11	AaCan2	0.05	53800.8	3705.14	Fig3b
12	AaCan2	0.05	54511.5	3252.74	Fig3b
13	AaCan2	0.05	55208.6	3314.13	Fig3b
14	AaCan2	0.05	55878.6	3423.61	Fig3b
15	AaCan2	0.05	55671.2	3496.46	Fig3b
16	AaCan2	0.05	55724.9	3382.44	Fig3b
17	AaCan2	0.05	56391.3	3485.77	Fig3b
18	AaCan2	0.05	57388.2	3167.14	Fig3b
19	AaCan2	0.05	57817.1	2944.45	Fig3b
20	AaCan2	0.05	58308.9	3070.81	Fig3b
21	AaCan2	0.05	58773.4	3111.41	Fig3b
22	AaCan2	0.05	58787	3258.96	Fig3b
23	AaCan2	0.05	59013.6	3157.24	Fig3b
24	AaCan2	0.05	59797.8	2696.44	Fig3b
25	AaCan2	0.05	60418.3	2322.22	Fig3b
26	AaCan2	0.05	60487.2	2296.01	Fig3b
27	AaCan2	0.05	61096.5	2582.15	Fig3b
28	AaCan2	0.05	61649.9	2326.91	Fig3b
29	AaCan2	0.05	62099.3	2267.72	Fig3b
30	AaCan2	0.05	62569.9	2890.47	Fig3b
31	AaCan2	0.05	62835.3	3179.56	Fig3b
32	AaCan2	0.05	63393.6	3151.46	Fig3b
33	AaCan2	0.05	64089.4	3248.19	Fig3b
34	AaCan2	0.05	64342	2936.94	Fig3b
35	AaCan2	0.05	64529.3	2636.67	Fig3b
36	AaCan2	0.05	65008.4	2335.99	Fig3b
37	AaCan2	0.05	65563.8	2807.9	Fig3b
38	AaCan2	0.05	65859.8	2904.89	Fig3b
39	AaCan2	0.05	66454.8	2262.46	Fig3b
40	AaCan2	0.05	66749.6	2405.03	Fig3b
41	AaCan2	0.05	67058.6	2574.32	Fig3b
42	AaCan2	0.05	67346.9	2718.19	Fig3b
43	AaCan2	0.05	67859.1	2626.57	Fig3b
44	AaCan2	0.05	68098.6	2910.98	Fig3b
45	AaCan2	0.05	68525.9	2772.06	Fig3b
46	AaCan2	0.05	69109	2753.96	Fig3b
47	AaCan2	0.05	69591.8	2536.74	Fig3b
48	AaCan2	0.05	70130.4	2921.61	Fig3b
49	AaCan2	0.05	70522.6	2797.18	Fig3b
50	AaCan2	0.05	71095.6	2627.22	Fig3b
51	AaCan2	0.05	71958.8	2508.27	Fig3b
52	AaCan2	0.05	71977.1	2671.95	Fig3b
53	AaCan2	0.05	72329.4	2764.8	Fig3b
54	AaCan2	0.05	72909.7	3102.74	Fig3b
55	AaCan2	0.05	73201.6	2866.11	Fig3b
56	AaCan2	0.05	73507.6	3139	Fig3b
57	AaCan2	0.05	73879.5	2921.19	Fig3b
58	AaCan2	0.05	74378.8	2526.52	Fig3b
59	AaCan2	0.05	74501.7	2911.12	Fig3b
60	AaCan2	0.05	74633.9	2964.67	Fig3b
61	AaCan2	0.05	75696.4	2850.23	Fig3b
62	AaCan2	0.05	76105.3	2572.95	Fig3b
63	AaCan2	0.05	76753.5	2475.9	Fig3b
64	AaCan2	0.05	76777.4	2705.55	Fig3b
65	AaCan2	0.05	77360.9	2880.3	Fig3b
66	AaCan2	0.05	77776.6	3054.88	Fig3b
67	AaCan2	0.05	77866	2683.06	Fig3b
68	AaCan2	0.05	78082.7	2286.93	Fig3b
69	AaCan2	0.05	78889	2258.5	Fig3b
70	AaCan2	0.05	79634.6	2391.38	Fig3b
71	AaCan2	0.05	79762.7	2692.17	Fig3b
72	AaCan2	0.05	79867.6	2562.59	Fig3b
73	AaCan2	0.05	80168.3	2752.34	Fig3b
74	AaCan2	0.05	80713.7	2810.86	Fig3b
75	AaCan2	0.05	81392.8	2816.97	Fig3b
76	AaCan2	0.05	81893.4	2987.25	Fig3b
77	AaCan2	0.05	81787.8	3018.76	Fig3b
78	AaCan2	0.05	82427.8	2903.6	Fig3b
79	AaCan2	0.05	83089.6	2482.64	Fig3b
80	AaCan2	0.05	83407.8	2871.56	Fig3b
81	AaCan2	0.05	83526	2818.79	Fig3b
82	AaCan2	0.05	84391	2686.5	Fig3b
83	AaCan2	0.05	84713.6	2594.62	Fig3b
84	AaCan2	0.05	85460.2	2685.61	Fig3b
85	AaCan2	0.05	85514.8	3085.33	Fig3b
86	AaCan2	0.05	85749.2	3344.46	Fig3b
87	AaCan2	0.05	86512.3	2706.43	Fig3b
88	AaCan2	0.05	86800.6	2661.73	Fig3b
89	AaCan2	0.05	87381.2	2899.26	Fig3b
90	AaCan2	0.05	87948.5	2662.39	Fig3b
91	AaCan2	0.05	88378.4	2619.39	Fig3b
92	AaCan2	0.05	88802.5	2667.52	Fig3b
93	AaCan2	0.05	88665.3	2798.08	Fig3b
94	AaCan2	0.05	88523.5	2779.92	Fig3b
95	AaCan2	0.05	89314.3	3034.98	Fig3b
96	AaCan2	0.05	89719.3	2573.48	Fig3b
97	AaCan2	0.05	90156.2	2557.62	Fig3b
98	AaCan2	0.05	90637.4	2848.05	Fig3b
99	AaCan2	0.05	90988.9	2848.29	Fig3b
100	AaCan2	0.05	91718.5	2792.44	Fig3b
101	AaCan2	0.05	92009.9	2857.17	Fig3b
102	AaCan2	0.05	91921.6	2858.22	Fig3b
103	AaCan2	0.05	92321.1	2820.43	Fig3b
104	AaCan2	0.05	92864.2	3060.97	Fig3b
105	AaCan2	0.05	93350.3	3086.08	Fig3b
106	AaCan2	0.05	94048.5	2916.21	Fig3b
107	AaCan2	0.05	94345.4	2695.41	Fig3b
108	AaCan2	0.05	94378.2	2810.99	Fig3b
109	AaCan2	0.05	94948.9	2979.07	Fig3b
110	AaCan2	0.05	95409.1	2781.27	Fig3b
111	AaCan2	0.05	95768.9	2955.55	Fig3b
112	AaCan2	0.05	96144.1	3126.49	Fig3b
113	AaCan2	0.05	96167.1	2981.98	Fig3b
114	AaCan2	0.05	96427.3	2575.55	Fig3b
115	AaCan2	0.05	97109.9	2842.98	Fig3b
116	AaCan2	0.05	97459.4	2604.98	Fig3b
117	AaCan2	0.05	97312.5	2503.08	Fig3b
118	AaCan2	0.05	98296	2634.76	Fig3b
119	AaCan2	0.05	98867.6	2688.47	Fig3b
120	AaCan2	0.05	99247.8	2725.99	Fig3b
1	AaCan2	0.1	46648.8	475.022	Fig3b
2	AaCan2	0.1	46943.8	323.727	Fig3b
3	AaCan2	0.1	46955.3	382.945	Fig3b
4	AaCan2	0.1	47312.7	657.711	Fig3b
5	AaCan2	0.1	47700.3	398.038	Fig3b
6	AaCan2	0.1	48113	271.051	Fig3b
7	AaCan2	0.1	48076.1	411.777	Fig3b
8	AaCan2	0.1	48304.6	689.192	Fig3b
9	AaCan2	0.1	48793.4	790.165	Fig3b
10	AaCan2	0.1	49524.6	770.44	Fig3b
11	AaCan2	0.1	50087.9	523.781	Fig3b
12	AaCan2	0.1	50598.2	355.234	Fig3b
13	AaCan2	0.1	51252.9	230.631	Fig3b
14	AaCan2	0.1	52018.4	563.007	Fig3b
15	AaCan2	0.1	52577.5	900.629	Fig3b
16	AaCan2	0.1	53030.1	1017.41	Fig3b
17	AaCan2	0.1	53557.1	943.363	Fig3b
18	AaCan2	0.1	54150.6	1213.97	Fig3b
19	AaCan2	0.1	54815.5	1046.3	Fig3b
20	AaCan2	0.1	55372.8	990.761	Fig3b
21	AaCan2	0.1	55921.3	1482.15	Fig3b
22	AaCan2	0.1	56391.2	1650.46	Fig3b
23	AaCan2	0.1	56902.8	1606.45	Fig3b
24	AaCan2	0.1	57492.5	1331.44	Fig3b
25	AaCan2	0.1	58171	839.737	Fig3b
26	AaCan2	0.1	58744.2	1446.56	Fig3b
27	AaCan2	0.1	59091.9	1538.6	Fig3b
28	AaCan2	0.1	59403.5	1341.52	Fig3b
29	AaCan2	0.1	60281.2	1636.15	Fig3b
30	AaCan2	0.1	60717.3	1417.83	Fig3b
31	AaCan2	0.1	61349.8	1408.06	Fig3b
32	AaCan2	0.1	61783.7	1211.63	Fig3b
33	AaCan2	0.1	62218.3	1296.17	Fig3b
34	AaCan2	0.1	63100.9	1147.98	Fig3b
35	AaCan2	0.1	63914.4	1080.14	Fig3b
36	AaCan2	0.1	64158	1205.51	Fig3b
37	AaCan2	0.1	64584.5	1246.4	Fig3b
38	AaCan2	0.1	65192.4	1202.88	Fig3b
39	AaCan2	0.1	65919.9	1555.61	Fig3b
40	AaCan2	0.1	66281.3	1147.91	Fig3b
41	AaCan2	0.1	66574.8	970.69	Fig3b
42	AaCan2	0.1	66769.2	740.941	Fig3b
43	AaCan2	0.1	67637	786.379	Fig3b
44	AaCan2	0.1	68014.5	1035.57	Fig3b
45	AaCan2	0.1	68744.2	960.544	Fig3b
46	AaCan2	0.1	69271	1057.31	Fig3b
47	AaCan2	0.1	69679.8	1023.47	Fig3b
48	AaCan2	0.1	70620.7	1060.32	Fig3b
49	AaCan2	0.1	70898.5	829.251	Fig3b
50	AaCan2	0.1	71236.7	817.684	Fig3b
51	AaCan2	0.1	72005.6	738.424	Fig3b
52	AaCan2	0.1	72348.7	1068.44	Fig3b
53	AaCan2	0.1	72516.6	1068.16	Fig3b
54	AaCan2	0.1	73190.9	637.759	Fig3b
55	AaCan2	0.1	73880.3	703.311	Fig3b
56	AaCan2	0.1	74087.8	907.387	Fig3b
57	AaCan2	0.1	74542.4	888.562	Fig3b
58	AaCan2	0.1	74964.2	566.626	Fig3b
59	AaCan2	0.1	75663.4	649.118	Fig3b
60	AaCan2	0.1	76307.1	933.82	Fig3b
61	AaCan2	0.1	76796.1	737.641	Fig3b
62	AaCan2	0.1	77745.1	723.032	Fig3b
63	AaCan2	0.1	77852.3	685.802	Fig3b
64	AaCan2	0.1	78079.5	711.896	Fig3b
65	AaCan2	0.1	78291.8	734.092	Fig3b
66	AaCan2	0.1	78706.1	744.254	Fig3b
67	AaCan2	0.1	79186.6	542.022	Fig3b
68	AaCan2	0.1	79779	640.252	Fig3b
69	AaCan2	0.1	80473.1	1045.4	Fig3b
70	AaCan2	0.1	80720	903.138	Fig3b
71	AaCan2	0.1	81464.5	887.907	Fig3b
72	AaCan2	0.1	81649.5	1101.62	Fig3b
73	AaCan2	0.1	81631.9	1453.33	Fig3b
74	AaCan2	0.1	82489.6	1198.75	Fig3b
75	AaCan2	0.1	83169.1	1225.08	Fig3b
76	AaCan2	0.1	83465.4	875.552	Fig3b
77	AaCan2	0.1	83742.4	1141.99	Fig3b
78	AaCan2	0.1	84115.6	1053.43	Fig3b
79	AaCan2	0.1	84534.4	552.335	Fig3b
80	AaCan2	0.1	85179.2	939.9	Fig3b
81	AaCan2	0.1	85568.7	947.193	Fig3b
82	AaCan2	0.1	86255.3	1101.11	Fig3b
83	AaCan2	0.1	86893.1	1090.27	Fig3b
84	AaCan2	0.1	86925.6	1014.23	Fig3b
85	AaCan2	0.1	87196.1	1090.55	Fig3b
86	AaCan2	0.1	87317.6	739.594	Fig3b
87	AaCan2	0.1	88206.1	1004.65	Fig3b
88	AaCan2	0.1	88905.6	1142.98	Fig3b
89	AaCan2	0.1	89118.7	1377.94	Fig3b
90	AaCan2	0.1	89302.1	1318.66	Fig3b
91	AaCan2	0.1	89675.9	941.359	Fig3b
92	AaCan2	0.1	90048	1110.86	Fig3b
93	AaCan2	0.1	90669	1346.81	Fig3b
94	AaCan2	0.1	91502.6	1954.02	Fig3b
95	AaCan2	0.1	92009.6	1606.15	Fig3b
96	AaCan2	0.1	92285.4	1321.29	Fig3b
97	AaCan2	0.1	92985.5	1574.77	Fig3b
98	AaCan2	0.1	93009.7	1795.95	Fig3b
99	AaCan2	0.1	93147.5	1385.66	Fig3b
100	AaCan2	0.1	93657.9	1148.42	Fig3b
101	AaCan2	0.1	94408.8	1569.92	Fig3b
102	AaCan2	0.1	95042.8	1883.27	Fig3b
103	AaCan2	0.1	95682.9	1795.91	Fig3b
104	AaCan2	0.1	95547.1	2005.05	Fig3b
105	AaCan2	0.1	95763.7	2188.53	Fig3b
106	AaCan2	0.1	96684.3	1809.22	Fig3b
107	AaCan2	0.1	96941.5	1469.19	Fig3b
108	AaCan2	0.1	97468.9	1956.03	Fig3b
109	AaCan2	0.1	97783.2	2228.96	Fig3b
110	AaCan2	0.1	98131.9	1731.22	Fig3b
111	AaCan2	0.1	98555.9	1727.06	Fig3b
112	AaCan2	0.1	98796.9	2245.1	Fig3b
113	AaCan2	0.1	98894.4	2266.13	Fig3b
114	AaCan2	0.1	99423.5	1748.3	Fig3b
115	AaCan2	0.1	99693.2	1830.09	Fig3b
116	AaCan2	0.1	100583	1993.73	Fig3b
117	AaCan2	0.1	101759	2154.65	Fig3b
118	AaCan2	0.1	102076	2296.81	Fig3b
119	AaCan2	0.1	101987	2481.59	Fig3b
120	AaCan2	0.1	102371	2407.73	Fig3b
1	AaCan2	0.5	47271.9	2169.62	Fig3b
2	AaCan2	0.5	48203.8	2073.01	Fig3b
3	AaCan2	0.5	49133.9	2261.64	Fig3b
4	AaCan2	0.5	49954.3	2087.82	Fig3b
5	AaCan2	0.5	50716.8	1985.61	Fig3b
6	AaCan2	0.5	51688.9	1855.58	Fig3b
7	AaCan2	0.5	52340.2	2079.27	Fig3b
8	AaCan2	0.5	53796.6	2241.32	Fig3b
9	AaCan2	0.5	54333.5	2278.36	Fig3b
10	AaCan2	0.5	55189.6	2279.34	Fig3b
11	AaCan2	0.5	56470.3	2437.06	Fig3b
12	AaCan2	0.5	57333.6	2146.78	Fig3b
13	AaCan2	0.5	58211.1	1968.57	Fig3b
14	AaCan2	0.5	59178.6	2568.61	Fig3b
15	AaCan2	0.5	59923.3	2247.77	Fig3b
16	AaCan2	0.5	60803.3	2322.76	Fig3b
17	AaCan2	0.5	62102.6	2622.87	Fig3b
18	AaCan2	0.5	63102.7	2279.23	Fig3b
19	AaCan2	0.5	63626.5	2419.1	Fig3b
20	AaCan2	0.5	65275.1	2706.22	Fig3b
21	AaCan2	0.5	65807.1	2715.34	Fig3b
22	AaCan2	0.5	66509.8	2563.77	Fig3b
23	AaCan2	0.5	67484.9	2141.75	Fig3b
24	AaCan2	0.5	68710.7	2399.98	Fig3b
25	AaCan2	0.5	69102.1	2658.77	Fig3b
26	AaCan2	0.5	70422.2	2382.72	Fig3b
27	AaCan2	0.5	71503.7	2393.92	Fig3b
28	AaCan2	0.5	72326.1	2299.06	Fig3b
29	AaCan2	0.5	73461.4	2527.7	Fig3b
30	AaCan2	0.5	74264.9	2600.79	Fig3b
31	AaCan2	0.5	74966	2307.73	Fig3b
32	AaCan2	0.5	76080.8	2216.36	Fig3b
33	AaCan2	0.5	76800.3	2453.4	Fig3b
34	AaCan2	0.5	77825.7	3089.17	Fig3b
35	AaCan2	0.5	78879.7	3276.3	Fig3b
36	AaCan2	0.5	79453.1	2870.09	Fig3b
37	AaCan2	0.5	80126.5	3109.17	Fig3b
38	AaCan2	0.5	80933.3	3081.51	Fig3b
39	AaCan2	0.5	81474.2	3454.52	Fig3b
40	AaCan2	0.5	82825.2	3666.78	Fig3b
41	AaCan2	0.5	83854.4	3713.94	Fig3b
42	AaCan2	0.5	84335.3	3235.52	Fig3b
43	AaCan2	0.5	85206.3	3244.53	Fig3b
44	AaCan2	0.5	86095.5	3434.64	Fig3b
45	AaCan2	0.5	86697.7	3786.34	Fig3b
46	AaCan2	0.5	87937.5	3459.29	Fig3b
47	AaCan2	0.5	88624.1	3454.03	Fig3b
48	AaCan2	0.5	89076.2	3918.32	Fig3b
49	AaCan2	0.5	89814.1	4003.02	Fig3b
50	AaCan2	0.5	90879.6	3845.48	Fig3b
51	AaCan2	0.5	91640.4	3991.09	Fig3b
52	AaCan2	0.5	92173.8	4121.34	Fig3b
53	AaCan2	0.5	93187.1	3683.94	Fig3b
54	AaCan2	0.5	93581.4	3985.44	Fig3b
55	AaCan2	0.5	94532.9	4073.67	Fig3b
56	AaCan2	0.5	95421.1	4299.09	Fig3b
57	AaCan2	0.5	95992.8	4428.48	Fig3b
58	AaCan2	0.5	96525.1	4489.18	Fig3b
59	AaCan2	0.5	97004.4	4207.37	Fig3b
60	AaCan2	0.5	97701.9	4453.33	Fig3b
61	AaCan2	0.5	98635.2	4014.12	Fig3b
62	AaCan2	0.5	99457.5	4214.49	Fig3b
63	AaCan2	0.5	100517	4659.9	Fig3b
64	AaCan2	0.5	101151	4880.85	Fig3b
65	AaCan2	0.5	101637	4718.49	Fig3b
66	AaCan2	0.5	102124	4863.64	Fig3b
67	AaCan2	0.5	103183	5025.71	Fig3b
68	AaCan2	0.5	103756	4905.32	Fig3b
69	AaCan2	0.5	104095	4821.02	Fig3b
70	AaCan2	0.5	104541	5361.25	Fig3b
71	AaCan2	0.5	105269	5458.06	Fig3b
72	AaCan2	0.5	106068	5495.45	Fig3b
73	AaCan2	0.5	106840	5357.86	Fig3b
74	AaCan2	0.5	107920	4827.25	Fig3b
75	AaCan2	0.5	108924	4606.79	Fig3b
76	AaCan2	0.5	109373	4707.7	Fig3b
77	AaCan2	0.5	109973	5324.81	Fig3b
78	AaCan2	0.5	110713	5321.39	Fig3b
79	AaCan2	0.5	111455	5102.19	Fig3b
80	AaCan2	0.5	112360	4621.53	Fig3b
81	AaCan2	0.5	112788	4912.93	Fig3b
82	AaCan2	0.5	113543	5219.78	Fig3b
83	AaCan2	0.5	113765	5093.02	Fig3b
84	AaCan2	0.5	114149	5107.59	Fig3b
85	AaCan2	0.5	114744	4855	Fig3b
86	AaCan2	0.5	115808	4893.78	Fig3b
87	AaCan2	0.5	116353	5331.42	Fig3b
88	AaCan2	0.5	116922	5104.74	Fig3b
89	AaCan2	0.5	117187	5280.96	Fig3b
90	AaCan2	0.5	118082	5307.61	Fig3b
91	AaCan2	0.5	118951	4867.55	Fig3b
92	AaCan2	0.5	119232	5029.55	Fig3b
93	AaCan2	0.5	119634	5120.83	Fig3b
94	AaCan2	0.5	120277	4796.06	Fig3b
95	AaCan2	0.5	121271	5029.1	Fig3b
96	AaCan2	0.5	121495	4831.37	Fig3b
97	AaCan2	0.5	121654	4977.98	Fig3b
98	AaCan2	0.5	122626	4622.28	Fig3b
99	AaCan2	0.5	123660	4794.75	Fig3b
100	AaCan2	0.5	124009	4940.29	Fig3b
101	AaCan2	0.5	124462	4700.88	Fig3b
102	AaCan2	0.5	125426	4744.72	Fig3b
103	AaCan2	0.5	125564	4685.34	Fig3b
104	AaCan2	0.5	126391	5144.88	Fig3b
105	AaCan2	0.5	126996	4852.64	Fig3b
106	AaCan2	0.5	127383	4720.62	Fig3b
107	AaCan2	0.5	128230	4635.49	Fig3b
108	AaCan2	0.5	129079	4836.07	Fig3b
109	AaCan2	0.5	129468	4918.83	Fig3b
110	AaCan2	0.5	130138	4653.97	Fig3b
111	AaCan2	0.5	130555	4632.83	Fig3b
112	AaCan2	0.5	131030	4952.2	Fig3b
113	AaCan2	0.5	131537	4602.99	Fig3b
114	AaCan2	0.5	132236	4339.88	Fig3b
115	AaCan2	0.5	132840	4601.12	Fig3b
116	AaCan2	0.5	133776	4438.09	Fig3b
117	AaCan2	0.5	134043	4955.62	Fig3b
118	AaCan2	0.5	134270	5193.62	Fig3b
119	AaCan2	0.5	134806	4564.16	Fig3b
120	AaCan2	0.5	135478	4258.78	Fig3b
1	AaCan2	1	51003.8	653.448	Fig3b
2	AaCan2	1	52454.6	691.731	Fig3b
3	AaCan2	1	55224.2	1191.61	Fig3b
4	AaCan2	1	57149.6	1640.32	Fig3b
5	AaCan2	1	58924.4	1895.75	Fig3b
6	AaCan2	1	61023.2	2342.83	Fig3b
7	AaCan2	1	62999.7	2061.39	Fig3b
8	AaCan2	1	65334.8	2575.38	Fig3b
9	AaCan2	1	67302	2694.36	Fig3b
10	AaCan2	1	68746.8	3590.51	Fig3b
11	AaCan2	1	70255.4	3794.22	Fig3b
12	AaCan2	1	71840.7	4319.14	Fig3b
13	AaCan2	1	73775.6	4384.34	Fig3b
14	AaCan2	1	75825.9	4876.67	Fig3b
15	AaCan2	1	77465.2	5319.99	Fig3b
16	AaCan2	1	79099.1	5461.8	Fig3b
17	AaCan2	1	80827.8	5987.74	Fig3b
18	AaCan2	1	82744.1	5976.01	Fig3b
19	AaCan2	1	84473	6346.03	Fig3b
20	AaCan2	1	86077.4	6408.55	Fig3b
21	AaCan2	1	87410.1	7402.39	Fig3b
22	AaCan2	1	89004.3	7328.07	Fig3b
23	AaCan2	1	90944.1	7187.42	Fig3b
24	AaCan2	1	92196.1	7540.39	Fig3b
25	AaCan2	1	93334.1	8094.93	Fig3b
26	AaCan2	1	95430.2	8483.95	Fig3b
27	AaCan2	1	96709	8408.86	Fig3b
28	AaCan2	1	97934.4	8993.37	Fig3b
29	AaCan2	1	99723	8840.79	Fig3b
30	AaCan2	1	101414	9257.31	Fig3b
31	AaCan2	1	102911	10198.3	Fig3b
32	AaCan2	1	104241	10344.8	Fig3b
33	AaCan2	1	105656	10174.2	Fig3b
34	AaCan2	1	106949	10102.8	Fig3b
35	AaCan2	1	108148	10072.8	Fig3b
36	AaCan2	1	109558	10353.9	Fig3b
37	AaCan2	1	110892	10746.2	Fig3b
38	AaCan2	1	112501	11344.1	Fig3b
39	AaCan2	1	114111	11611.9	Fig3b
40	AaCan2	1	115652	11698.8	Fig3b
41	AaCan2	1	116796	11717.7	Fig3b
42	AaCan2	1	117955	11825.5	Fig3b
43	AaCan2	1	118651	12401.8	Fig3b
44	AaCan2	1	120345	12436.5	Fig3b
45	AaCan2	1	122203	12573.1	Fig3b
46	AaCan2	1	123325	13146.8	Fig3b
47	AaCan2	1	124629	13168.2	Fig3b
48	AaCan2	1	125825	13519.4	Fig3b
49	AaCan2	1	126954	13904.3	Fig3b
50	AaCan2	1	128187	13754	Fig3b
51	AaCan2	1	129410	13831.4	Fig3b
52	AaCan2	1	130770	14229.1	Fig3b
53	AaCan2	1	131792	14515.7	Fig3b
54	AaCan2	1	132889	14926.2	Fig3b
55	AaCan2	1	133983	14800.2	Fig3b
56	AaCan2	1	135105	15141.4	Fig3b
57	AaCan2	1	136435	15266	Fig3b
58	AaCan2	1	137660	15228.3	Fig3b
59	AaCan2	1	138976	15525.5	Fig3b
60	AaCan2	1	140170	15144.8	Fig3b
61	AaCan2	1	140511	15313.2	Fig3b
62	AaCan2	1	142008	15334.6	Fig3b
63	AaCan2	1	143423	16048.6	Fig3b
64	AaCan2	1	144208	16440.9	Fig3b
65	AaCan2	1	145528	16246	Fig3b
66	AaCan2	1	146675	15887.9	Fig3b
67	AaCan2	1	147541	16003	Fig3b
68	AaCan2	1	148442	16537.1	Fig3b
69	AaCan2	1	150047	16569	Fig3b
70	AaCan2	1	150944	16626.2	Fig3b
71	AaCan2	1	151565	17002.9	Fig3b
72	AaCan2	1	152737	17402.9	Fig3b
73	AaCan2	1	153551	17422.6	Fig3b
74	AaCan2	1	154816	17102.7	Fig3b
75	AaCan2	1	155821	17399.4	Fig3b
76	AaCan2	1	156901	17340.6	Fig3b
77	AaCan2	1	158116	17370.8	Fig3b
78	AaCan2	1	158634	17629	Fig3b
79	AaCan2	1	159352	17642.8	Fig3b
80	AaCan2	1	160438	18260.4	Fig3b
81	AaCan2	1	161217	18099.1	Fig3b
82	AaCan2	1	162565	18117.1	Fig3b
83	AaCan2	1	163503	17792.9	Fig3b
84	AaCan2	1	164177	17813.1	Fig3b
85	AaCan2	1	165332	18237	Fig3b
86	AaCan2	1	165921	18249.8	Fig3b
87	AaCan2	1	166601	18060.6	Fig3b
88	AaCan2	1	168080	18212.7	Fig3b
89	AaCan2	1	168870	18194.8	Fig3b
90	AaCan2	1	169496	18605.2	Fig3b
91	AaCan2	1	170359	18819.5	Fig3b
92	AaCan2	1	171254	18311.5	Fig3b
93	AaCan2	1	172159	18423.3	Fig3b
94	AaCan2	1	173134	18572.2	Fig3b
95	AaCan2	1	173807	19079.3	Fig3b
96	AaCan2	1	174795	19281.1	Fig3b
97	AaCan2	1	175562	19213.6	Fig3b
98	AaCan2	1	176340	18719	Fig3b
99	AaCan2	1	177155	19290.4	Fig3b
100	AaCan2	1	178357	19398.2	Fig3b
101	AaCan2	1	179059	19124.3	Fig3b
102	AaCan2	1	179261	18796.5	Fig3b
103	AaCan2	1	180153	18844.2	Fig3b
104	AaCan2	1	181049	18836.2	Fig3b
105	AaCan2	1	182364	19139.8	Fig3b
106	AaCan2	1	183176	19276.5	Fig3b
107	AaCan2	1	183843	18963	Fig3b
108	AaCan2	1	184891	19101.7	Fig3b
109	AaCan2	1	185322	19307.7	Fig3b
110	AaCan2	1	185921	19377.2	Fig3b
111	AaCan2	1	186963	19718.5	Fig3b
112	AaCan2	1	187477	19366.3	Fig3b
113	AaCan2	1	188104	19129.7	Fig3b
114	AaCan2	1	188747	19674.2	Fig3b
115	AaCan2	1	190040	19620	Fig3b
116	AaCan2	1	191164	19241.2	Fig3b
117	AaCan2	1	191993	19615	Fig3b
118	AaCan2	1	192202	19764	Fig3b
119	AaCan2	1	192937	19747.1	Fig3b
120	AaCan2	1	193456	19676	Fig3b
1	AaCan2	5	59617.1	3621.1	Fig3b
2	AaCan2	5	65395.8	3358.56	Fig3b
3	AaCan2	5	76737.3	2260.64	Fig3b
4	AaCan2	5	85692.3	1405.05	Fig3b
5	AaCan2	5	92702.3	1741.95	Fig3b
6	AaCan2	5	99021	1454.29	Fig3b
7	AaCan2	5	104839	1780.49	Fig3b
8	AaCan2	5	110584	1551.52	Fig3b
9	AaCan2	5	115650	1166.49	Fig3b
10	AaCan2	5	120405	1154.69	Fig3b
11	AaCan2	5	124498	1678.94	Fig3b
12	AaCan2	5	129144	2080.6	Fig3b
13	AaCan2	5	133804	1838.71	Fig3b
14	AaCan2	5	138068	2191.26	Fig3b
15	AaCan2	5	142881	1953.63	Fig3b
16	AaCan2	5	146880	1724.33	Fig3b
17	AaCan2	5	150682	2272.04	Fig3b
18	AaCan2	5	154927	2585.52	Fig3b
19	AaCan2	5	158835	2884.94	Fig3b
20	AaCan2	5	162742	2973.38	Fig3b
21	AaCan2	5	166689	3048.43	Fig3b
22	AaCan2	5	170788	3102.4	Fig3b
23	AaCan2	5	174998	3837.2	Fig3b
24	AaCan2	5	178493	4023.23	Fig3b
25	AaCan2	5	182216	4959.39	Fig3b
26	AaCan2	5	186142	5087.62	Fig3b
27	AaCan2	5	189935	5521.45	Fig3b
28	AaCan2	5	193221	6009.71	Fig3b
29	AaCan2	5	196907	6787	Fig3b
30	AaCan2	5	200472	6791.33	Fig3b
31	AaCan2	5	204021	6707.01	Fig3b
32	AaCan2	5	207263	7002.49	Fig3b
33	AaCan2	5	210516	7642.65	Fig3b
34	AaCan2	5	213958	7348.13	Fig3b
35	AaCan2	5	216857	7896.2	Fig3b
36	AaCan2	5	220363	8236.33	Fig3b
37	AaCan2	5	223411	8395.74	Fig3b
38	AaCan2	5	226688	8914.3	Fig3b
39	AaCan2	5	229268	8591.06	Fig3b
40	AaCan2	5	232115	8990.9	Fig3b
41	AaCan2	5	234946	8844.56	Fig3b
42	AaCan2	5	238086	8422.46	Fig3b
43	AaCan2	5	240972	8397.16	Fig3b
44	AaCan2	5	243064	8308.29	Fig3b
45	AaCan2	5	245971	8734.39	Fig3b
46	AaCan2	5	248939	9304.98	Fig3b
47	AaCan2	5	251513	8998.25	Fig3b
48	AaCan2	5	253876	9115.03	Fig3b
49	AaCan2	5	256167	9355.8	Fig3b
50	AaCan2	5	258867	9602.27	Fig3b
51	AaCan2	5	261259	9807.15	Fig3b
52	AaCan2	5	263270	9724.2	Fig3b
53	AaCan2	5	265468	9405.8	Fig3b
54	AaCan2	5	268278	9490.6	Fig3b
55	AaCan2	5	270196	9851.86	Fig3b
56	AaCan2	5	272255	9878.43	Fig3b
57	AaCan2	5	274332	10168.8	Fig3b
58	AaCan2	5	276694	10015.2	Fig3b
59	AaCan2	5	278740	9923.18	Fig3b
60	AaCan2	5	280540	10643.3	Fig3b
61	AaCan2	5	282729	10970.3	Fig3b
62	AaCan2	5	284766	10873.7	Fig3b
63	AaCan2	5	286673	10782.3	Fig3b
64	AaCan2	5	288368	10339	Fig3b
65	AaCan2	5	290586	10430.7	Fig3b
66	AaCan2	5	292535	11166.5	Fig3b
67	AaCan2	5	294109	11158	Fig3b
68	AaCan2	5	295642	11489.2	Fig3b
69	AaCan2	5	297281	11795.7	Fig3b
70	AaCan2	5	299124	11761.2	Fig3b
71	AaCan2	5	300646	11247.5	Fig3b
72	AaCan2	5	302629	11512.9	Fig3b
73	AaCan2	5	304248	11267.5	Fig3b
74	AaCan2	5	305986	10999.8	Fig3b
75	AaCan2	5	307439	11669.4	Fig3b
76	AaCan2	5	309047	12467.7	Fig3b
77	AaCan2	5	310450	11785.4	Fig3b
78	AaCan2	5	312092	11761.9	Fig3b
79	AaCan2	5	313530	12031.1	Fig3b
80	AaCan2	5	315231	12383	Fig3b
81	AaCan2	5	317111	12206.9	Fig3b
82	AaCan2	5	318179	12163	Fig3b
83	AaCan2	5	319478	12003.2	Fig3b
84	AaCan2	5	321795	12445.2	Fig3b
85	AaCan2	5	323053	12800.1	Fig3b
86	AaCan2	5	324406	13241.2	Fig3b
87	AaCan2	5	326109	13370.1	Fig3b
88	AaCan2	5	327457	13297	Fig3b
89	AaCan2	5	328231	13097.5	Fig3b
90	AaCan2	5	329734	13102.5	Fig3b
91	AaCan2	5	331164	13127.2	Fig3b
92	AaCan2	5	332575	13658.8	Fig3b
93	AaCan2	5	333622	13639.5	Fig3b
94	AaCan2	5	334878	14030.8	Fig3b
95	AaCan2	5	336095	13942.5	Fig3b
96	AaCan2	5	337508	14103.7	Fig3b
97	AaCan2	5	339423	14452.6	Fig3b
98	AaCan2	5	340482	14687.1	Fig3b
99	AaCan2	5	341376	15058.7	Fig3b
100	AaCan2	5	342228	14853.4	Fig3b
101	AaCan2	5	343472	14522.1	Fig3b
102	AaCan2	5	344544	14765.5	Fig3b
103	AaCan2	5	346132	15027.3	Fig3b
104	AaCan2	5	347503	15034.4	Fig3b
105	AaCan2	5	348711	15325.8	Fig3b
106	AaCan2	5	349928	15567.4	Fig3b
107	AaCan2	5	350567	15392.8	Fig3b
108	AaCan2	5	351525	15411.2	Fig3b
109	AaCan2	5	352653	15623.6	Fig3b
110	AaCan2	5	353475	15773.8	Fig3b
111	AaCan2	5	354975	16483.3	Fig3b
112	AaCan2	5	356271	16014	Fig3b
113	AaCan2	5	356729	15844.9	Fig3b
114	AaCan2	5	357238	16045	Fig3b
115	AaCan2	5	359147	15818.9	Fig3b
116	AaCan2	5	360451	15790	Fig3b
117	AaCan2	5	360830	16286.4	Fig3b
118	AaCan2	5	361504	16251.7	Fig3b
119	AaCan2	5	362287	16101.5	Fig3b
120	AaCan2	5	363470	16616.4	Fig3b
1	AaCan2	10	83202.3	7367.65	Fig3b
2	AaCan2	10	94264.3	7383.78	Fig3b
3	AaCan2	10	115188	6711.09	Fig3b
4	AaCan2	10	131034	7176.86	Fig3b
5	AaCan2	10	143513	7655.86	Fig3b
6	AaCan2	10	154541	8168.99	Fig3b
7	AaCan2	10	164645	8495.32	Fig3b
8	AaCan2	10	174511	9294.48	Fig3b
9	AaCan2	10	184067	9898.14	Fig3b
10	AaCan2	10	193293	10746.2	Fig3b
11	AaCan2	10	201991	12125.6	Fig3b
12	AaCan2	10	210071	13115.1	Fig3b
13	AaCan2	10	218095	14201.2	Fig3b
14	AaCan2	10	226655	15322.3	Fig3b
15	AaCan2	10	234902	16330.2	Fig3b
16	AaCan2	10	243448	17731.6	Fig3b
17	AaCan2	10	251041	18576.6	Fig3b
18	AaCan2	10	257994	19791.6	Fig3b
19	AaCan2	10	265795	21056.7	Fig3b
20	AaCan2	10	273722	22207.9	Fig3b
21	AaCan2	10	281073	22590.1	Fig3b
22	AaCan2	10	288169	23453.7	Fig3b
23	AaCan2	10	294614	24447.5	Fig3b
24	AaCan2	10	301024	25012.5	Fig3b
25	AaCan2	10	307315	25519.1	Fig3b
26	AaCan2	10	313596	25987	Fig3b
27	AaCan2	10	319609	26560	Fig3b
28	AaCan2	10	325738	27015.8	Fig3b
29	AaCan2	10	331948	27854.2	Fig3b
30	AaCan2	10	337601	28255.2	Fig3b
31	AaCan2	10	343293	27778.2	Fig3b
32	AaCan2	10	348677	27461	Fig3b
33	AaCan2	10	353759	27930.7	Fig3b
34	AaCan2	10	359446	28680.3	Fig3b
35	AaCan2	10	364606	28626.5	Fig3b
36	AaCan2	10	369394	28778.6	Fig3b
37	AaCan2	10	374661	28762.3	Fig3b
38	AaCan2	10	379169	28511.3	Fig3b
39	AaCan2	10	383701	28330	Fig3b
40	AaCan2	10	387796	28736.7	Fig3b
41	AaCan2	10	392738	28264.6	Fig3b
42	AaCan2	10	396500	27991.8	Fig3b
43	AaCan2	10	400427	28113.7	Fig3b
44	AaCan2	10	404340	28535.6	Fig3b
45	AaCan2	10	408730	28107	Fig3b
46	AaCan2	10	412642	28025.3	Fig3b
47	AaCan2	10	416691	28024.1	Fig3b
48	AaCan2	10	420262	28037.4	Fig3b
49	AaCan2	10	423808	28229	Fig3b
50	AaCan2	10	427415	27706.3	Fig3b
51	AaCan2	10	430984	27670.7	Fig3b
52	AaCan2	10	434694	27862.2	Fig3b
53	AaCan2	10	437906	27883.6	Fig3b
54	AaCan2	10	440849	27092.4	Fig3b
55	AaCan2	10	444397	27361	Fig3b
56	AaCan2	10	447582	27485.4	Fig3b
57	AaCan2	10	450222	27368.2	Fig3b
58	AaCan2	10	453131	27062.7	Fig3b
59	AaCan2	10	456244	27428.9	Fig3b
60	AaCan2	10	458940	27461.5	Fig3b
61	AaCan2	10	461239	27338.6	Fig3b
62	AaCan2	10	463856	27367.9	Fig3b
63	AaCan2	10	466862	27657.4	Fig3b
64	AaCan2	10	469183	27526.8	Fig3b
65	AaCan2	10	470955	27209.5	Fig3b
66	AaCan2	10	473458	27453.4	Fig3b
67	AaCan2	10	476096	27754.3	Fig3b
68	AaCan2	10	478647	27454.1	Fig3b
69	AaCan2	10	480455	27361.1	Fig3b
70	AaCan2	10	482515	27266.1	Fig3b
71	AaCan2	10	484755	27396.3	Fig3b
72	AaCan2	10	487153	27695.2	Fig3b
73	AaCan2	10	488970	27716.3	Fig3b
74	AaCan2	10	490539	27168.4	Fig3b
75	AaCan2	10	492729	27289.6	Fig3b
76	AaCan2	10	494614	27139.8	Fig3b
77	AaCan2	10	496226	26917.2	Fig3b
78	AaCan2	10	498108	26905.4	Fig3b
79	AaCan2	10	500367	26963.6	Fig3b
80	AaCan2	10	501330	27606.5	Fig3b
81	AaCan2	10	502551	27448.1	Fig3b
82	AaCan2	10	504761	26951.4	Fig3b
83	AaCan2	10	506677	26976.4	Fig3b
84	AaCan2	10	508205	26551.8	Fig3b
85	AaCan2	10	509624	26218.4	Fig3b
86	AaCan2	10	510948	26915.9	Fig3b
87	AaCan2	10	512082	27423.7	Fig3b
88	AaCan2	10	513437	26840	Fig3b
89	AaCan2	10	515170	26986.4	Fig3b
90	AaCan2	10	516429	27564.8	Fig3b
91	AaCan2	10	518344	27669.3	Fig3b
92	AaCan2	10	519114	27026.7	Fig3b
93	AaCan2	10	519957	27433.5	Fig3b
94	AaCan2	10	521119	27242.2	Fig3b
95	AaCan2	10	522127	27031	Fig3b
96	AaCan2	10	523247	27237.8	Fig3b
97	AaCan2	10	524511	27252.7	Fig3b
98	AaCan2	10	525725	26554.7	Fig3b
99	AaCan2	10	526814	27019	Fig3b
100	AaCan2	10	527902	27200.9	Fig3b
101	AaCan2	10	528891	27045.1	Fig3b
102	AaCan2	10	530028	26600.7	Fig3b
103	AaCan2	10	531297	26327.3	Fig3b
104	AaCan2	10	532122	26130.7	Fig3b
105	AaCan2	10	533071	26140	Fig3b
106	AaCan2	10	533877	26345.4	Fig3b
107	AaCan2	10	534674	26735.7	Fig3b
108	AaCan2	10	535556	26627.8	Fig3b
109	AaCan2	10	536265	26586.4	Fig3b
110	AaCan2	10	537350	26569.2	Fig3b
111	AaCan2	10	538377	26323.5	Fig3b
112	AaCan2	10	539321	26052.1	Fig3b
113	AaCan2	10	539794	26321.4	Fig3b
114	AaCan2	10	540359	25985.1	Fig3b
115	AaCan2	10	541667	26276.7	Fig3b
116	AaCan2	10	542863	25720	Fig3b
117	AaCan2	10	543169	25817.8	Fig3b
118	AaCan2	10	543238	25735.8	Fig3b
119	AaCan2	10	543698	25621.1	Fig3b
120	AaCan2	10	544443	25590.3	Fig3b
1	AaCan2	50	166135	3607.19	Fig3b
2	AaCan2	50	188340	3902.78	Fig3b
3	AaCan2	50	227056	4240.2	Fig3b
4	AaCan2	50	257538	5034.89	Fig3b
5	AaCan2	50	285008	5535.73	Fig3b
6	AaCan2	50	310695	6444.58	Fig3b
7	AaCan2	50	334645	7767.5	Fig3b
8	AaCan2	50	357990	10286.6	Fig3b
9	AaCan2	50	380384	14186.7	Fig3b
10	AaCan2	50	400164	18415.1	Fig3b
11	AaCan2	50	418522	22129.7	Fig3b
12	AaCan2	50	436022	25235.2	Fig3b
13	AaCan2	50	451008	27083	Fig3b
14	AaCan2	50	465067	29522.8	Fig3b
15	AaCan2	50	478335	31222.8	Fig3b
16	AaCan2	50	490106	32425.7	Fig3b
17	AaCan2	50	501191	32607.1	Fig3b
18	AaCan2	50	510715	32682.5	Fig3b
19	AaCan2	50	519252	32012.1	Fig3b
20	AaCan2	50	527399	31534	Fig3b
21	AaCan2	50	534731	31955.3	Fig3b
22	AaCan2	50	541207	31575	Fig3b
23	AaCan2	50	547376	30672.9	Fig3b
24	AaCan2	50	552870	30171.1	Fig3b
25	AaCan2	50	558025	29635.4	Fig3b
26	AaCan2	50	562860	28785.5	Fig3b
27	AaCan2	50	566830	28516.9	Fig3b
28	AaCan2	50	571736	28167.2	Fig3b
29	AaCan2	50	574844	27278.2	Fig3b
30	AaCan2	50	577687	25979.1	Fig3b
31	AaCan2	50	580868	25690.8	Fig3b
32	AaCan2	50	583659	24769.9	Fig3b
33	AaCan2	50	586675	24946.4	Fig3b
34	AaCan2	50	588826	24930.3	Fig3b
35	AaCan2	50	591190	24463.1	Fig3b
36	AaCan2	50	592694	23400.7	Fig3b
37	AaCan2	50	594551	23069.7	Fig3b
38	AaCan2	50	596610	22691.8	Fig3b
39	AaCan2	50	597824	22293	Fig3b
40	AaCan2	50	599155	21944.5	Fig3b
41	AaCan2	50	600443	21793.8	Fig3b
42	AaCan2	50	601985	21200.6	Fig3b
43	AaCan2	50	603065	21097	Fig3b
44	AaCan2	50	603904	21011.4	Fig3b
45	AaCan2	50	604723	21091.7	Fig3b
46	AaCan2	50	605951	21162.9	Fig3b
47	AaCan2	50	606828	20855.9	Fig3b
48	AaCan2	50	607132	20327.4	Fig3b
49	AaCan2	50	607720	20689.5	Fig3b
50	AaCan2	50	608273	20714.2	Fig3b
51	AaCan2	50	608774	20432.8	Fig3b
52	AaCan2	50	609245	20766.2	Fig3b
53	AaCan2	50	609339	21151.9	Fig3b
54	AaCan2	50	609652	20620.1	Fig3b
55	AaCan2	50	610586	20134.7	Fig3b
56	AaCan2	50	610096	20190.2	Fig3b
57	AaCan2	50	610953	19975.8	Fig3b
58	AaCan2	50	611689	20048	Fig3b
59	AaCan2	50	611588	19762.6	Fig3b
60	AaCan2	50	612058	19365.4	Fig3b
61	AaCan2	50	612737	19670	Fig3b
62	AaCan2	50	612887	20308.3	Fig3b
63	AaCan2	50	612429	20141.8	Fig3b
64	AaCan2	50	612881	19273.7	Fig3b
65	AaCan2	50	613068	19340.5	Fig3b
66	AaCan2	50	612217	19853.9	Fig3b
67	AaCan2	50	612297	19276.7	Fig3b
68	AaCan2	50	613120	19066.4	Fig3b
69	AaCan2	50	612899	18894	Fig3b
70	AaCan2	50	613343	18904.3	Fig3b
71	AaCan2	50	613548	18788.4	Fig3b
72	AaCan2	50	613558	18447.6	Fig3b
73	AaCan2	50	613279	18197.5	Fig3b
74	AaCan2	50	613625	18853.2	Fig3b
75	AaCan2	50	613574	19589.1	Fig3b
76	AaCan2	50	613239	19528.5	Fig3b
77	AaCan2	50	613293	18774.1	Fig3b
78	AaCan2	50	613733	18447.1	Fig3b
79	AaCan2	50	614045	17928.2	Fig3b
80	AaCan2	50	613730	17836.2	Fig3b
81	AaCan2	50	613797	18171.9	Fig3b
82	AaCan2	50	613861	18496.4	Fig3b
83	AaCan2	50	613925	18024.7	Fig3b
84	AaCan2	50	613370	17892.4	Fig3b
85	AaCan2	50	613176	18296.1	Fig3b
86	AaCan2	50	612999	18185.9	Fig3b
87	AaCan2	50	613135	17886.7	Fig3b
88	AaCan2	50	613473	17885.5	Fig3b
89	AaCan2	50	612836	18373.4	Fig3b
90	AaCan2	50	612854	18050.1	Fig3b
91	AaCan2	50	613430	18194	Fig3b
92	AaCan2	50	613013	17803.4	Fig3b
93	AaCan2	50	613276	17971	Fig3b
94	AaCan2	50	613284	18032	Fig3b
95	AaCan2	50	613434	18044.8	Fig3b
96	AaCan2	50	612986	17556.1	Fig3b
97	AaCan2	50	612246	17841.8	Fig3b
98	AaCan2	50	612569	18326.1	Fig3b
99	AaCan2	50	612582	17839.9	Fig3b
100	AaCan2	50	612301	17954.6	Fig3b
101	AaCan2	50	611950	17000.2	Fig3b
102	AaCan2	50	612002	17215.6	Fig3b
103	AaCan2	50	612265	17528.9	Fig3b
104	AaCan2	50	612182	17431.6	Fig3b
105	AaCan2	50	611464	17634.4	Fig3b
106	AaCan2	50	611522	17527	Fig3b
107	AaCan2	50	612323	17579.2	Fig3b
108	AaCan2	50	612332	17309	Fig3b
109	AaCan2	50	611944	17021	Fig3b
110	AaCan2	50	611643	17460.5	Fig3b
111	AaCan2	50	611621	17717.3	Fig3b
112	AaCan2	50	611336	17840.2	Fig3b
113	AaCan2	50	611804	17398.2	Fig3b
114	AaCan2	50	611748	17137.2	Fig3b
115	AaCan2	50	611829	17743.2	Fig3b
116	AaCan2	50	611119	17519.3	Fig3b
117	AaCan2	50	610917	16884.9	Fig3b
118	AaCan2	50	611380	17417.4	Fig3b
119	AaCan2	50	611314	16920.7	Fig3b
120	AaCan2	50	610932	16916.5	Fig3b

## Sheet: Fig3c, right
effector	group	slope, AU/sec			One-way ANOVA test
TtCsm6	10^4	142.041			Df Sum Sq Mean Sq F value Pr(>F)
TtCsm6	10^4	135.443			group 5 12708523 2541705 115 1.72e-12 ***
TtCsm6	10^4	124.156			Residuals 17 375704 22100
TtCsm6	10^4	124.526			---
TtCsm6	10^5	132.095			Signif. codes: 0 ‘***’ 0.001 ‘**’ 0.01 ‘*’ 0.05 ‘.’ 0.1 ‘ ’ 1
TtCsm6	10^5	142.188
TtCsm6	10^5	117.029				Simultaneous Tests for General Linear Hypotheses
TtCsm6	10^5	146.449
TtCsm6	10^6	183.849			Multiple Comparisons of Means: Dunnett Contrasts
TtCsm6	10^6	171.352
TtCsm6	10^6	155.423
TtCsm6	10^6	146.99			Fit: aov(formula = slope ~ group, data = aov_data_ttcsm6_1)
TtCsm6	10^7	328.889
TtCsm6	10^7	355.461			Linear Hypotheses:
TtCsm6	10^7	295.025			Estimate Std. Error t value Pr(>t)
TtCsm6	10^7	317.613			10^7 - NTC <= 0 1975.71 105.12 18.795 < 0.001 ***
TtCsm6	NTC	138.988			10^6 - NTC <= 0 377.28 105.12 3.589 0.00469 **
TtCsm6	NTC	126.85			10^5 - NTC <= 0 77.64 105.12 0.739 0.54629
TtCsm6	NTC	125.902			10^4 - NTC <= 0 48.66 105.12 0.463 0.66965
TtCsm6	NTC	114.963			Water - NTC <= 0 -239.16 113.54 -2.106 0.99941
TtCsm6	Water	99.0278			---
TtCsm6	Water	104.096			Signif. codes: 0 ‘***’ 0.001 ‘**’ 0.01 ‘*’ 0.05 ‘.’ 0.1 ‘ ’ 1
TtCsm6	Water	105.156			(Adjusted p values reported -- single-step method)

## Sheet: Fig3d, left
target, copies/uL	Csm-complex	Csm-complex concentration	effector	Cycle.Number(every cycle is 10 sec)	FAM.mean	FAM.sd	FAM.sem
10^4	TtCsm	0.5 nM	AaCan2	1	0	0	0
10^4	TtCsm	0.5 nM	AaCan2	2	4371.86	954.794	551.251
10^4	TtCsm	0.5 nM	AaCan2	3	6006.88	1978.32	1142.18
10^4	TtCsm	0.5 nM	AaCan2	4	2082.57	2141.25	1236.25
10^4	TtCsm	0.5 nM	AaCan2	5	-3141.75	2211.83	1277
10^4	TtCsm	0.5 nM	AaCan2	6	-5897.73	3490.98	2015.52
10^4	TtCsm	0.5 nM	AaCan2	7	-6159.37	4676.81	2700.16
10^4	TtCsm	0.5 nM	AaCan2	8	-4468.95	6930.83	4001.52
10^4	TtCsm	0.5 nM	AaCan2	9	-994.458	9085.9	5245.75
10^4	TtCsm	0.5 nM	AaCan2	10	2714.11	11177.1	6453.07
10^4	TtCsm	0.5 nM	AaCan2	11	6599.63	12778.9	7377.93
10^4	TtCsm	0.5 nM	AaCan2	12	9890.42	14270.6	8239.14
10^4	TtCsm	0.5 nM	AaCan2	13	13406.2	15128.6	8734.52
10^4	TtCsm	0.5 nM	AaCan2	14	16146.4	15275.2	8819.12
10^4	TtCsm	0.5 nM	AaCan2	15	18702.2	14544.7	8397.4
10^4	TtCsm	0.5 nM	AaCan2	16	21130	14121.2	8152.89
10^4	TtCsm	0.5 nM	AaCan2	17	23148.1	13799.1	7966.89
10^4	TtCsm	0.5 nM	AaCan2	18	24862.4	13716.1	7918.97
10^4	TtCsm	0.5 nM	AaCan2	19	26361.6	13246.3	7647.73
10^4	TtCsm	0.5 nM	AaCan2	20	28398.5	12979.7	7493.82
10^4	TtCsm	0.5 nM	AaCan2	21	29912.9	12991.8	7500.79
10^4	TtCsm	0.5 nM	AaCan2	22	31203.6	12777.7	7377.2
10^4	TtCsm	0.5 nM	AaCan2	23	32606.7	12786.6	7382.33
10^4	TtCsm	0.5 nM	AaCan2	24	33694.6	12594.1	7271.24
10^4	TtCsm	0.5 nM	AaCan2	25	34696.5	12309.6	7106.93
10^4	TtCsm	0.5 nM	AaCan2	26	35554.1	12235	7063.87
10^4	TtCsm	0.5 nM	AaCan2	27	36403.1	11678	6742.32
10^4	TtCsm	0.5 nM	AaCan2	28	36717.4	11026	6365.87
10^4	TtCsm	0.5 nM	AaCan2	29	37643.5	10517.2	6072.1
10^4	TtCsm	0.5 nM	AaCan2	30	37921.6	10173.3	5873.56
10^4	TtCsm	0.5 nM	AaCan2	31	38527.6	10121.5	5843.65
10^4	TtCsm	0.5 nM	AaCan2	32	39448.5	10115.8	5840.36
10^4	TtCsm	0.5 nM	AaCan2	33	39685.1	10624.5	6134.05
10^4	TtCsm	0.5 nM	AaCan2	34	40149.1	10821.9	6248.01
10^4	TtCsm	0.5 nM	AaCan2	35	40619.6	10885.8	6284.9
10^4	TtCsm	0.5 nM	AaCan2	36	41081.2	11378.4	6569.31
10^4	TtCsm	0.5 nM	AaCan2	37	41595.9	11832.3	6831.36
10^4	TtCsm	0.5 nM	AaCan2	38	42408	11986.3	6920.28
10^4	TtCsm	0.5 nM	AaCan2	39	43499.4	12314.8	7109.93
10^4	TtCsm	0.5 nM	AaCan2	40	43976.7	11980.3	6916.85
10^4	TtCsm	0.5 nM	AaCan2	41	44930	11734.8	6775.08
10^4	TtCsm	0.5 nM	AaCan2	42	45206.7	11747.2	6782.27
10^4	TtCsm	0.5 nM	AaCan2	43	45843.1	11914.6	6878.87
10^4	TtCsm	0.5 nM	AaCan2	44	46923.3	12256.7	7076.4
10^4	TtCsm	0.5 nM	AaCan2	45	47469.3	12267.5	7082.67
10^4	TtCsm	0.5 nM	AaCan2	46	47683.6	11688.2	6748.21
10^4	TtCsm	0.5 nM	AaCan2	47	48699.7	11691	6749.82
10^4	TtCsm	0.5 nM	AaCan2	48	49558.3	12029.9	6945.49
10^4	TtCsm	0.5 nM	AaCan2	49	50544.6	12026.1	6943.27
10^4	TtCsm	0.5 nM	AaCan2	50	51678.1	11831.2	6830.75
10^4	TtCsm	0.5 nM	AaCan2	51	52322.5	12314.8	7109.93
10^4	TtCsm	0.5 nM	AaCan2	52	53317.8	12260	7078.3
10^4	TtCsm	0.5 nM	AaCan2	53	54020.9	12269.8	7083.95
10^4	TtCsm	0.5 nM	AaCan2	54	54841.3	12332.2	7120.02
10^4	TtCsm	0.5 nM	AaCan2	55	55521.9	12651.1	7304.13
10^4	TtCsm	0.5 nM	AaCan2	56	56999.1	12866.4	7428.44
10^4	TtCsm	0.5 nM	AaCan2	57	58066.7	12802.5	7391.55
10^4	TtCsm	0.5 nM	AaCan2	58	58937	12710.9	7338.61
10^4	TtCsm	0.5 nM	AaCan2	59	60046.6	12942.1	7472.14
10^4	TtCsm	0.5 nM	AaCan2	60	61409.3	13491.6	7789.37
10^4	TtCsm	0.5 nM	AaCan2	61	62030.7	13892.6	8020.89
10^4	TtCsm	0.5 nM	AaCan2	62	63140	13802.6	7968.95
10^4	TtCsm	0.5 nM	AaCan2	63	63881.8	13872.9	8009.55
10^4	TtCsm	0.5 nM	AaCan2	64	65327.2	13784.6	7958.55
10^4	TtCsm	0.5 nM	AaCan2	65	66489.6	13803.9	7969.7
10^4	TtCsm	0.5 nM	AaCan2	66	67562.1	13767.3	7948.53
10^4	TtCsm	0.5 nM	AaCan2	67	68873.5	13961.1	8060.45
10^4	TtCsm	0.5 nM	AaCan2	68	70035	14605.9	8432.74
10^4	TtCsm	0.5 nM	AaCan2	69	71238.2	14650.5	8458.47
10^4	TtCsm	0.5 nM	AaCan2	70	72623.2	14637.5	8450.96
10^4	TtCsm	0.5 nM	AaCan2	71	73721.3	14825	8559.2
10^4	TtCsm	0.5 nM	AaCan2	72	75094.8	14800	8544.8
10^4	TtCsm	0.5 nM	AaCan2	73	76057.9	15256.5	8808.34
10^4	TtCsm	0.5 nM	AaCan2	74	77552.8	15481.1	8938.01
10^4	TtCsm	0.5 nM	AaCan2	75	79165.1	15676.1	9050.62
10^4	TtCsm	0.5 nM	AaCan2	76	80349.7	15705.1	9067.33
10^4	TtCsm	0.5 nM	AaCan2	77	81741.2	15957.8	9213.25
10^4	TtCsm	0.5 nM	AaCan2	78	83421.2	16063.4	9274.22
10^4	TtCsm	0.5 nM	AaCan2	79	84658.4	16193.5	9349.31
10^4	TtCsm	0.5 nM	AaCan2	80	86253.7	16330.3	9428.29
10^4	TtCsm	0.5 nM	AaCan2	81	87286.1	16542.6	9550.89
10^4	TtCsm	0.5 nM	AaCan2	82	88545.1	16749.7	9670.47
10^4	TtCsm	0.5 nM	AaCan2	83	89795.6	17049.7	9843.66
10^4	TtCsm	0.5 nM	AaCan2	84	91303.5	17090.1	9866.97
10^4	TtCsm	0.5 nM	AaCan2	85	92991.9	17100.9	9873.2
10^4	TtCsm	0.5 nM	AaCan2	86	94233.4	17066.4	9853.3
10^4	TtCsm	0.5 nM	AaCan2	87	95789.4	17321.6	10000.6
10^4	TtCsm	0.5 nM	AaCan2	88	97686	17261.3	9965.81
10^4	TtCsm	0.5 nM	AaCan2	89	98988.8	17658.8	10195.3
10^4	TtCsm	0.5 nM	AaCan2	90	100253	17943.4	10359.6
10^4	TtCsm	0.5 nM	AaCan2	91	101831	17558.9	10137.6
10^4	TtCsm	0.5 nM	AaCan2	92	103148	17779.1	10264.8
10^4	TtCsm	0.5 nM	AaCan2	93	104543	18070.9	10433.2
10^4	TtCsm	0.5 nM	AaCan2	94	106354	17729.7	10236.2
10^4	TtCsm	0.5 nM	AaCan2	95	107809	18046.7	10419.3
10^4	TtCsm	0.5 nM	AaCan2	96	109839	17984.9	10383.6
10^4	TtCsm	0.5 nM	AaCan2	97	111393	17668.2	10200.7
10^4	TtCsm	0.5 nM	AaCan2	98	112886	18283.7	10556.1
10^4	TtCsm	0.5 nM	AaCan2	99	114374	18327.8	10581.5
10^4	TtCsm	0.5 nM	AaCan2	100	116201	17912.3	10341.7
10^4	TtCsm	0.5 nM	AaCan2	101	117807	17835.6	10297.4
10^4	TtCsm	0.5 nM	AaCan2	102	119377	17762.7	10255.3
10^4	TtCsm	0.5 nM	AaCan2	103	121286	17825.1	10291.3
10^4	TtCsm	0.5 nM	AaCan2	104	123207	17783.1	10267
10^4	TtCsm	0.5 nM	AaCan2	105	125225	17910.1	10340.4
10^4	TtCsm	0.5 nM	AaCan2	106	126423	17800.5	10277.1
10^4	TtCsm	0.5 nM	AaCan2	107	128198	17659.2	10195.5
10^4	TtCsm	0.5 nM	AaCan2	108	130109	17993.1	10388.3
10^4	TtCsm	0.5 nM	AaCan2	109	132268	17957.7	10367.9
10^4	TtCsm	0.5 nM	AaCan2	110	134215	17650.3	10190.4
10^4	TtCsm	0.5 nM	AaCan2	111	136210	17604.8	10164.2
10^4	TtCsm	0.5 nM	AaCan2	112	137887	17735.6	10239.6
10^4	TtCsm	0.5 nM	AaCan2	113	139635	17771.6	10260.4
10^4	TtCsm	0.5 nM	AaCan2	114	141423	17737.2	10240.6
10^4	TtCsm	0.5 nM	AaCan2	115	143293	17613.8	10169.3
10^4	TtCsm	0.5 nM	AaCan2	116	145346	17539.5	10126.5
10^4	TtCsm	0.5 nM	AaCan2	117	147285	17615.9	10170.6
10^4	TtCsm	0.5 nM	AaCan2	118	149092	17935.7	10355.2
10^4	TtCsm	0.5 nM	AaCan2	119	151035	18168.8	10489.8
10^4	TtCsm	0.5 nM	AaCan2	120	153444	18263.6	10544.5
10^4	TtCsm	0.5 nM	AaCan2	121	155455	18305.9	10568.9
10^4	TtCsm	0.5 nM	AaCan2	122	157691	18433.4	10642.5
10^4	TtCsm	0.5 nM	AaCan2	123	159611	18408.5	10628.1
10^4	TtCsm	0.5 nM	AaCan2	124	161897	18418.2	10633.8
10^4	TtCsm	0.5 nM	AaCan2	125	163886	17923.4	10348.1
10^4	TtCsm	0.5 nM	AaCan2	126	165809	17958.8	10368.5
10^4	TtCsm	0.5 nM	AaCan2	127	167813	18141.6	10474.1
10^4	TtCsm	0.5 nM	AaCan2	128	170213	18330	10582.8
10^4	TtCsm	0.5 nM	AaCan2	129	172576	18297.4	10564
10^4	TtCsm	0.5 nM	AaCan2	130	174568	18475.4	10666.8
10^4	TtCsm	0.5 nM	AaCan2	131	176932	18610.8	10744.9
10^4	TtCsm	0.5 nM	AaCan2	132	178575	18983.7	10960.3
10^4	TtCsm	0.5 nM	AaCan2	133	180741	18919.7	10923.3
10^4	TtCsm	0.5 nM	AaCan2	134	183165	18672.6	10780.6
10^4	TtCsm	0.5 nM	AaCan2	135	185721	18963.3	10948.5
10^4	TtCsm	0.5 nM	AaCan2	136	188008	19303	11144.6
10^4	TtCsm	0.5 nM	AaCan2	137	190394	19666.5	11354.5
10^4	TtCsm	0.5 nM	AaCan2	138	192373	19894.3	11486
10^4	TtCsm	0.5 nM	AaCan2	139	194590	19639.2	11338.7
10^4	TtCsm	0.5 nM	AaCan2	140	196938	19872.7	11473.5
10^4	TtCsm	0.5 nM	AaCan2	141	199135	20319.1	11731.2
10^4	TtCsm	0.5 nM	AaCan2	142	201769	20209.5	11667.9
10^4	TtCsm	0.5 nM	AaCan2	143	204034	19933.8	11508.8
10^4	TtCsm	0.5 nM	AaCan2	144	206029	20138.7	11627.1
10^4	TtCsm	0.5 nM	AaCan2	145	208522	20203.3	11664.4
10^4	TtCsm	0.5 nM	AaCan2	146	211518	20404.7	11780.7
10^4	TtCsm	0.5 nM	AaCan2	147	213782	20747.2	11978.4
10^4	TtCsm	0.5 nM	AaCan2	148	215765	20832.5	12027.7
10^4	TtCsm	0.5 nM	AaCan2	149	218003	21137.1	12203.5
10^4	TtCsm	0.5 nM	AaCan2	150	220081	21108.4	12186.9
10^4	TtCsm	0.5 nM	AaCan2	151	222332	21604.7	12473.5
10^4	TtCsm	0.5 nM	AaCan2	152	225270	21478.2	12400.4
10^4	TtCsm	0.5 nM	AaCan2	153	227699	21338.6	12319.8
10^4	TtCsm	0.5 nM	AaCan2	154	229890	21924.5	12658.1
10^4	TtCsm	0.5 nM	AaCan2	155	232371	21863.6	12622.9
10^4	TtCsm	0.5 nM	AaCan2	156	234761	21969.4	12684.1
10^4	TtCsm	0.5 nM	AaCan2	157	237217	22187.6	12810
10^4	TtCsm	0.5 nM	AaCan2	158	239908	22444.2	12958.1
10^4	TtCsm	0.5 nM	AaCan2	159	242604	22174.7	12802.6
10^4	TtCsm	0.5 nM	AaCan2	160	244996	22776.3	13149.9
10^4	TtCsm	0.5 nM	AaCan2	161	247831	22998.9	13278.4
10^4	TtCsm	0.5 nM	AaCan2	162	250231	22833.5	13182.9
10^4	TtCsm	0.5 nM	AaCan2	163	252284	23056.3	13311.6
10^4	TtCsm	0.5 nM	AaCan2	164	255130	23254.7	13426.1
10^4	TtCsm	0.5 nM	AaCan2	165	257966	23445.5	13536.3
10^4	TtCsm	0.5 nM	AaCan2	166	259867	23654.9	13657.2
10^4	TtCsm	0.5 nM	AaCan2	167	262155	23723.6	13696.8
10^4	TtCsm	0.5 nM	AaCan2	168	265128	23976.5	13842.9
10^4	TtCsm	0.5 nM	AaCan2	169	267603	24035.4	13876.9
10^4	TtCsm	0.5 nM	AaCan2	170	270479	23888.8	13792.2
10^4	TtCsm	0.5 nM	AaCan2	171	273317	23995.3	13853.7
10^4	TtCsm	0.5 nM	AaCan2	172	276030	23947.5	13826.1
10^4	TtCsm	0.5 nM	AaCan2	173	278409	24413.4	14095.1
10^4	TtCsm	0.5 nM	AaCan2	174	280998	24939.5	14398.8
10^4	TtCsm	0.5 nM	AaCan2	175	283744	25014.8	14442.3
10^4	TtCsm	0.5 nM	AaCan2	176	286220	25281.7	14596.4
10^4	TtCsm	0.5 nM	AaCan2	177	289017	25422.2	14677.5
10^4	TtCsm	0.5 nM	AaCan2	178	291670	25533.8	14741.9
10^4	TtCsm	0.5 nM	AaCan2	179	294259	25617.4	14790.2
10^4	TtCsm	0.5 nM	AaCan2	180	296944	25649.3	14808.6
10^4	TtCsm	0.5 nM	AaCan2	181	299708	26233.6	15146
10^4	TtCsm	0.5 nM	AaCan2	182	302034	26514.5	15308.2
10^4	TtCsm	0.5 nM	AaCan2	183	304902	26198.1	15125.5
10^4	TtCsm	0.5 nM	AaCan2	184	307878	26406.4	15245.7
10^4	TtCsm	0.5 nM	AaCan2	185	310913	26704.2	15417.7
10^4	TtCsm	0.5 nM	AaCan2	186	313693	27012.1	15595.4
10^4	TtCsm	0.5 nM	AaCan2	187	316405	27136.8	15667.5
10^4	TtCsm	0.5 nM	AaCan2	188	318787	27199.2	15703.5
10^4	TtCsm	0.5 nM	AaCan2	189	321373	27411.1	15825.8
10^4	TtCsm	0.5 nM	AaCan2	190	324347	27470.7	15860.2
10^4	TtCsm	0.5 nM	AaCan2	191	327595	27473.4	15861.8
10^4	TtCsm	0.5 nM	AaCan2	192	330549	27461.5	15854.9
10^4	TtCsm	0.5 nM	AaCan2	193	332941	27737.5	16014.2
10^4	TtCsm	0.5 nM	AaCan2	194	336121	27761.5	16028.1
10^4	TtCsm	0.5 nM	AaCan2	195	338967	28014.8	16174.4
10^4	TtCsm	0.5 nM	AaCan2	196	341574	28235.6	16301.8
10^4	TtCsm	0.5 nM	AaCan2	197	344268	28351	16368.5
10^4	TtCsm	0.5 nM	AaCan2	198	346950	28410.6	16402.9
10^4	TtCsm	0.5 nM	AaCan2	199	349970	28630.2	16529.6
10^4	TtCsm	0.5 nM	AaCan2	200	353025	28941.4	16709.3
10^4	TtCsm	0.5 nM	AaCan2	201	355875	29254.6	16890.1
10^4	TtCsm	0.5 nM	AaCan2	202	358692	29143.6	16826
10^4	TtCsm	0.5 nM	AaCan2	203	361608	29318.8	16927.2
10^4	TtCsm	0.5 nM	AaCan2	204	364482	29433.9	16993.7
10^4	TtCsm	0.5 nM	AaCan2	205	367616	29591.1	17084.4
10^4	TtCsm	0.5 nM	AaCan2	206	370250	30039.5	17343.3
10^4	TtCsm	0.5 nM	AaCan2	207	372826	30338.8	17516.1
10^4	TtCsm	0.5 nM	AaCan2	208	375898	30606.2	17670.5
10^4	TtCsm	0.5 nM	AaCan2	209	378777	30324.8	17508
10^4	TtCsm	0.5 nM	AaCan2	210	381146	30834.1	17802.1
10^4	TtCsm	0.5 nM	AaCan2	211	383704	30989	17891.5
10^4	TtCsm	0.5 nM	AaCan2	212	387321	31138.5	17977.8
10^4	TtCsm	0.5 nM	AaCan2	213	390672	31078.2	17943
10^4	TtCsm	0.5 nM	AaCan2	214	393502	31407.7	18133.3
10^4	TtCsm	0.5 nM	AaCan2	215	396398	31541.1	18210.2
10^4	TtCsm	0.5 nM	AaCan2	216	399439	31412.6	18136.1
10^4	TtCsm	0.5 nM	AaCan2	217	402360	31915.1	18426.2
10^4	TtCsm	0.5 nM	AaCan2	218	405318	31875.9	18403.5
10^4	TtCsm	0.5 nM	AaCan2	219	407873	32023.3	18488.7
10^4	TtCsm	0.5 nM	AaCan2	220	410983	32409.8	18711.8
10^4	TtCsm	0.5 nM	AaCan2	221	414141	32754.3	18910.7
10^4	TtCsm	0.5 nM	AaCan2	222	416788	32939.6	19017.7
10^4	TtCsm	0.5 nM	AaCan2	223	419785	33079.1	19098.3
10^4	TtCsm	0.5 nM	AaCan2	224	422890	32899.6	18994.6
10^4	TtCsm	0.5 nM	AaCan2	225	425988	33275.7	19211.8
10^4	TtCsm	0.5 nM	AaCan2	226	428793	33634.8	19419.1
10^4	TtCsm	0.5 nM	AaCan2	227	431815	33629.5	19416
10^4	TtCsm	0.5 nM	AaCan2	228	435005	33697.9	19455.5
10^4	TtCsm	0.5 nM	AaCan2	229	438183	33689.8	19450.8
10^4	TtCsm	0.5 nM	AaCan2	230	441162	33860.1	19549.1
10^4	TtCsm	0.5 nM	AaCan2	231	444574	34272.8	19787.4
10^4	TtCsm	0.5 nM	AaCan2	232	447329	34929	20166.2
10^4	TtCsm	0.5 nM	AaCan2	233	450139	34788.9	20085.4
10^4	TtCsm	0.5 nM	AaCan2	234	453466	34503.5	19920.6
10^4	TtCsm	0.5 nM	AaCan2	235	456410	34842.9	20116.6
10^4	TtCsm	0.5 nM	AaCan2	236	459459	34795.6	20089.2
10^4	TtCsm	0.5 nM	AaCan2	237	462612	35263.2	20359.2
10^4	TtCsm	0.5 nM	AaCan2	238	465509	35725.5	20626.1
10^4	TtCsm	0.5 nM	AaCan2	239	468379	35414.9	20446.8
10^4	TtCsm	0.5 nM	AaCan2	240	470789	35554.6	20527.5
10^5	TtCsm	0.5 nM	AaCan2	1	0	0	0
10^5	TtCsm	0.5 nM	AaCan2	2	3718.12	1110.38	641.08
10^5	TtCsm	0.5 nM	AaCan2	3	3328.67	2485.47	1434.99
10^5	TtCsm	0.5 nM	AaCan2	4	-1364.32	4692.71	2709.34
10^5	TtCsm	0.5 nM	AaCan2	5	-4245.2	4664.68	2693.16
10^5	TtCsm	0.5 nM	AaCan2	6	-5189.33	3682.49	2126.08
10^5	TtCsm	0.5 nM	AaCan2	7	-4932.9	3006.5	1735.8
10^5	TtCsm	0.5 nM	AaCan2	8	-3429.78	2130.84	1230.24
10^5	TtCsm	0.5 nM	AaCan2	9	-1360.35	2158.39	1246.15
10^5	TtCsm	0.5 nM	AaCan2	10	892.448	3110.15	1795.65
10^5	TtCsm	0.5 nM	AaCan2	11	3347.23	4853.7	2802.29
10^5	TtCsm	0.5 nM	AaCan2	12	6267.43	5981.04	3453.15
10^5	TtCsm	0.5 nM	AaCan2	13	9130.81	6512.94	3760.25
10^5	TtCsm	0.5 nM	AaCan2	14	12323.7	6556.57	3785.44
10^5	TtCsm	0.5 nM	AaCan2	15	15052.2	6609	3815.71
10^5	TtCsm	0.5 nM	AaCan2	16	17712.2	6129.87	3539.08
10^5	TtCsm	0.5 nM	AaCan2	17	20213.9	5938.8	3428.77
10^5	TtCsm	0.5 nM	AaCan2	18	22827.6	5902.36	3407.73
10^5	TtCsm	0.5 nM	AaCan2	19	24895.8	5961.77	3442.03
10^5	TtCsm	0.5 nM	AaCan2	20	26664.8	6455.18	3726.9
10^5	TtCsm	0.5 nM	AaCan2	21	28634.9	6688.23	3861.45
10^5	TtCsm	0.5 nM	AaCan2	22	30367.8	6881.11	3972.81
10^5	TtCsm	0.5 nM	AaCan2	23	32361.1	7566.05	4368.26
10^5	TtCsm	0.5 nM	AaCan2	24	34157.6	7815.32	4512.18
10^5	TtCsm	0.5 nM	AaCan2	25	35724.1	8004.87	4621.61
10^5	TtCsm	0.5 nM	AaCan2	26	37443.3	8270.29	4774.85
10^5	TtCsm	0.5 nM	AaCan2	27	38651.8	8839.46	5103.47
10^5	TtCsm	0.5 nM	AaCan2	28	39910.3	9184.08	5302.43
10^5	TtCsm	0.5 nM	AaCan2	29	40936.8	9617.37	5552.59
10^5	TtCsm	0.5 nM	AaCan2	30	41820.5	10293.5	5942.93
10^5	TtCsm	0.5 nM	AaCan2	31	42374.9	10547.1	6089.4
10^5	TtCsm	0.5 nM	AaCan2	32	42519.7	11101.4	6409.42
10^5	TtCsm	0.5 nM	AaCan2	33	42560.9	11116	6417.84
10^5	TtCsm	0.5 nM	AaCan2	34	43062.9	10781.5	6224.72
10^5	TtCsm	0.5 nM	AaCan2	35	43475.8	10510	6067.93
10^5	TtCsm	0.5 nM	AaCan2	36	43758.8	9911.87	5722.62
10^5	TtCsm	0.5 nM	AaCan2	37	44065.4	9090.57	5248.44
10^5	TtCsm	0.5 nM	AaCan2	38	44747.8	8492.17	4902.96
10^5	TtCsm	0.5 nM	AaCan2	39	45380.3	7599.43	4387.53
10^5	TtCsm	0.5 nM	AaCan2	40	45789.3	7149.43	4127.72
10^5	TtCsm	0.5 nM	AaCan2	41	46346.4	6522.95	3766.03
10^5	TtCsm	0.5 nM	AaCan2	42	47119.2	6462.85	3731.33
10^5	TtCsm	0.5 nM	AaCan2	43	48197.6	6067.97	3503.34
10^5	TtCsm	0.5 nM	AaCan2	44	48734.1	5526.51	3190.73
10^5	TtCsm	0.5 nM	AaCan2	45	49797.7	5302.42	3061.35
10^5	TtCsm	0.5 nM	AaCan2	46	50837.1	5433.22	3136.87
10^5	TtCsm	0.5 nM	AaCan2	47	51815.3	4903.8	2831.21
10^5	TtCsm	0.5 nM	AaCan2	48	52488.8	4844.78	2797.13
10^5	TtCsm	0.5 nM	AaCan2	49	53895.4	4698.35	2712.59
10^5	TtCsm	0.5 nM	AaCan2	50	54821	4222.14	2437.65
10^5	TtCsm	0.5 nM	AaCan2	51	55901.8	4026.19	2324.52
10^5	TtCsm	0.5 nM	AaCan2	52	56888.7	4291.79	2477.87
10^5	TtCsm	0.5 nM	AaCan2	53	57441.7	4432.29	2558.99
10^5	TtCsm	0.5 nM	AaCan2	54	59000.9	4333.83	2502.14
10^5	TtCsm	0.5 nM	AaCan2	55	60177	4120.52	2378.98
10^5	TtCsm	0.5 nM	AaCan2	56	61357.7	3933.96	2271.27
10^5	TtCsm	0.5 nM	AaCan2	57	62632	3992.02	2304.79
10^5	TtCsm	0.5 nM	AaCan2	58	63893.8	3796.63	2191.99
10^5	TtCsm	0.5 nM	AaCan2	59	64835.9	3891.77	2246.91
10^5	TtCsm	0.5 nM	AaCan2	60	65735.6	3886.89	2244.1
10^5	TtCsm	0.5 nM	AaCan2	61	67510.2	3781.31	2183.14
10^5	TtCsm	0.5 nM	AaCan2	62	69007.9	3560.95	2055.91
10^5	TtCsm	0.5 nM	AaCan2	63	70321.8	3423.66	1976.65
10^5	TtCsm	0.5 nM	AaCan2	64	71735.9	3391.16	1957.88
10^5	TtCsm	0.5 nM	AaCan2	65	73088.1	3017.6	1742.21
10^5	TtCsm	0.5 nM	AaCan2	66	74525.9	2997.58	1730.65
10^5	TtCsm	0.5 nM	AaCan2	67	75522.4	2776.54	1603.04
10^5	TtCsm	0.5 nM	AaCan2	68	77143.5	2846.82	1643.61
10^5	TtCsm	0.5 nM	AaCan2	69	78731.8	2525.1	1457.87
10^5	TtCsm	0.5 nM	AaCan2	70	80154	2182.24	1259.92
10^5	TtCsm	0.5 nM	AaCan2	71	81906.4	2020.1	1166.3
10^5	TtCsm	0.5 nM	AaCan2	72	83237.5	1744.31	1007.08
10^5	TtCsm	0.5 nM	AaCan2	73	84671.2	1618.91	934.676
10^5	TtCsm	0.5 nM	AaCan2	74	86345.6	2222.72	1283.29
10^5	TtCsm	0.5 nM	AaCan2	75	88415.6	2188.71	1263.65
10^5	TtCsm	0.5 nM	AaCan2	76	89761.9	2015.85	1163.85
10^5	TtCsm	0.5 nM	AaCan2	77	91391.2	1684.89	972.773
10^5	TtCsm	0.5 nM	AaCan2	78	92962.4	1416.13	817.602
10^5	TtCsm	0.5 nM	AaCan2	79	94855.3	1473.88	850.943
10^5	TtCsm	0.5 nM	AaCan2	80	96710.8	1246.46	719.646
10^5	TtCsm	0.5 nM	AaCan2	81	98174.1	1132.52	653.862
10^5	TtCsm	0.5 nM	AaCan2	82	100072	1178.58	680.453
10^5	TtCsm	0.5 nM	AaCan2	83	102054	991.405	572.388
10^5	TtCsm	0.5 nM	AaCan2	84	103399	816.482	471.396
10^5	TtCsm	0.5 nM	AaCan2	85	104921	753.206	434.863
10^5	TtCsm	0.5 nM	AaCan2	86	107079	598.868	345.756
10^5	TtCsm	0.5 nM	AaCan2	87	108966	598.293	345.424
10^5	TtCsm	0.5 nM	AaCan2	88	111157	95.8299	55.3274
10^5	TtCsm	0.5 nM	AaCan2	89	113295	483.282	279.023
10^5	TtCsm	0.5 nM	AaCan2	90	115318	521.385	301.022
10^5	TtCsm	0.5 nM	AaCan2	91	117038	195.934	113.123
10^5	TtCsm	0.5 nM	AaCan2	92	119017	325.987	188.209
10^5	TtCsm	0.5 nM	AaCan2	93	120766	161.116	93.0203
10^5	TtCsm	0.5 nM	AaCan2	94	122835	58.2183	33.6124
10^5	TtCsm	0.5 nM	AaCan2	95	124929	415.307	239.777
10^5	TtCsm	0.5 nM	AaCan2	96	127389	390.56	225.49
10^5	TtCsm	0.5 nM	AaCan2	97	129440	170.732	98.5719
10^5	TtCsm	0.5 nM	AaCan2	98	131376	412.495	238.154
10^5	TtCsm	0.5 nM	AaCan2	99	133627	275.066	158.809
10^5	TtCsm	0.5 nM	AaCan2	100	136022	578.175	333.809
10^5	TtCsm	0.5 nM	AaCan2	101	138080	954.003	550.794
10^5	TtCsm	0.5 nM	AaCan2	102	140546	847.123	489.087
10^5	TtCsm	0.5 nM	AaCan2	103	142940	706.186	407.717
10^5	TtCsm	0.5 nM	AaCan2	104	144662	485.988	280.585
10^5	TtCsm	0.5 nM	AaCan2	105	146475	813.806	469.851
10^5	TtCsm	0.5 nM	AaCan2	106	148806	1122.1	647.845
10^5	TtCsm	0.5 nM	AaCan2	107	151221	887.271	512.266
10^5	TtCsm	0.5 nM	AaCan2	108	153877	955.55	551.687
10^5	TtCsm	0.5 nM	AaCan2	109	156464	922.39	532.542
10^5	TtCsm	0.5 nM	AaCan2	110	158808	782.489	451.77
10^5	TtCsm	0.5 nM	AaCan2	111	161233	707.055	408.218
10^5	TtCsm	0.5 nM	AaCan2	112	163601	1025.96	592.34
10^5	TtCsm	0.5 nM	AaCan2	113	165998	780.596	450.677
10^5	TtCsm	0.5 nM	AaCan2	114	168800	912.688	526.94
10^5	TtCsm	0.5 nM	AaCan2	115	171548	423.825	244.696
10^5	TtCsm	0.5 nM	AaCan2	116	173749	313.151	180.798
10^5	TtCsm	0.5 nM	AaCan2	117	176088	341.922	197.409
10^5	TtCsm	0.5 nM	AaCan2	118	178951	313.533	181.019
10^5	TtCsm	0.5 nM	AaCan2	119	181641	1019.55	588.635
10^5	TtCsm	0.5 nM	AaCan2	120	184055	926.574	534.958
10^5	TtCsm	0.5 nM	AaCan2	121	187160	719.189	415.224
10^5	TtCsm	0.5 nM	AaCan2	122	189949	388.837	224.495
10^5	TtCsm	0.5 nM	AaCan2	123	192298	484.493	279.722
10^5	TtCsm	0.5 nM	AaCan2	124	194622	672.244	388.12
10^5	TtCsm	0.5 nM	AaCan2	125	197573	663.438	383.036
10^5	TtCsm	0.5 nM	AaCan2	126	200552	781.929	451.447
10^5	TtCsm	0.5 nM	AaCan2	127	203295	1179.51	680.989
10^5	TtCsm	0.5 nM	AaCan2	128	206305	1161.98	670.867
10^5	TtCsm	0.5 nM	AaCan2	129	209679	1092.53	630.773
10^5	TtCsm	0.5 nM	AaCan2	130	212440	969.628	559.815
10^5	TtCsm	0.5 nM	AaCan2	131	215081	941.12	543.356
10^5	TtCsm	0.5 nM	AaCan2	132	217628	1193.63	689.144
10^5	TtCsm	0.5 nM	AaCan2	133	220251	1204.29	695.295
10^5	TtCsm	0.5 nM	AaCan2	134	223403	1064.14	614.379
10^5	TtCsm	0.5 nM	AaCan2	135	226427	1127.13	650.748
10^5	TtCsm	0.5 nM	AaCan2	136	229385	1000.97	577.91
10^5	TtCsm	0.5 nM	AaCan2	137	232471	1590.24	918.126
10^5	TtCsm	0.5 nM	AaCan2	138	235213	1481.1	855.116
10^5	TtCsm	0.5 nM	AaCan2	139	238723	1334.94	770.731
10^5	TtCsm	0.5 nM	AaCan2	140	242014	1401.9	809.387
10^5	TtCsm	0.5 nM	AaCan2	141	245157	2020.42	1166.49
10^5	TtCsm	0.5 nM	AaCan2	142	247677	2471.05	1426.66
10^5	TtCsm	0.5 nM	AaCan2	143	250494	2584.24	1492.01
10^5	TtCsm	0.5 nM	AaCan2	144	254145	2365.94	1365.97
10^5	TtCsm	0.5 nM	AaCan2	145	257190	2408.02	1390.27
10^5	TtCsm	0.5 nM	AaCan2	146	260558	2161.72	1248.07
10^5	TtCsm	0.5 nM	AaCan2	147	263398	2606.51	1504.87
10^5	TtCsm	0.5 nM	AaCan2	148	266336	2733.94	1578.44
10^5	TtCsm	0.5 nM	AaCan2	149	269671	2420.27	1397.34
10^5	TtCsm	0.5 nM	AaCan2	150	273190	2914.76	1682.84
10^5	TtCsm	0.5 nM	AaCan2	151	276303	2818.62	1627.33
10^5	TtCsm	0.5 nM	AaCan2	152	279388	2634.41	1520.98
10^5	TtCsm	0.5 nM	AaCan2	153	282530	2414.02	1393.73
10^5	TtCsm	0.5 nM	AaCan2	154	286060	2816.96	1626.37
10^5	TtCsm	0.5 nM	AaCan2	155	289190	3061.36	1767.48
10^5	TtCsm	0.5 nM	AaCan2	156	292470	3212.25	1854.6
10^5	TtCsm	0.5 nM	AaCan2	157	295581	3142.49	1814.32
10^5	TtCsm	0.5 nM	AaCan2	158	298952	3310.03	1911.05
10^5	TtCsm	0.5 nM	AaCan2	159	302334	3235.04	1867.75
10^5	TtCsm	0.5 nM	AaCan2	160	305830	2892.31	1669.88
10^5	TtCsm	0.5 nM	AaCan2	161	309297	3569.09	2060.61
10^5	TtCsm	0.5 nM	AaCan2	162	312691	3586.07	2070.42
10^5	TtCsm	0.5 nM	AaCan2	163	315987	3684.88	2127.47
10^5	TtCsm	0.5 nM	AaCan2	164	319287	3965.37	2289.41
10^5	TtCsm	0.5 nM	AaCan2	165	322591	3812.96	2201.41
10^5	TtCsm	0.5 nM	AaCan2	166	326511	3550.3	2049.76
10^5	TtCsm	0.5 nM	AaCan2	167	329975	4004.36	2311.92
10^5	TtCsm	0.5 nM	AaCan2	168	333443	3655.44	2110.47
10^5	TtCsm	0.5 nM	AaCan2	169	336633	3953.54	2282.57
10^5	TtCsm	0.5 nM	AaCan2	170	339814	4086.23	2359.19
10^5	TtCsm	0.5 nM	AaCan2	171	343615	4032.6	2328.22
10^5	TtCsm	0.5 nM	AaCan2	172	347253	4167.49	2406.1
10^5	TtCsm	0.5 nM	AaCan2	173	350860	4064.98	2346.92
10^5	TtCsm	0.5 nM	AaCan2	174	353992	4780.62	2760.09
10^5	TtCsm	0.5 nM	AaCan2	175	357680	4427.83	2556.41
10^5	TtCsm	0.5 nM	AaCan2	176	361180	4676.46	2699.96
10^5	TtCsm	0.5 nM	AaCan2	177	364546	4686.58	2705.8
10^5	TtCsm	0.5 nM	AaCan2	178	368071	4715.57	2722.54
10^5	TtCsm	0.5 nM	AaCan2	179	372177	4737.64	2735.28
10^5	TtCsm	0.5 nM	AaCan2	180	376073	4664.64	2693.13
10^5	TtCsm	0.5 nM	AaCan2	181	379692	4715.64	2722.58
10^5	TtCsm	0.5 nM	AaCan2	182	383014	4901.57	2829.92
10^5	TtCsm	0.5 nM	AaCan2	183	386314	5268.88	3041.99
10^5	TtCsm	0.5 nM	AaCan2	184	390232	5290.55	3054.5
10^5	TtCsm	0.5 nM	AaCan2	185	393852	5119.11	2955.52
10^5	TtCsm	0.5 nM	AaCan2	186	397213	5366.64	3098.43
10^5	TtCsm	0.5 nM	AaCan2	187	400843	5569.52	3215.56
10^5	TtCsm	0.5 nM	AaCan2	188	404828	5636.48	3254.22
10^5	TtCsm	0.5 nM	AaCan2	189	408397	5330.03	3077.3
10^5	TtCsm	0.5 nM	AaCan2	190	412190	5280.96	3048.96
10^5	TtCsm	0.5 nM	AaCan2	191	415713	5784	3339.4
10^5	TtCsm	0.5 nM	AaCan2	192	419574	5644.97	3259.12
10^5	TtCsm	0.5 nM	AaCan2	193	423318	5676.01	3277.05
10^5	TtCsm	0.5 nM	AaCan2	194	427621	5466.12	3155.87
10^5	TtCsm	0.5 nM	AaCan2	195	431198	5330.42	3077.52
10^5	TtCsm	0.5 nM	AaCan2	196	434832	5177.43	2989.19
10^5	TtCsm	0.5 nM	AaCan2	197	438331	6123.42	3535.36
10^5	TtCsm	0.5 nM	AaCan2	198	442198	6108.92	3526.99
10^5	TtCsm	0.5 nM	AaCan2	199	445988	6144.59	3547.58
10^5	TtCsm	0.5 nM	AaCan2	200	449669	5959.79	3440.89
10^5	TtCsm	0.5 nM	AaCan2	201	453781	6069.4	3504.17
10^5	TtCsm	0.5 nM	AaCan2	202	457941	5683.35	3281.28
10^5	TtCsm	0.5 nM	AaCan2	203	461820	6240.12	3602.73
10^5	TtCsm	0.5 nM	AaCan2	204	465284	6304.68	3640.01
10^5	TtCsm	0.5 nM	AaCan2	205	468657	6119.37	3533.02
10^5	TtCsm	0.5 nM	AaCan2	206	472550	6117.93	3532.19
10^5	TtCsm	0.5 nM	AaCan2	207	476775	6208.78	3584.64
10^5	TtCsm	0.5 nM	AaCan2	208	480875	6039.92	3487.15
10^5	TtCsm	0.5 nM	AaCan2	209	484567	6029.91	3481.37
10^5	TtCsm	0.5 nM	AaCan2	210	488274	6552.86	3783.3
10^5	TtCsm	0.5 nM	AaCan2	211	492349	6371	3678.3
10^5	TtCsm	0.5 nM	AaCan2	212	495795	6588.46	3803.85
10^5	TtCsm	0.5 nM	AaCan2	213	499996	6652.93	3841.07
10^5	TtCsm	0.5 nM	AaCan2	214	503954	6239.17	3602.18
10^5	TtCsm	0.5 nM	AaCan2	215	507860	6012.17	3471.13
10^5	TtCsm	0.5 nM	AaCan2	216	511939	6047.11	3491.3
10^5	TtCsm	0.5 nM	AaCan2	217	515803	6321.52	3649.73
10^5	TtCsm	0.5 nM	AaCan2	218	519997	6307	3641.35
10^5	TtCsm	0.5 nM	AaCan2	219	523738	6139.73	3544.77
10^5	TtCsm	0.5 nM	AaCan2	220	527598	6113.32	3529.53
10^5	TtCsm	0.5 nM	AaCan2	221	531700	6080.19	3510.4
10^5	TtCsm	0.5 nM	AaCan2	222	535375	5894.5	3403.19
10^5	TtCsm	0.5 nM	AaCan2	223	539432	6259.6	3613.98
10^5	TtCsm	0.5 nM	AaCan2	224	543700	6044.1	3489.56
10^5	TtCsm	0.5 nM	AaCan2	225	547629	6295.09	3634.47
10^5	TtCsm	0.5 nM	AaCan2	226	551297	6397.16	3693.4
10^5	TtCsm	0.5 nM	AaCan2	227	554871	6119.9	3533.33
10^5	TtCsm	0.5 nM	AaCan2	228	559173	6025.01	3478.54
10^5	TtCsm	0.5 nM	AaCan2	229	563302	6279.98	3625.75
10^5	TtCsm	0.5 nM	AaCan2	230	566983	6479.18	3740.75
10^5	TtCsm	0.5 nM	AaCan2	231	571129	6444.41	3720.68
10^5	TtCsm	0.5 nM	AaCan2	232	575126	6301.43	3638.13
10^5	TtCsm	0.5 nM	AaCan2	233	579105	6047.72	3491.65
10^5	TtCsm	0.5 nM	AaCan2	234	582393	6249.2	3607.97
10^5	TtCsm	0.5 nM	AaCan2	235	586402	6223.97	3593.41
10^5	TtCsm	0.5 nM	AaCan2	236	590829	6144.84	3547.73
10^5	TtCsm	0.5 nM	AaCan2	237	594581	6311.46	3643.92
10^5	TtCsm	0.5 nM	AaCan2	238	598464	6559	3786.84
10^5	TtCsm	0.5 nM	AaCan2	239	602220	6561.93	3788.53
10^5	TtCsm	0.5 nM	AaCan2	240	605684	6276.12	3623.52
10^6	TtCsm	0.5 nM	AaCan2	1	0	0	0
10^6	TtCsm	0.5 nM	AaCan2	2	4057.72	1530.51	883.64
10^6	TtCsm	0.5 nM	AaCan2	3	4433.06	5443.27	3142.67
10^6	TtCsm	0.5 nM	AaCan2	4	63.2668	7553.34	4360.92
10^6	TtCsm	0.5 nM	AaCan2	5	-4342.22	7556.18	4362.56
10^6	TtCsm	0.5 nM	AaCan2	6	-7339.49	6031.23	3482.13
10^6	TtCsm	0.5 nM	AaCan2	7	-8272.74	4429.77	2557.53
10^6	TtCsm	0.5 nM	AaCan2	8	-7186.13	3007.32	1736.28
10^6	TtCsm	0.5 nM	AaCan2	9	-4719.59	3753.82	2167.27
10^6	TtCsm	0.5 nM	AaCan2	10	-1456.45	6536.51	3773.86
10^6	TtCsm	0.5 nM	AaCan2	11	3177.34	9212.35	5318.75
10^6	TtCsm	0.5 nM	AaCan2	12	7353.93	10753.9	6208.78
10^6	TtCsm	0.5 nM	AaCan2	13	11884.9	10917.6	6303.28
10^6	TtCsm	0.5 nM	AaCan2	14	15609	10799.6	6235.16
10^6	TtCsm	0.5 nM	AaCan2	15	18976.2	10664.6	6157.2
10^6	TtCsm	0.5 nM	AaCan2	16	21487.7	10533.7	6081.64
10^6	TtCsm	0.5 nM	AaCan2	17	24476	10264	5925.91
10^6	TtCsm	0.5 nM	AaCan2	18	27168.3	9539.68	5507.73
10^6	TtCsm	0.5 nM	AaCan2	19	29935.4	9405.33	5430.17
10^6	TtCsm	0.5 nM	AaCan2	20	32279.6	8568.13	4946.81
10^6	TtCsm	0.5 nM	AaCan2	21	34486.9	7985.52	4610.44
10^6	TtCsm	0.5 nM	AaCan2	22	36663	7321.68	4227.17
10^6	TtCsm	0.5 nM	AaCan2	23	39044.8	6788.6	3919.4
10^6	TtCsm	0.5 nM	AaCan2	24	41312.8	6157.03	3554.76
10^6	TtCsm	0.5 nM	AaCan2	25	43292.5	5816.58	3358.21
10^6	TtCsm	0.5 nM	AaCan2	26	45061.6	5513.13	3183.01
10^6	TtCsm	0.5 nM	AaCan2	27	46799.6	5279.36	3048.04
10^6	TtCsm	0.5 nM	AaCan2	28	48223.8	5285.41	3051.53
10^6	TtCsm	0.5 nM	AaCan2	29	48949.3	5419.22	3128.79
10^6	TtCsm	0.5 nM	AaCan2	30	49421.7	5137	2965.85
10^6	TtCsm	0.5 nM	AaCan2	31	50471.6	5641.36	3257.04
10^6	TtCsm	0.5 nM	AaCan2	32	51147.1	6106.38	3525.52
10^6	TtCsm	0.5 nM	AaCan2	33	51972.1	6416.93	3704.82
10^6	TtCsm	0.5 nM	AaCan2	34	53294.6	6938.77	4006.1
10^6	TtCsm	0.5 nM	AaCan2	35	54616.5	7241.73	4181.01
10^6	TtCsm	0.5 nM	AaCan2	36	55864.2	7355.19	4246.52
10^6	TtCsm	0.5 nM	AaCan2	37	57279.6	6589.64	3804.53
10^6	TtCsm	0.5 nM	AaCan2	38	58370.9	6330.29	3654.79
10^6	TtCsm	0.5 nM	AaCan2	39	60162.3	5972.89	3448.45
10^6	TtCsm	0.5 nM	AaCan2	40	61845.9	5699.8	3290.78
10^6	TtCsm	0.5 nM	AaCan2	41	63713.9	5107.68	2948.92
10^6	TtCsm	0.5 nM	AaCan2	42	65167.7	4177.53	2411.9
10^6	TtCsm	0.5 nM	AaCan2	43	66888.5	3829.08	2210.72
10^6	TtCsm	0.5 nM	AaCan2	44	68606	3631.91	2096.88
10^6	TtCsm	0.5 nM	AaCan2	45	70761.7	3049.47	1760.61
10^6	TtCsm	0.5 nM	AaCan2	46	73019.9	2810.63	1622.72
10^6	TtCsm	0.5 nM	AaCan2	47	75771.6	2661.35	1536.53
10^6	TtCsm	0.5 nM	AaCan2	48	78263.3	2506.49	1447.12
10^6	TtCsm	0.5 nM	AaCan2	49	80470.4	2329.76	1345.09
10^6	TtCsm	0.5 nM	AaCan2	50	83196.5	2178.31	1257.65
10^6	TtCsm	0.5 nM	AaCan2	51	85907.1	2691.2	1553.76
10^6	TtCsm	0.5 nM	AaCan2	52	88902.6	2667.78	1540.24
10^6	TtCsm	0.5 nM	AaCan2	53	92087	2378.21	1373.06
10^6	TtCsm	0.5 nM	AaCan2	54	95122.3	2499.57	1443.13
10^6	TtCsm	0.5 nM	AaCan2	55	98363.8	2790.88	1611.32
10^6	TtCsm	0.5 nM	AaCan2	56	101817	3179.69	1835.79
10^6	TtCsm	0.5 nM	AaCan2	57	104927	3299.59	1905.02
10^6	TtCsm	0.5 nM	AaCan2	58	108123	3314.1	1913.39
10^6	TtCsm	0.5 nM	AaCan2	59	111737	3602.85	2080.11
10^6	TtCsm	0.5 nM	AaCan2	60	115808	3979.29	2297.44
10^6	TtCsm	0.5 nM	AaCan2	61	119712	3944.07	2277.11
10^6	TtCsm	0.5 nM	AaCan2	62	123508	4080.99	2356.16
10^6	TtCsm	0.5 nM	AaCan2	63	127571	4163.33	2403.7
10^6	TtCsm	0.5 nM	AaCan2	64	131235	4455.39	2572.32
10^6	TtCsm	0.5 nM	AaCan2	65	135203	4822.14	2784.07
10^6	TtCsm	0.5 nM	AaCan2	66	139577	4603.81	2658.01
10^6	TtCsm	0.5 nM	AaCan2	67	144124	4828.33	2787.64
10^6	TtCsm	0.5 nM	AaCan2	68	148863	5201.26	3002.95
10^6	TtCsm	0.5 nM	AaCan2	69	153119	5418.91	3128.61
10^6	TtCsm	0.5 nM	AaCan2	70	157750	5501.38	3176.23
10^6	TtCsm	0.5 nM	AaCan2	71	162693	5595.05	3230.31
10^6	TtCsm	0.5 nM	AaCan2	72	167226	5522.35	3188.33
10^6	TtCsm	0.5 nM	AaCan2	73	171788	5869.61	3388.82
10^6	TtCsm	0.5 nM	AaCan2	74	177184	5858.55	3382.43
10^6	TtCsm	0.5 nM	AaCan2	75	182032	6341.49	3661.26
10^6	TtCsm	0.5 nM	AaCan2	76	187020	6456.43	3727.62
10^6	TtCsm	0.5 nM	AaCan2	77	192580	6140.42	3545.18
10^6	TtCsm	0.5 nM	AaCan2	78	198284	6217.74	3589.81
10^6	TtCsm	0.5 nM	AaCan2	79	203686	6219.39	3590.77
10^6	TtCsm	0.5 nM	AaCan2	80	208972	6522.32	3765.66
10^6	TtCsm	0.5 nM	AaCan2	81	214721	6896.92	3981.94
10^6	TtCsm	0.5 nM	AaCan2	82	220595	7147.89	4126.83
10^6	TtCsm	0.5 nM	AaCan2	83	225635	7178.49	4144.5
10^6	TtCsm	0.5 nM	AaCan2	84	231642	7222.64	4169.99
10^6	TtCsm	0.5 nM	AaCan2	85	237721	7136.52	4120.27
10^6	TtCsm	0.5 nM	AaCan2	86	243793	7252.46	4187.21
10^6	TtCsm	0.5 nM	AaCan2	87	249765	7261.81	4192.61
10^6	TtCsm	0.5 nM	AaCan2	88	255984	7194.87	4153.96
10^6	TtCsm	0.5 nM	AaCan2	89	262773	8140.24	4699.77
10^6	TtCsm	0.5 nM	AaCan2	90	268736	8563.53	4944.15
10^6	TtCsm	0.5 nM	AaCan2	91	275610	8030.14	4636.21
10^6	TtCsm	0.5 nM	AaCan2	92	282439	8198.27	4733.27
10^6	TtCsm	0.5 nM	AaCan2	93	288934	8449.52	4878.33
10^6	TtCsm	0.5 nM	AaCan2	94	295499	8279.19	4780
10^6	TtCsm	0.5 nM	AaCan2	95	302180	8043.63	4643.99
10^6	TtCsm	0.5 nM	AaCan2	96	308847	8356	4824.34
10^6	TtCsm	0.5 nM	AaCan2	97	316093	8156.97	4709.43
10^6	TtCsm	0.5 nM	AaCan2	98	322823	8066.69	4657.31
10^6	TtCsm	0.5 nM	AaCan2	99	329596	8472.25	4891.46
10^6	TtCsm	0.5 nM	AaCan2	100	336704	8919.77	5149.83
10^6	TtCsm	0.5 nM	AaCan2	101	344102	8871.2	5121.79
10^6	TtCsm	0.5 nM	AaCan2	102	351376	8874.7	5123.81
10^6	TtCsm	0.5 nM	AaCan2	103	358375	8858.3	5114.34
10^6	TtCsm	0.5 nM	AaCan2	104	365987	8540.02	4930.58
10^6	TtCsm	0.5 nM	AaCan2	105	373758	9159.89	5288.47
10^6	TtCsm	0.5 nM	AaCan2	106	380990	9355.28	5401.27
10^6	TtCsm	0.5 nM	AaCan2	107	388011	9589.29	5536.38
10^6	TtCsm	0.5 nM	AaCan2	108	395662	10040.3	5796.76
10^6	TtCsm	0.5 nM	AaCan2	109	403989	9792.05	5653.44
10^6	TtCsm	0.5 nM	AaCan2	110	411519	10061.5	5809
10^6	TtCsm	0.5 nM	AaCan2	111	419249	10519	6073.17
10^6	TtCsm	0.5 nM	AaCan2	112	427072	11000.3	6351.01
10^6	TtCsm	0.5 nM	AaCan2	113	434787	10704.2	6180.05
10^6	TtCsm	0.5 nM	AaCan2	114	443076	10797.3	6233.83
10^6	TtCsm	0.5 nM	AaCan2	115	450735	11225.9	6481.28
10^6	TtCsm	0.5 nM	AaCan2	116	458811	11808.5	6817.62
10^6	TtCsm	0.5 nM	AaCan2	117	466925	12150.3	7014.99
10^6	TtCsm	0.5 nM	AaCan2	118	475142	12175.8	7029.69
10^6	TtCsm	0.5 nM	AaCan2	119	483168	11955.4	6902.45
10^6	TtCsm	0.5 nM	AaCan2	120	491543	12111.9	6992.82
10^6	TtCsm	0.5 nM	AaCan2	121	499701	12701.7	7333.35
10^6	TtCsm	0.5 nM	AaCan2	122	507581	13104.3	7565.76
10^6	TtCsm	0.5 nM	AaCan2	123	515554	13062.6	7541.69
10^6	TtCsm	0.5 nM	AaCan2	124	524232	13472.1	7778.13
10^6	TtCsm	0.5 nM	AaCan2	125	532181	14468.1	8353.18
10^6	TtCsm	0.5 nM	AaCan2	126	540801	14818	8555.15
10^6	TtCsm	0.5 nM	AaCan2	127	549226	13840	7990.54
10^6	TtCsm	0.5 nM	AaCan2	128	557488	14374.8	8299.32
10^6	TtCsm	0.5 nM	AaCan2	129	565935	15051.8	8690.17
10^6	TtCsm	0.5 nM	AaCan2	130	574625	15124.3	8732.04
10^6	TtCsm	0.5 nM	AaCan2	131	583527	14570.6	8412.33
10^6	TtCsm	0.5 nM	AaCan2	132	591568	15143.6	8743.13
10^6	TtCsm	0.5 nM	AaCan2	133	599941	15581.4	8995.95
10^6	TtCsm	0.5 nM	AaCan2	134	609129	15796.7	9120.23
10^6	TtCsm	0.5 nM	AaCan2	135	617661	16215.8	9362.21
10^6	TtCsm	0.5 nM	AaCan2	136	626092	16340.9	9434.43
10^6	TtCsm	0.5 nM	AaCan2	137	634358	16437.9	9490.45
10^6	TtCsm	0.5 nM	AaCan2	138	642828	16778.1	9686.85
10^6	TtCsm	0.5 nM	AaCan2	139	651652	16549.7	9554.97
10^6	TtCsm	0.5 nM	AaCan2	140	660047	16711.3	9648.27
10^6	TtCsm	0.5 nM	AaCan2	141	668601	17467.7	10085
10^6	TtCsm	0.5 nM	AaCan2	142	677229	17602.3	10162.7
10^6	TtCsm	0.5 nM	AaCan2	143	686017	17802.3	10278.1
10^6	TtCsm	0.5 nM	AaCan2	144	694539	18014.1	10400.4
10^6	TtCsm	0.5 nM	AaCan2	145	703241	18447.6	10650.7
10^6	TtCsm	0.5 nM	AaCan2	146	712056	18087.6	10442.9
10^6	TtCsm	0.5 nM	AaCan2	147	720661	18050.9	10421.7
10^6	TtCsm	0.5 nM	AaCan2	148	728603	18706.1	10800
10^6	TtCsm	0.5 nM	AaCan2	149	737362	18587.2	10731.3
10^6	TtCsm	0.5 nM	AaCan2	150	745966	18726.2	10811.6
10^6	TtCsm	0.5 nM	AaCan2	151	754419	19055.6	11001.8
10^6	TtCsm	0.5 nM	AaCan2	152	762964	18930.2	10929.3
10^6	TtCsm	0.5 nM	AaCan2	153	770757	19709.1	11379.1
10^6	TtCsm	0.5 nM	AaCan2	154	779023	19921.6	11501.8
10^6	TtCsm	0.5 nM	AaCan2	155	787874	20265.4	11700.2
10^6	TtCsm	0.5 nM	AaCan2	156	796601	20517.2	11845.6
10^6	TtCsm	0.5 nM	AaCan2	157	805322	20282.1	11709.9
10^6	TtCsm	0.5 nM	AaCan2	158	813261	20535.7	11856.3
10^6	TtCsm	0.5 nM	AaCan2	159	821266	21061.4	12159.8
10^6	TtCsm	0.5 nM	AaCan2	160	829331	21567.6	12452.1
10^6	TtCsm	0.5 nM	AaCan2	161	837634	21632.2	12489.4
10^6	TtCsm	0.5 nM	AaCan2	162	845752	21628.8	12487.4
10^6	TtCsm	0.5 nM	AaCan2	163	854034	21735.6	12549
10^6	TtCsm	0.5 nM	AaCan2	164	862403	21715.6	12537.5
10^6	TtCsm	0.5 nM	AaCan2	165	870366	22174.2	12802.3
10^6	TtCsm	0.5 nM	AaCan2	166	878422	22627.2	13063.8
10^6	TtCsm	0.5 nM	AaCan2	167	886037	22321.8	12887.5
10^6	TtCsm	0.5 nM	AaCan2	168	894022	22275.4	12860.7
10^6	TtCsm	0.5 nM	AaCan2	169	901839	22704.1	13108.2
10^6	TtCsm	0.5 nM	AaCan2	170	909412	22676.9	13092.5
10^6	TtCsm	0.5 nM	AaCan2	171	917253	22744.1	13131.3
10^6	TtCsm	0.5 nM	AaCan2	172	925032	23439.9	13533
10^6	TtCsm	0.5 nM	AaCan2	173	932264	23772.8	13725.2
10^6	TtCsm	0.5 nM	AaCan2	174	939671	23876.2	13784.9
10^6	TtCsm	0.5 nM	AaCan2	175	948041	23322.2	13465.1
10^6	TtCsm	0.5 nM	AaCan2	176	955829	24019.7	13867.8
10^6	TtCsm	0.5 nM	AaCan2	177	963540	24331.4	14047.8
10^6	TtCsm	0.5 nM	AaCan2	178	970605	24461.8	14123
10^6	TtCsm	0.5 nM	AaCan2	179	978336	24996.8	14431.9
10^6	TtCsm	0.5 nM	AaCan2	180	985751	25332.3	14625.6
10^6	TtCsm	0.5 nM	AaCan2	181	993236	25052.7	14464.2
10^6	TtCsm	0.5 nM	AaCan2	182	1.00006e+06	25303.7	14609.1
10^6	TtCsm	0.5 nM	AaCan2	183	1.00698e+06	25672.6	14822.1
10^6	TtCsm	0.5 nM	AaCan2	184	1.01472e+06	25996.6	15009.2
10^6	TtCsm	0.5 nM	AaCan2	185	1.02214e+06	26307.5	15188.6
10^6	TtCsm	0.5 nM	AaCan2	186	1.0285e+06	26593	15353.4
10^6	TtCsm	0.5 nM	AaCan2	187	1.03471e+06	27169.8	15686.5
10^6	TtCsm	0.5 nM	AaCan2	188	1.04183e+06	26798.4	15472.1
10^6	TtCsm	0.5 nM	AaCan2	189	1.04869e+06	26534.4	15319.6
10^6	TtCsm	0.5 nM	AaCan2	190	1.05581e+06	26932.9	15549.7
10^6	TtCsm	0.5 nM	AaCan2	191	1.06265e+06	27649	15963.2
10^6	TtCsm	0.5 nM	AaCan2	192	1.06917e+06	27621.5	15947.3
10^6	TtCsm	0.5 nM	AaCan2	193	1.07589e+06	27297.6	15760.3
10^6	TtCsm	0.5 nM	AaCan2	194	1.08272e+06	27172.1	15687.8
10^6	TtCsm	0.5 nM	AaCan2	195	1.08914e+06	27949.6	16136.7
10^6	TtCsm	0.5 nM	AaCan2	196	1.09541e+06	28426.6	16412.1
10^6	TtCsm	0.5 nM	AaCan2	197	1.10215e+06	28172.7	16265.5
10^6	TtCsm	0.5 nM	AaCan2	198	1.10846e+06	28713.3	16577.6
10^6	TtCsm	0.5 nM	AaCan2	199	1.11433e+06	29305.2	16919.3
10^6	TtCsm	0.5 nM	AaCan2	200	1.12048e+06	28834.9	16647.8
10^6	TtCsm	0.5 nM	AaCan2	201	1.12624e+06	29226	16873.6
10^6	TtCsm	0.5 nM	AaCan2	202	1.13282e+06	29245.4	16884.8
10^6	TtCsm	0.5 nM	AaCan2	203	1.1392e+06	28803.4	16629.7
10^6	TtCsm	0.5 nM	AaCan2	204	1.14439e+06	28753.2	16600.7
10^6	TtCsm	0.5 nM	AaCan2	205	1.14974e+06	29565.1	17069.4
10^6	TtCsm	0.5 nM	AaCan2	206	1.15551e+06	30291.7	17488.9
10^6	TtCsm	0.5 nM	AaCan2	207	1.16175e+06	30537.1	17630.6
10^6	TtCsm	0.5 nM	AaCan2	208	1.16795e+06	29616.6	17099.2
10^6	TtCsm	0.5 nM	AaCan2	209	1.17322e+06	29665.3	17127.3
10^6	TtCsm	0.5 nM	AaCan2	210	1.17849e+06	30349.9	17522.5
10^6	TtCsm	0.5 nM	AaCan2	211	1.18417e+06	30215.7	17445
10^6	TtCsm	0.5 nM	AaCan2	212	1.18953e+06	30483.6	17599.7
10^6	TtCsm	0.5 nM	AaCan2	213	1.1945e+06	30677.6	17711.7
10^6	TtCsm	0.5 nM	AaCan2	214	1.19936e+06	30254.8	17467.6
10^6	TtCsm	0.5 nM	AaCan2	215	1.20483e+06	30320.5	17505.5
10^6	TtCsm	0.5 nM	AaCan2	216	1.20982e+06	31039.5	17920.7
10^6	TtCsm	0.5 nM	AaCan2	217	1.21469e+06	31238.6	18035.6
10^6	TtCsm	0.5 nM	AaCan2	218	1.2195e+06	31283.1	18061.3
10^6	TtCsm	0.5 nM	AaCan2	219	1.22463e+06	31028.7	17914.4
10^6	TtCsm	0.5 nM	AaCan2	220	1.22992e+06	31541.1	18210.3
10^6	TtCsm	0.5 nM	AaCan2	221	1.23503e+06	31534.3	18206.3
10^6	TtCsm	0.5 nM	AaCan2	222	1.23912e+06	31729.5	18319
10^6	TtCsm	0.5 nM	AaCan2	223	1.2432e+06	31488	18179.6
10^6	TtCsm	0.5 nM	AaCan2	224	1.24815e+06	31521.6	18199
10^6	TtCsm	0.5 nM	AaCan2	225	1.25223e+06	31707	18306
10^6	TtCsm	0.5 nM	AaCan2	226	1.25646e+06	32305.1	18651.3
10^6	TtCsm	0.5 nM	AaCan2	227	1.26141e+06	32511	18770.2
10^6	TtCsm	0.5 nM	AaCan2	228	1.26563e+06	32030.5	18492.8
10^6	TtCsm	0.5 nM	AaCan2	229	1.2696e+06	32654.6	18853.1
10^6	TtCsm	0.5 nM	AaCan2	230	1.27368e+06	32679.2	18867.3
10^6	TtCsm	0.5 nM	AaCan2	231	1.27776e+06	32705.2	18882.3
10^6	TtCsm	0.5 nM	AaCan2	232	1.28156e+06	32277.8	18635.6
10^6	TtCsm	0.5 nM	AaCan2	233	1.28514e+06	32483.1	18754.1
10^6	TtCsm	0.5 nM	AaCan2	234	1.28929e+06	32692.6	18875.1
10^6	TtCsm	0.5 nM	AaCan2	235	1.29296e+06	32404.8	18708.9
10^6	TtCsm	0.5 nM	AaCan2	236	1.29726e+06	32165.4	18570.7
10^6	TtCsm	0.5 nM	AaCan2	237	1.30071e+06	32746.3	18906.1
10^6	TtCsm	0.5 nM	AaCan2	238	1.30441e+06	33523.3	19354.7
10^6	TtCsm	0.5 nM	AaCan2	239	1.30805e+06	33101.6	19111.2
10^6	TtCsm	0.5 nM	AaCan2	240	1.31108e+06	33636.5	19420
10^7	TtCsm	0.5 nM	AaCan2	1	0	0	0
10^7	TtCsm	0.5 nM	AaCan2	2	4282.09	328.094	189.425
10^7	TtCsm	0.5 nM	AaCan2	3	4931.87	3172.91	1831.88
10^7	TtCsm	0.5 nM	AaCan2	4	194.245	5168.01	2983.75
10^7	TtCsm	0.5 nM	AaCan2	5	-3540.71	4708.97	2718.73
10^7	TtCsm	0.5 nM	AaCan2	6	-5577.99	3345.72	1931.65
10^7	TtCsm	0.5 nM	AaCan2	7	-5670.87	2771.53	1600.14
10^7	TtCsm	0.5 nM	AaCan2	8	-4123.61	2793.62	1612.9
10^7	TtCsm	0.5 nM	AaCan2	9	-696.171	3439.7	1985.91
10^7	TtCsm	0.5 nM	AaCan2	10	4575.79	2972.54	1716.2
10^7	TtCsm	0.5 nM	AaCan2	11	10918.7	1845.15	1065.3
10^7	TtCsm	0.5 nM	AaCan2	12	17595.8	1839.89	1062.26
10^7	TtCsm	0.5 nM	AaCan2	13	24114.8	3538.35	2042.87
10^7	TtCsm	0.5 nM	AaCan2	14	30683.1	4325.69	2497.44
10^7	TtCsm	0.5 nM	AaCan2	15	35979.3	4246.6	2451.78
10^7	TtCsm	0.5 nM	AaCan2	16	40724.3	3672.78	2120.48
10^7	TtCsm	0.5 nM	AaCan2	17	45358.2	4032.64	2328.24
10^7	TtCsm	0.5 nM	AaCan2	18	50609.7	4244.45	2450.54
10^7	TtCsm	0.5 nM	AaCan2	19	55786.7	4415.3	2549.18
10^7	TtCsm	0.5 nM	AaCan2	20	61718.6	4189.44	2418.78
10^7	TtCsm	0.5 nM	AaCan2	21	67462.7	4424.54	2554.51
10^7	TtCsm	0.5 nM	AaCan2	22	73689.1	4435.64	2560.92
10^7	TtCsm	0.5 nM	AaCan2	23	80494.8	4961.14	2864.31
10^7	TtCsm	0.5 nM	AaCan2	24	87668.6	5026	2901.76
10^7	TtCsm	0.5 nM	AaCan2	25	95912.5	5416.24	3127.07
10^7	TtCsm	0.5 nM	AaCan2	26	104234	5411.96	3124.6
10^7	TtCsm	0.5 nM	AaCan2	27	112147	5768.55	3330.48
10^7	TtCsm	0.5 nM	AaCan2	28	121771	6120.05	3533.41
10^7	TtCsm	0.5 nM	AaCan2	29	131278	6388.74	3688.54
10^7	TtCsm	0.5 nM	AaCan2	30	140936	6973.03	4025.88
10^7	TtCsm	0.5 nM	AaCan2	31	150935	7382.54	4262.31
10^7	TtCsm	0.5 nM	AaCan2	32	161776	7579.5	4376.03
10^7	TtCsm	0.5 nM	AaCan2	33	173193	8314	4800.09
10^7	TtCsm	0.5 nM	AaCan2	34	184491	8214.98	4742.92
10^7	TtCsm	0.5 nM	AaCan2	35	196558	8438.06	4871.72
10^7	TtCsm	0.5 nM	AaCan2	36	209121	8089.25	4670.33
10^7	TtCsm	0.5 nM	AaCan2	37	221081	6615.45	3819.43
10^7	TtCsm	0.5 nM	AaCan2	38	234008	5725.2	3305.44
10^7	TtCsm	0.5 nM	AaCan2	39	248463	5254.97	3033.96
10^7	TtCsm	0.5 nM	AaCan2	40	263600	5601.3	3233.91
10^7	TtCsm	0.5 nM	AaCan2	41	279388	5732.29	3309.54
10^7	TtCsm	0.5 nM	AaCan2	42	295704	6357.12	3670.28
10^7	TtCsm	0.5 nM	AaCan2	43	312510	7623.04	4401.16
10^7	TtCsm	0.5 nM	AaCan2	44	329531	8062.56	4654.92
10^7	TtCsm	0.5 nM	AaCan2	45	347215	8089.86	4670.68
10^7	TtCsm	0.5 nM	AaCan2	46	364888	8848.93	5108.93
10^7	TtCsm	0.5 nM	AaCan2	47	384065	9888.07	5708.88
10^7	TtCsm	0.5 nM	AaCan2	48	403214	10470.1	6044.89
10^7	TtCsm	0.5 nM	AaCan2	49	422968	10473.1	6046.63
10^7	TtCsm	0.5 nM	AaCan2	50	442880	10501.3	6062.92
10^7	TtCsm	0.5 nM	AaCan2	51	462863	11223.8	6480.06
10^7	TtCsm	0.5 nM	AaCan2	52	483566	12106.8	6989.86
10^7	TtCsm	0.5 nM	AaCan2	53	504695	11888.2	6863.63
10^7	TtCsm	0.5 nM	AaCan2	54	525705	12054.5	6959.64
10^7	TtCsm	0.5 nM	AaCan2	55	547671	12943.5	7472.91
10^7	TtCsm	0.5 nM	AaCan2	56	568842	13150.7	7592.58
10^7	TtCsm	0.5 nM	AaCan2	57	590421	13500.3	7794.43
10^7	TtCsm	0.5 nM	AaCan2	58	611686	13407.4	7740.79
10^7	TtCsm	0.5 nM	AaCan2	59	633327	13867.3	8006.28
10^7	TtCsm	0.5 nM	AaCan2	60	655181	14259.3	8232.63
10^7	TtCsm	0.5 nM	AaCan2	61	675906	14248.6	8226.41
10^7	TtCsm	0.5 nM	AaCan2	62	697203	14632.9	8448.3
10^7	TtCsm	0.5 nM	AaCan2	63	718851	15146.9	8745.08
10^7	TtCsm	0.5 nM	AaCan2	64	740085	15180.9	8764.7
10^7	TtCsm	0.5 nM	AaCan2	65	761017	15563.5	8985.6
10^7	TtCsm	0.5 nM	AaCan2	66	781826	16174.7	9338.46
10^7	TtCsm	0.5 nM	AaCan2	67	803075	16332.7	9429.71
10^7	TtCsm	0.5 nM	AaCan2	68	824207	16445.2	9494.66
10^7	TtCsm	0.5 nM	AaCan2	69	844431	16397.9	9467.35
10^7	TtCsm	0.5 nM	AaCan2	70	865595	17088.1	9865.79
10^7	TtCsm	0.5 nM	AaCan2	71	886091	17699.7	10218.9
10^7	TtCsm	0.5 nM	AaCan2	72	906282	17988.5	10385.7
10^7	TtCsm	0.5 nM	AaCan2	73	926491	18619	10749.7
10^7	TtCsm	0.5 nM	AaCan2	74	945986	18549.1	10709.3
10^7	TtCsm	0.5 nM	AaCan2	75	966009	18318.6	10576.3
10^7	TtCsm	0.5 nM	AaCan2	76	984429	18414.6	10631.7
10^7	TtCsm	0.5 nM	AaCan2	77	1.00333e+06	18575	10724.3
10^7	TtCsm	0.5 nM	AaCan2	78	1.02165e+06	19083.6	11017.9
10^7	TtCsm	0.5 nM	AaCan2	79	1.04021e+06	18931.8	10930.3
10^7	TtCsm	0.5 nM	AaCan2	80	1.0586e+06	19019.3	10980.8
10^7	TtCsm	0.5 nM	AaCan2	81	1.07623e+06	18787.7	10847.1
10^7	TtCsm	0.5 nM	AaCan2	82	1.09353e+06	18305.5	10568.7
10^7	TtCsm	0.5 nM	AaCan2	83	1.11053e+06	18618.3	10749.3
10^7	TtCsm	0.5 nM	AaCan2	84	1.12746e+06	19094.2	11024.1
10^7	TtCsm	0.5 nM	AaCan2	85	1.14405e+06	18624.2	10752.7
10^7	TtCsm	0.5 nM	AaCan2	86	1.1605e+06	18034.6	10412.3
10^7	TtCsm	0.5 nM	AaCan2	87	1.17562e+06	18143.3	10475
10^7	TtCsm	0.5 nM	AaCan2	88	1.19065e+06	18181.3	10497
10^7	TtCsm	0.5 nM	AaCan2	89	1.20622e+06	18460.3	10658.1
10^7	TtCsm	0.5 nM	AaCan2	90	1.2213e+06	18018.4	10402.9
10^7	TtCsm	0.5 nM	AaCan2	91	1.23608e+06	17762.5	10255.2
10^7	TtCsm	0.5 nM	AaCan2	92	1.25018e+06	17110.4	9878.68
10^7	TtCsm	0.5 nM	AaCan2	93	1.2639e+06	16516.1	9535.59
10^7	TtCsm	0.5 nM	AaCan2	94	1.27678e+06	16701	9642.32
10^7	TtCsm	0.5 nM	AaCan2	95	1.2902e+06	16901.9	9758.3
10^7	TtCsm	0.5 nM	AaCan2	96	1.30293e+06	16674.2	9626.85
10^7	TtCsm	0.5 nM	AaCan2	97	1.31478e+06	16724.2	9655.74
10^7	TtCsm	0.5 nM	AaCan2	98	1.32605e+06	16272.2	9394.74
10^7	TtCsm	0.5 nM	AaCan2	99	1.33748e+06	16275.9	9396.91
10^7	TtCsm	0.5 nM	AaCan2	100	1.34916e+06	16141.5	9319.3
10^7	TtCsm	0.5 nM	AaCan2	101	1.35992e+06	15860	9156.78
10^7	TtCsm	0.5 nM	AaCan2	102	1.3704e+06	15555.1	8980.76
10^7	TtCsm	0.5 nM	AaCan2	103	1.38062e+06	15734.7	9084.45
10^7	TtCsm	0.5 nM	AaCan2	104	1.39051e+06	15347.5	8860.87
10^7	TtCsm	0.5 nM	AaCan2	105	1.39949e+06	15883.2	9170.15
10^7	TtCsm	0.5 nM	AaCan2	106	1.4083e+06	15615.5	9015.58
10^7	TtCsm	0.5 nM	AaCan2	107	1.41664e+06	14850.9	8574.16
10^7	TtCsm	0.5 nM	AaCan2	108	1.42466e+06	15166.5	8756.38
10^7	TtCsm	0.5 nM	AaCan2	109	1.43271e+06	15053.7	8691.26
10^7	TtCsm	0.5 nM	AaCan2	110	1.44058e+06	15130.3	8735.48
10^7	TtCsm	0.5 nM	AaCan2	111	1.44803e+06	15665.5	9044.45
10^7	TtCsm	0.5 nM	AaCan2	112	1.45557e+06	15528.7	8965.52
10^7	TtCsm	0.5 nM	AaCan2	113	1.46271e+06	15370.3	8874.04
10^7	TtCsm	0.5 nM	AaCan2	114	1.46907e+06	15633.5	9026.03
10^7	TtCsm	0.5 nM	AaCan2	115	1.47516e+06	15422.2	8904.02
10^7	TtCsm	0.5 nM	AaCan2	116	1.48127e+06	15882.1	9169.52
10^7	TtCsm	0.5 nM	AaCan2	117	1.48702e+06	15696.3	9062.27
10^7	TtCsm	0.5 nM	AaCan2	118	1.49228e+06	16025.6	9252.4
10^7	TtCsm	0.5 nM	AaCan2	119	1.49816e+06	15742	9088.64
10^7	TtCsm	0.5 nM	AaCan2	120	1.50336e+06	16016.7	9247.26
10^7	TtCsm	0.5 nM	AaCan2	121	1.50804e+06	16094.3	9292.04
10^7	TtCsm	0.5 nM	AaCan2	122	1.51249e+06	16024.8	9251.92
10^7	TtCsm	0.5 nM	AaCan2	123	1.51692e+06	15414	8899.3
10^7	TtCsm	0.5 nM	AaCan2	124	1.52068e+06	15120.2	8729.68
10^7	TtCsm	0.5 nM	AaCan2	125	1.52483e+06	15349.6	8862.07
10^7	TtCsm	0.5 nM	AaCan2	126	1.52883e+06	15468	8930.48
10^7	TtCsm	0.5 nM	AaCan2	127	1.53245e+06	15699.8	9064.28
10^7	TtCsm	0.5 nM	AaCan2	128	1.53547e+06	15617.8	9016.93
10^7	TtCsm	0.5 nM	AaCan2	129	1.53883e+06	15342.7	8858.12
10^7	TtCsm	0.5 nM	AaCan2	130	1.54224e+06	15084.3	8708.92
10^7	TtCsm	0.5 nM	AaCan2	131	1.54582e+06	15691.2	9059.32
10^7	TtCsm	0.5 nM	AaCan2	132	1.54858e+06	15832.5	9140.89
10^7	TtCsm	0.5 nM	AaCan2	133	1.5512e+06	15537.6	8970.66
10^7	TtCsm	0.5 nM	AaCan2	134	1.55351e+06	15566.5	8987.35
10^7	TtCsm	0.5 nM	AaCan2	135	1.55588e+06	15575.2	8992.37
10^7	TtCsm	0.5 nM	AaCan2	136	1.55836e+06	15376.2	8877.44
10^7	TtCsm	0.5 nM	AaCan2	137	1.56018e+06	15303.6	8835.53
10^7	TtCsm	0.5 nM	AaCan2	138	1.56184e+06	16126.9	9310.89
10^7	TtCsm	0.5 nM	AaCan2	139	1.56417e+06	16412.1	9475.54
10^7	TtCsm	0.5 nM	AaCan2	140	1.56603e+06	16187.3	9345.72
10^7	TtCsm	0.5 nM	AaCan2	141	1.5677e+06	16193.3	9349.22
10^7	TtCsm	0.5 nM	AaCan2	142	1.56914e+06	16249.4	9381.61
10^7	TtCsm	0.5 nM	AaCan2	143	1.57089e+06	15994.5	9234.43
10^7	TtCsm	0.5 nM	AaCan2	144	1.57276e+06	16399.6	9468.33
10^7	TtCsm	0.5 nM	AaCan2	145	1.57345e+06	15388.8	8884.74
10^7	TtCsm	0.5 nM	AaCan2	146	1.57478e+06	15625.8	9021.54
10^7	TtCsm	0.5 nM	AaCan2	147	1.57617e+06	15551.9	8978.87
10^7	TtCsm	0.5 nM	AaCan2	148	1.57674e+06	15173.9	8760.67
10^7	TtCsm	0.5 nM	AaCan2	149	1.57766e+06	15187.6	8768.55
10^7	TtCsm	0.5 nM	AaCan2	150	1.57859e+06	15184.2	8766.6
10^7	TtCsm	0.5 nM	AaCan2	151	1.57895e+06	15019.1	8671.26
10^7	TtCsm	0.5 nM	AaCan2	152	1.57989e+06	15149.1	8746.31
10^7	TtCsm	0.5 nM	AaCan2	153	1.58111e+06	14866.6	8583.25
10^7	TtCsm	0.5 nM	AaCan2	154	1.58266e+06	14629.6	8446.4
10^7	TtCsm	0.5 nM	AaCan2	155	1.58288e+06	15012.5	8667.48
10^7	TtCsm	0.5 nM	AaCan2	156	1.58319e+06	15176.7	8762.24
10^7	TtCsm	0.5 nM	AaCan2	157	1.58419e+06	14768.3	8526.51
10^7	TtCsm	0.5 nM	AaCan2	158	1.58497e+06	14584.8	8420.53
10^7	TtCsm	0.5 nM	AaCan2	159	1.58582e+06	14581.8	8418.82
10^7	TtCsm	0.5 nM	AaCan2	160	1.58622e+06	14947.7	8630.08
10^7	TtCsm	0.5 nM	AaCan2	161	1.58713e+06	14728.6	8503.58
10^7	TtCsm	0.5 nM	AaCan2	162	1.58755e+06	15233.5	8795.04
10^7	TtCsm	0.5 nM	AaCan2	163	1.58775e+06	14458.5	8347.59
10^7	TtCsm	0.5 nM	AaCan2	164	1.58776e+06	13950.4	8054.29
10^7	TtCsm	0.5 nM	AaCan2	165	1.58877e+06	13755.6	7941.81
10^7	TtCsm	0.5 nM	AaCan2	166	1.58895e+06	14500.6	8371.93
10^7	TtCsm	0.5 nM	AaCan2	167	1.58883e+06	14718.2	8497.53
10^7	TtCsm	0.5 nM	AaCan2	168	1.58881e+06	14732.8	8505.96
10^7	TtCsm	0.5 nM	AaCan2	169	1.58925e+06	14503.5	8373.63
10^7	TtCsm	0.5 nM	AaCan2	170	1.58918e+06	13992.7	8078.69
10^7	TtCsm	0.5 nM	AaCan2	171	1.59e+06	13962.6	8061.33
10^7	TtCsm	0.5 nM	AaCan2	172	1.5898e+06	14621.8	8441.91
10^7	TtCsm	0.5 nM	AaCan2	173	1.59012e+06	14521	8383.7
10^7	TtCsm	0.5 nM	AaCan2	174	1.59027e+06	15138	8739.91
10^7	TtCsm	0.5 nM	AaCan2	175	1.59055e+06	14461	8349.06
10^7	TtCsm	0.5 nM	AaCan2	176	1.5909e+06	14557.5	8404.79
10^7	TtCsm	0.5 nM	AaCan2	177	1.59023e+06	14484.3	8362.52
10^7	TtCsm	0.5 nM	AaCan2	178	1.59034e+06	14312.3	8263.19
10^7	TtCsm	0.5 nM	AaCan2	179	1.5909e+06	14760.8	8522.18
10^7	TtCsm	0.5 nM	AaCan2	180	1.59146e+06	14376.9	8300.53
10^7	TtCsm	0.5 nM	AaCan2	181	1.59123e+06	15020	8671.79
10^7	TtCsm	0.5 nM	AaCan2	182	1.59113e+06	14716.3	8496.49
10^7	TtCsm	0.5 nM	AaCan2	183	1.59105e+06	15131.6	8736.24
10^7	TtCsm	0.5 nM	AaCan2	184	1.59123e+06	14536.8	8392.85
10^7	TtCsm	0.5 nM	AaCan2	185	1.59158e+06	14695.8	8484.63
10^7	TtCsm	0.5 nM	AaCan2	186	1.59133e+06	14610.3	8435.25
10^7	TtCsm	0.5 nM	AaCan2	187	1.59135e+06	15278.2	8820.89
10^7	TtCsm	0.5 nM	AaCan2	188	1.5913e+06	15268.5	8815.25
10^7	TtCsm	0.5 nM	AaCan2	189	1.59129e+06	15263.4	8812.35
10^7	TtCsm	0.5 nM	AaCan2	190	1.59176e+06	14793	8540.72
10^7	TtCsm	0.5 nM	AaCan2	191	1.59089e+06	14683.9	8477.78
10^7	TtCsm	0.5 nM	AaCan2	192	1.59052e+06	14878.1	8589.86
10^7	TtCsm	0.5 nM	AaCan2	193	1.58989e+06	15034.5	8680.18
10^7	TtCsm	0.5 nM	AaCan2	194	1.59102e+06	15258.4	8809.47
10^7	TtCsm	0.5 nM	AaCan2	195	1.59163e+06	15108.8	8723.09
10^7	TtCsm	0.5 nM	AaCan2	196	1.59113e+06	14943.6	8627.68
10^7	TtCsm	0.5 nM	AaCan2	197	1.59129e+06	15206.5	8779.47
10^7	TtCsm	0.5 nM	AaCan2	198	1.59102e+06	15245.9	8802.24
10^7	TtCsm	0.5 nM	AaCan2	199	1.59091e+06	14833.1	8563.92
10^7	TtCsm	0.5 nM	AaCan2	200	1.5909e+06	14976.6	8646.72
10^7	TtCsm	0.5 nM	AaCan2	201	1.59025e+06	14568.1	8410.89
10^7	TtCsm	0.5 nM	AaCan2	202	1.5903e+06	15121.8	8730.55
10^7	TtCsm	0.5 nM	AaCan2	203	1.59079e+06	14842	8569.05
10^7	TtCsm	0.5 nM	AaCan2	204	1.58983e+06	14649.9	8458.13
10^7	TtCsm	0.5 nM	AaCan2	205	1.58924e+06	14510	8377.34
10^7	TtCsm	0.5 nM	AaCan2	206	1.58943e+06	14536.2	8392.46
10^7	TtCsm	0.5 nM	AaCan2	207	1.58965e+06	15366.8	8872.04
10^7	TtCsm	0.5 nM	AaCan2	208	1.58902e+06	15945.1	9205.91
10^7	TtCsm	0.5 nM	AaCan2	209	1.58858e+06	15429.7	8908.33
10^7	TtCsm	0.5 nM	AaCan2	210	1.58863e+06	15879.7	9168.13
10^7	TtCsm	0.5 nM	AaCan2	211	1.58916e+06	14763.6	8523.75
10^7	TtCsm	0.5 nM	AaCan2	212	1.58896e+06	14781.5	8534.09
10^7	TtCsm	0.5 nM	AaCan2	213	1.58879e+06	15562.1	8984.81
10^7	TtCsm	0.5 nM	AaCan2	214	1.5882e+06	15685	9055.72
10^7	TtCsm	0.5 nM	AaCan2	215	1.58817e+06	16116.2	9304.71
10^7	TtCsm	0.5 nM	AaCan2	216	1.58845e+06	16451.7	9498.4
10^7	TtCsm	0.5 nM	AaCan2	217	1.58875e+06	15531.1	8966.87
10^7	TtCsm	0.5 nM	AaCan2	218	1.58837e+06	15597.7	9005.34
10^7	TtCsm	0.5 nM	AaCan2	219	1.58787e+06	15789.7	9116.17
10^7	TtCsm	0.5 nM	AaCan2	220	1.58782e+06	16116.2	9304.68
10^7	TtCsm	0.5 nM	AaCan2	221	1.58762e+06	16067.3	9276.45
10^7	TtCsm	0.5 nM	AaCan2	222	1.58731e+06	16172	9336.92
10^7	TtCsm	0.5 nM	AaCan2	223	1.58699e+06	15546.6	8975.85
10^7	TtCsm	0.5 nM	AaCan2	224	1.58717e+06	15384.6	8882.31
10^7	TtCsm	0.5 nM	AaCan2	225	1.58708e+06	15775	9107.73
10^7	TtCsm	0.5 nM	AaCan2	226	1.58678e+06	16004.2	9240.06
10^7	TtCsm	0.5 nM	AaCan2	227	1.58678e+06	15971.8	9221.33
10^7	TtCsm	0.5 nM	AaCan2	228	1.58675e+06	15645.6	9032.97
10^7	TtCsm	0.5 nM	AaCan2	229	1.58666e+06	16010.5	9243.64
10^7	TtCsm	0.5 nM	AaCan2	230	1.58528e+06	15619.7	9018.03
10^7	TtCsm	0.5 nM	AaCan2	231	1.58557e+06	15632.7	9025.54
10^7	TtCsm	0.5 nM	AaCan2	232	1.58623e+06	15975.1	9223.25
10^7	TtCsm	0.5 nM	AaCan2	233	1.5861e+06	16249.2	9381.51
10^7	TtCsm	0.5 nM	AaCan2	234	1.58619e+06	16226.4	9368.34
10^7	TtCsm	0.5 nM	AaCan2	235	1.58598e+06	15949.8	9208.63
10^7	TtCsm	0.5 nM	AaCan2	236	1.58562e+06	15675.8	9050.41
10^7	TtCsm	0.5 nM	AaCan2	237	1.58576e+06	16206.6	9356.88
10^7	TtCsm	0.5 nM	AaCan2	238	1.58574e+06	15814	9130.21
10^7	TtCsm	0.5 nM	AaCan2	239	1.58529e+06	16064.8	9275.04
10^7	TtCsm	0.5 nM	AaCan2	240	1.5859e+06	15975.8	9223.61
NTC	TtCsm	0.5 nM	AaCan2	1	0	0	0
NTC	TtCsm	0.5 nM	AaCan2	2	3114.24	1328.08	766.767
NTC	TtCsm	0.5 nM	AaCan2	3	4168.09	3838.22	2216
NTC	TtCsm	0.5 nM	AaCan2	4	1390.26	4509.34	2603.47
NTC	TtCsm	0.5 nM	AaCan2	5	-2651.17	3025.45	1746.75
NTC	TtCsm	0.5 nM	AaCan2	6	-3887.8	3728.32	2152.55
NTC	TtCsm	0.5 nM	AaCan2	7	-2058.26	5603.5	3235.18
NTC	TtCsm	0.5 nM	AaCan2	8	2102.44	7320.29	4226.37
NTC	TtCsm	0.5 nM	AaCan2	9	6380.71	6624.91	3824.89
NTC	TtCsm	0.5 nM	AaCan2	10	9399.71	5676.22	3277.17
NTC	TtCsm	0.5 nM	AaCan2	11	12278.6	4828.33	2787.64
NTC	TtCsm	0.5 nM	AaCan2	12	15007.9	5260.84	3037.34
NTC	TtCsm	0.5 nM	AaCan2	13	17239.7	5670.81	3274.04
NTC	TtCsm	0.5 nM	AaCan2	14	18853	5440.3	3140.96
NTC	TtCsm	0.5 nM	AaCan2	15	19988.9	5215.05	3010.91
NTC	TtCsm	0.5 nM	AaCan2	16	21379.3	5513.6	3183.28
NTC	TtCsm	0.5 nM	AaCan2	17	22421.3	5933.88	3425.93
NTC	TtCsm	0.5 nM	AaCan2	18	23482.9	6048.91	3492.34
NTC	TtCsm	0.5 nM	AaCan2	19	24711.7	6310.65	3643.46
NTC	TtCsm	0.5 nM	AaCan2	20	25947.6	6669.15	3850.44
NTC	TtCsm	0.5 nM	AaCan2	21	26870.8	7103.07	4100.96
NTC	TtCsm	0.5 nM	AaCan2	22	28145.7	6923.83	3997.48
NTC	TtCsm	0.5 nM	AaCan2	23	29149.3	7292.64	4210.41
NTC	TtCsm	0.5 nM	AaCan2	24	29780.4	7725.84	4460.52
NTC	TtCsm	0.5 nM	AaCan2	25	30292.4	7265.9	4194.97
NTC	TtCsm	0.5 nM	AaCan2	26	30876.2	6609.07	3815.75
NTC	TtCsm	0.5 nM	AaCan2	27	31102.7	6671.24	3851.64
NTC	TtCsm	0.5 nM	AaCan2	28	31487.9	6295.17	3634.52
NTC	TtCsm	0.5 nM	AaCan2	29	31468.1	5693.62	3287.22
NTC	TtCsm	0.5 nM	AaCan2	30	31445.5	5175.16	2987.88
NTC	TtCsm	0.5 nM	AaCan2	31	31705.5	4958.89	2863.02
NTC	TtCsm	0.5 nM	AaCan2	32	31956.5	4858.03	2804.78
NTC	TtCsm	0.5 nM	AaCan2	33	32771.8	4847.08	2798.46
NTC	TtCsm	0.5 nM	AaCan2	34	33254.6	5273.52	3044.67
NTC	TtCsm	0.5 nM	AaCan2	35	34389.5	5368.3	3099.39
NTC	TtCsm	0.5 nM	AaCan2	36	35430.7	5523.6	3189.05
NTC	TtCsm	0.5 nM	AaCan2	37	35989.3	5580.79	3222.07
NTC	TtCsm	0.5 nM	AaCan2	38	37110.1	5584.96	3224.48
NTC	TtCsm	0.5 nM	AaCan2	39	38049.8	5946.6	3433.27
NTC	TtCsm	0.5 nM	AaCan2	40	38558.1	6254.78	3611.2
NTC	TtCsm	0.5 nM	AaCan2	41	39557.3	6455.16	3726.89
NTC	TtCsm	0.5 nM	AaCan2	42	40229.8	6526.17	3767.89
NTC	TtCsm	0.5 nM	AaCan2	43	41268	6646.09	3837.12
NTC	TtCsm	0.5 nM	AaCan2	44	41580.8	6922.46	3996.68
NTC	TtCsm	0.5 nM	AaCan2	45	42375.1	6907.02	3987.77
NTC	TtCsm	0.5 nM	AaCan2	46	43195.6	6780.26	3914.58
NTC	TtCsm	0.5 nM	AaCan2	47	43762.4	7069.63	4081.65
NTC	TtCsm	0.5 nM	AaCan2	48	44616.5	7267.08	4195.65
NTC	TtCsm	0.5 nM	AaCan2	49	45885.8	7094.61	4096.07
NTC	TtCsm	0.5 nM	AaCan2	50	46659.8	6744.55	3893.97
NTC	TtCsm	0.5 nM	AaCan2	51	47515.3	7021.65	4053.95
NTC	TtCsm	0.5 nM	AaCan2	52	48454.4	7471.31	4313.56
NTC	TtCsm	0.5 nM	AaCan2	53	49500.8	7269.68	4197.15
NTC	TtCsm	0.5 nM	AaCan2	54	50489.5	7960.84	4596.19
NTC	TtCsm	0.5 nM	AaCan2	55	51229.9	7921.65	4573.57
NTC	TtCsm	0.5 nM	AaCan2	56	52273.3	8037.04	4640.18
NTC	TtCsm	0.5 nM	AaCan2	57	53176.6	7711.96	4452.5
NTC	TtCsm	0.5 nM	AaCan2	58	54056.4	7699.46	4445.28
NTC	TtCsm	0.5 nM	AaCan2	59	54858.4	7638.78	4410.25
NTC	TtCsm	0.5 nM	AaCan2	60	55998.9	7664.82	4425.29
NTC	TtCsm	0.5 nM	AaCan2	61	56970.2	7672.18	4429.54
NTC	TtCsm	0.5 nM	AaCan2	62	57771.2	8100.88	4677.04
NTC	TtCsm	0.5 nM	AaCan2	63	58807.1	8771.82	5064.41
NTC	TtCsm	0.5 nM	AaCan2	64	60105.6	8351.57	4821.78
NTC	TtCsm	0.5 nM	AaCan2	65	61309.4	8507.9	4912.04
NTC	TtCsm	0.5 nM	AaCan2	66	61847.2	9119.26	5265.01
NTC	TtCsm	0.5 nM	AaCan2	67	62767	9374	5412.08
NTC	TtCsm	0.5 nM	AaCan2	68	63958.7	9528.16	5501.09
NTC	TtCsm	0.5 nM	AaCan2	69	65293.4	9226.19	5326.74
NTC	TtCsm	0.5 nM	AaCan2	70	66538.2	9615.93	5551.76
NTC	TtCsm	0.5 nM	AaCan2	71	67329	9840.19	5681.24
NTC	TtCsm	0.5 nM	AaCan2	72	68519	10022.4	5786.45
NTC	TtCsm	0.5 nM	AaCan2	73	69668.3	10136.5	5852.33
NTC	TtCsm	0.5 nM	AaCan2	74	70872.6	10256.8	5921.75
NTC	TtCsm	0.5 nM	AaCan2	75	71866.1	10685.8	6169.43
NTC	TtCsm	0.5 nM	AaCan2	76	73384.5	10882.2	6282.87
NTC	TtCsm	0.5 nM	AaCan2	77	74435.3	11061.3	6386.24
NTC	TtCsm	0.5 nM	AaCan2	78	75721.8	11244.8	6492.2
NTC	TtCsm	0.5 nM	AaCan2	79	76808.1	11505.9	6642.93
NTC	TtCsm	0.5 nM	AaCan2	80	77920.7	11465.1	6619.37
NTC	TtCsm	0.5 nM	AaCan2	81	78995.3	11451.3	6611.42
NTC	TtCsm	0.5 nM	AaCan2	82	80376.1	11826.3	6827.89
NTC	TtCsm	0.5 nM	AaCan2	83	81949.4	11970.1	6910.96
NTC	TtCsm	0.5 nM	AaCan2	84	83285.8	11696.5	6752.96
NTC	TtCsm	0.5 nM	AaCan2	85	84678.5	12055.8	6960.42
NTC	TtCsm	0.5 nM	AaCan2	86	86027.9	12885.4	7439.37
NTC	TtCsm	0.5 nM	AaCan2	87	87446.6	12889.4	7441.72
NTC	TtCsm	0.5 nM	AaCan2	88	88720.5	13195.9	7618.66
NTC	TtCsm	0.5 nM	AaCan2	89	90313.9	13704.3	7912.2
NTC	TtCsm	0.5 nM	AaCan2	90	91866.2	13909.2	8030.46
NTC	TtCsm	0.5 nM	AaCan2	91	93241.7	13607.5	7856.32
NTC	TtCsm	0.5 nM	AaCan2	92	94504.5	14043.9	8108.24
NTC	TtCsm	0.5 nM	AaCan2	93	96315.4	14089.1	8134.36
NTC	TtCsm	0.5 nM	AaCan2	94	97763.5	14068.9	8122.7
NTC	TtCsm	0.5 nM	AaCan2	95	99326.3	14655.5	8461.37
NTC	TtCsm	0.5 nM	AaCan2	96	100608	15036	8681.03
NTC	TtCsm	0.5 nM	AaCan2	97	102026	15145.9	8744.47
NTC	TtCsm	0.5 nM	AaCan2	98	103716	15325.6	8848.21
NTC	TtCsm	0.5 nM	AaCan2	99	105202	15573.4	8991.33
NTC	TtCsm	0.5 nM	AaCan2	100	106733	15502.6	8950.43
NTC	TtCsm	0.5 nM	AaCan2	101	108482	15753.9	9095.54
NTC	TtCsm	0.5 nM	AaCan2	102	110253	16142.8	9320.08
NTC	TtCsm	0.5 nM	AaCan2	103	112320	16378.8	9456.3
NTC	TtCsm	0.5 nM	AaCan2	104	113933	16295.3	9408.08
NTC	TtCsm	0.5 nM	AaCan2	105	115719	16321.1	9422.98
NTC	TtCsm	0.5 nM	AaCan2	106	116595	16546.1	9552.92
NTC	TtCsm	0.5 nM	AaCan2	107	118700	16570.1	9566.73
NTC	TtCsm	0.5 nM	AaCan2	108	120306	16873.8	9742.1
NTC	TtCsm	0.5 nM	AaCan2	109	122073	16787.7	9692.39
NTC	TtCsm	0.5 nM	AaCan2	110	124217	16723.1	9655.06
NTC	TtCsm	0.5 nM	AaCan2	111	126134	17136.7	9893.9
NTC	TtCsm	0.5 nM	AaCan2	112	127851	17452.4	10076.1
NTC	TtCsm	0.5 nM	AaCan2	113	129647	17622.2	10174.2
NTC	TtCsm	0.5 nM	AaCan2	114	131052	17827.2	10292.5
NTC	TtCsm	0.5 nM	AaCan2	115	132439	17807.9	10281.4
NTC	TtCsm	0.5 nM	AaCan2	116	134483	17816.7	10286.5
NTC	TtCsm	0.5 nM	AaCan2	117	136728	18123.7	10463.7
NTC	TtCsm	0.5 nM	AaCan2	118	138535	18304.7	10568.2
NTC	TtCsm	0.5 nM	AaCan2	119	140776	18546.6	10707.9
NTC	TtCsm	0.5 nM	AaCan2	120	142885	18749.4	10825
NTC	TtCsm	0.5 nM	AaCan2	121	144881	18878.5	10899.5
NTC	TtCsm	0.5 nM	AaCan2	122	146732	19178.1	11072.5
NTC	TtCsm	0.5 nM	AaCan2	123	148418	19105	11030.3
NTC	TtCsm	0.5 nM	AaCan2	124	150418	19506.7	11262.2
NTC	TtCsm	0.5 nM	AaCan2	125	152272	19426.7	11216
NTC	TtCsm	0.5 nM	AaCan2	126	154556	19486.8	11250.7
NTC	TtCsm	0.5 nM	AaCan2	127	156508	19584.7	11307.2
NTC	TtCsm	0.5 nM	AaCan2	128	158835	19890.5	11483.8
NTC	TtCsm	0.5 nM	AaCan2	129	160729	20344	11745.6
NTC	TtCsm	0.5 nM	AaCan2	130	162540	20294	11716.7
NTC	TtCsm	0.5 nM	AaCan2	131	164520	20289.8	11714.3
NTC	TtCsm	0.5 nM	AaCan2	132	166524	20363.1	11756.7
NTC	TtCsm	0.5 nM	AaCan2	133	168514	20842	12033.2
NTC	TtCsm	0.5 nM	AaCan2	134	170601	20690.7	11945.8
NTC	TtCsm	0.5 nM	AaCan2	135	172421	20882.7	12056.6
NTC	TtCsm	0.5 nM	AaCan2	136	174455	21235.8	12260.5
NTC	TtCsm	0.5 nM	AaCan2	137	176660	21600.5	12471
NTC	TtCsm	0.5 nM	AaCan2	138	179099	21657.2	12503.8
NTC	TtCsm	0.5 nM	AaCan2	139	181381	21778.5	12573.8
NTC	TtCsm	0.5 nM	AaCan2	140	182998	21805	12589.1
NTC	TtCsm	0.5 nM	AaCan2	141	185250	22033.1	12720.8
NTC	TtCsm	0.5 nM	AaCan2	142	187365	22540.3	13013.7
NTC	TtCsm	0.5 nM	AaCan2	143	189903	22245.9	12843.7
NTC	TtCsm	0.5 nM	AaCan2	144	192413	22351.3	12904.6
NTC	TtCsm	0.5 nM	AaCan2	145	194193	22875.1	13206.9
NTC	TtCsm	0.5 nM	AaCan2	146	196351	23085.8	13328.6
NTC	TtCsm	0.5 nM	AaCan2	147	198247	23290.8	13446.9
NTC	TtCsm	0.5 nM	AaCan2	148	200329	23107.9	13341.3
NTC	TtCsm	0.5 nM	AaCan2	149	202640	23549.2	13596.2
NTC	TtCsm	0.5 nM	AaCan2	150	204947	23962.1	13834.5
NTC	TtCsm	0.5 nM	AaCan2	151	207148	24221	13984
NTC	TtCsm	0.5 nM	AaCan2	152	209410	24181.8	13961.4
NTC	TtCsm	0.5 nM	AaCan2	153	211916	24708.1	14265.2
NTC	TtCsm	0.5 nM	AaCan2	154	214425	25132.7	14510.4
NTC	TtCsm	0.5 nM	AaCan2	155	216193	24987.7	14426.7
NTC	TtCsm	0.5 nM	AaCan2	156	218468	25277	14593.7
NTC	TtCsm	0.5 nM	AaCan2	157	220631	25360.7	14642
NTC	TtCsm	0.5 nM	AaCan2	158	222896	25565.9	14760.5
NTC	TtCsm	0.5 nM	AaCan2	159	225032	25933.3	14972.6
NTC	TtCsm	0.5 nM	AaCan2	160	227545	25760.9	14873
NTC	TtCsm	0.5 nM	AaCan2	161	229845	26417.8	15252.3
NTC	TtCsm	0.5 nM	AaCan2	162	231873	26640.9	15381.1
NTC	TtCsm	0.5 nM	AaCan2	163	234510	26601.9	15358.6
NTC	TtCsm	0.5 nM	AaCan2	164	236935	26780.6	15461.8
NTC	TtCsm	0.5 nM	AaCan2	165	239344	26720.5	15427.1
NTC	TtCsm	0.5 nM	AaCan2	166	241485	26966	15568.8
NTC	TtCsm	0.5 nM	AaCan2	167	244062	27506.9	15881.1
NTC	TtCsm	0.5 nM	AaCan2	168	245928	27935	16128.3
NTC	TtCsm	0.5 nM	AaCan2	169	248182	27850.3	16079.4
NTC	TtCsm	0.5 nM	AaCan2	170	250817	27834.7	16070.4
NTC	TtCsm	0.5 nM	AaCan2	171	252815	28012.4	16172.9
NTC	TtCsm	0.5 nM	AaCan2	172	255288	28532.2	16473.1
NTC	TtCsm	0.5 nM	AaCan2	173	257822	28552.9	16485
NTC	TtCsm	0.5 nM	AaCan2	174	260162	28731	16587.9
NTC	TtCsm	0.5 nM	AaCan2	175	262285	29395.1	16971.2
NTC	TtCsm	0.5 nM	AaCan2	176	264916	29489.1	17025.5
NTC	TtCsm	0.5 nM	AaCan2	177	266973	29218.8	16869.5
NTC	TtCsm	0.5 nM	AaCan2	178	269507	29133.1	16820
NTC	TtCsm	0.5 nM	AaCan2	179	272172	29604.2	17092
NTC	TtCsm	0.5 nM	AaCan2	180	274303	29827.8	17221.1
NTC	TtCsm	0.5 nM	AaCan2	181	276876	30053.8	17351.6
NTC	TtCsm	0.5 nM	AaCan2	182	278959	30007.4	17324.8
NTC	TtCsm	0.5 nM	AaCan2	183	281077	29725.9	17162.2
NTC	TtCsm	0.5 nM	AaCan2	184	283644	29606.7	17093.5
NTC	TtCsm	0.5 nM	AaCan2	185	286144	30013	17328
NTC	TtCsm	0.5 nM	AaCan2	186	288208	30051.4	17350.2
NTC	TtCsm	0.5 nM	AaCan2	187	290707	29966.9	17301.4
NTC	TtCsm	0.5 nM	AaCan2	188	293044	29967	17301.5
NTC	TtCsm	0.5 nM	AaCan2	189	295437	30198.3	17435
NTC	TtCsm	0.5 nM	AaCan2	190	297969	30699.1	17724.1
NTC	TtCsm	0.5 nM	AaCan2	191	300546	30792.5	17778.1
NTC	TtCsm	0.5 nM	AaCan2	192	302753	30520.9	17621.2
NTC	TtCsm	0.5 nM	AaCan2	193	305038	31362.1	18106.9
NTC	TtCsm	0.5 nM	AaCan2	194	307987	31315	18079.7
NTC	TtCsm	0.5 nM	AaCan2	195	309926	31073.1	17940.1
NTC	TtCsm	0.5 nM	AaCan2	196	311982	31541	18210.2
NTC	TtCsm	0.5 nM	AaCan2	197	314428	31758.9	18336
NTC	TtCsm	0.5 nM	AaCan2	198	317140	32026.4	18490.4
NTC	TtCsm	0.5 nM	AaCan2	199	319492	32202.4	18592.1
NTC	TtCsm	0.5 nM	AaCan2	200	321796	32243.7	18615.9
NTC	TtCsm	0.5 nM	AaCan2	201	324740	32498.5	18763
NTC	TtCsm	0.5 nM	AaCan2	202	327273	32689.5	18873.3
NTC	TtCsm	0.5 nM	AaCan2	203	329547	33188	19161.1
NTC	TtCsm	0.5 nM	AaCan2	204	332405	33410.2	19289.4
NTC	TtCsm	0.5 nM	AaCan2	205	334917	33197.7	19166.7
NTC	TtCsm	0.5 nM	AaCan2	206	336805	33783.2	19504.7
NTC	TtCsm	0.5 nM	AaCan2	207	339488	34108.7	19692.6
NTC	TtCsm	0.5 nM	AaCan2	208	341798	33920.4	19584
NTC	TtCsm	0.5 nM	AaCan2	209	344506	34115.5	19696.6
NTC	TtCsm	0.5 nM	AaCan2	210	347178	34044.2	19655.4
NTC	TtCsm	0.5 nM	AaCan2	211	349802	34081.7	19677.1
NTC	TtCsm	0.5 nM	AaCan2	212	352708	34727.8	20050.1
NTC	TtCsm	0.5 nM	AaCan2	213	355713	35267.7	20361.8
NTC	TtCsm	0.5 nM	AaCan2	214	358000	34824.9	20106.1
NTC	TtCsm	0.5 nM	AaCan2	215	360553	34707.5	20038.4
NTC	TtCsm	0.5 nM	AaCan2	216	363433	35330.9	20398.3
NTC	TtCsm	0.5 nM	AaCan2	217	366087	35743.5	20636.5
NTC	TtCsm	0.5 nM	AaCan2	218	368582	35795.4	20666.5
NTC	TtCsm	0.5 nM	AaCan2	219	371350	36032.7	20803.5
NTC	TtCsm	0.5 nM	AaCan2	220	374367	36461.3	21050.9
NTC	TtCsm	0.5 nM	AaCan2	221	376909	36594.1	21127.6
NTC	TtCsm	0.5 nM	AaCan2	222	379382	36819	21257.5
NTC	TtCsm	0.5 nM	AaCan2	223	382249	36795.5	21243.9
NTC	TtCsm	0.5 nM	AaCan2	224	385007	36812.1	21253.5
NTC	TtCsm	0.5 nM	AaCan2	225	387509	37184.7	21468.6
NTC	TtCsm	0.5 nM	AaCan2	226	390148	37718.8	21776.9
NTC	TtCsm	0.5 nM	AaCan2	227	393300	37913.4	21889.3
NTC	TtCsm	0.5 nM	AaCan2	228	396106	38332	22131
NTC	TtCsm	0.5 nM	AaCan2	229	398400	38088.6	21990.5
NTC	TtCsm	0.5 nM	AaCan2	230	401004	38085.4	21988.6
NTC	TtCsm	0.5 nM	AaCan2	231	404001	38180.9	22043.7
NTC	TtCsm	0.5 nM	AaCan2	232	407288	38437.9	22192.1
NTC	TtCsm	0.5 nM	AaCan2	233	409968	38769.3	22383.5
NTC	TtCsm	0.5 nM	AaCan2	234	412492	39283.5	22680.3
NTC	TtCsm	0.5 nM	AaCan2	235	415161	39215.6	22641.1
NTC	TtCsm	0.5 nM	AaCan2	236	417822	39346.7	22716.8
NTC	TtCsm	0.5 nM	AaCan2	237	420243	39630.5	22880.7
NTC	TtCsm	0.5 nM	AaCan2	238	422930	40217.8	23219.8
NTC	TtCsm	0.5 nM	AaCan2	239	425537	40605.9	23443.8
NTC	TtCsm	0.5 nM	AaCan2	240	428330	40183	23199.7
Water	TtCsm	0.5 nM	AaCan2	1	0	0	0
Water	TtCsm	0.5 nM	AaCan2	2	3641.33	2087.35	1205.13
Water	TtCsm	0.5 nM	AaCan2	3	5874.69	4238.77	2447.26
Water	TtCsm	0.5 nM	AaCan2	4	2117.09	4437.67	2562.09
Water	TtCsm	0.5 nM	AaCan2	5	-1140.42	6035.71	3484.72
Water	TtCsm	0.5 nM	AaCan2	6	-2187.5	7499.45	4329.81
Water	TtCsm	0.5 nM	AaCan2	7	-936.23	9659.12	5576.7
Water	TtCsm	0.5 nM	AaCan2	8	2028.64	11914.2	6878.67
Water	TtCsm	0.5 nM	AaCan2	9	6111.35	12393.2	7155.24
Water	TtCsm	0.5 nM	AaCan2	10	10172.9	11270.2	6506.86
Water	TtCsm	0.5 nM	AaCan2	11	13179.5	9989.78	5767.6
Water	TtCsm	0.5 nM	AaCan2	12	15757.3	9401.45	5427.93
Water	TtCsm	0.5 nM	AaCan2	13	17779	8774.83	5066.15
Water	TtCsm	0.5 nM	AaCan2	14	19417.7	7992.82	4614.66
Water	TtCsm	0.5 nM	AaCan2	15	20635.8	8264.81	4771.69
Water	TtCsm	0.5 nM	AaCan2	16	22094.1	8337.41	4813.61
Water	TtCsm	0.5 nM	AaCan2	17	23092.7	8813.63	5088.55
Water	TtCsm	0.5 nM	AaCan2	18	23968.1	9011.01	5202.51
Water	TtCsm	0.5 nM	AaCan2	19	24938.6	9358.44	5403.1
Water	TtCsm	0.5 nM	AaCan2	20	25677.3	9633.48	5561.89
Water	TtCsm	0.5 nM	AaCan2	21	26474	9969.2	5755.72
Water	TtCsm	0.5 nM	AaCan2	22	27235.8	10580.3	6108.52
Water	TtCsm	0.5 nM	AaCan2	23	28062.6	10772.8	6219.7
Water	TtCsm	0.5 nM	AaCan2	24	28604.8	11181	6455.37
Water	TtCsm	0.5 nM	AaCan2	25	29574.5	11858.3	6846.4
Water	TtCsm	0.5 nM	AaCan2	26	30133.6	11994.9	6925.28
Water	TtCsm	0.5 nM	AaCan2	27	30358.7	12112.7	6993.26
Water	TtCsm	0.5 nM	AaCan2	28	31174.2	12105.8	6989.28
Water	TtCsm	0.5 nM	AaCan2	29	31921.1	12791.4	7385.13
Water	TtCsm	0.5 nM	AaCan2	30	32955.5	12638.1	7296.61
Water	TtCsm	0.5 nM	AaCan2	31	33852.6	12845.7	7416.45
Water	TtCsm	0.5 nM	AaCan2	32	34445.2	13016.3	7514.97
Water	TtCsm	0.5 nM	AaCan2	33	34772.9	13149.1	7591.66
Water	TtCsm	0.5 nM	AaCan2	34	35153.8	13717.8	7919.98
Water	TtCsm	0.5 nM	AaCan2	35	36158.5	13828	7983.61
Water	TtCsm	0.5 nM	AaCan2	36	36789.3	13720.1	7921.3
Water	TtCsm	0.5 nM	AaCan2	37	37476.1	14130.9	8158.46
Water	TtCsm	0.5 nM	AaCan2	38	38136.6	14295.5	8253.54
Water	TtCsm	0.5 nM	AaCan2	39	38385	14200.2	8198.47
Water	TtCsm	0.5 nM	AaCan2	40	38911.2	14023	8096.19
Water	TtCsm	0.5 nM	AaCan2	41	39831.6	14049.1	8111.25
Water	TtCsm	0.5 nM	AaCan2	42	40951.5	13873.3	8009.78
Water	TtCsm	0.5 nM	AaCan2	43	41776.4	13790.7	7962.09
Water	TtCsm	0.5 nM	AaCan2	44	41999.9	13476.8	7780.86
Water	TtCsm	0.5 nM	AaCan2	45	42807.4	13175.5	7606.86
Water	TtCsm	0.5 nM	AaCan2	46	43491.8	13229.2	7637.9
Water	TtCsm	0.5 nM	AaCan2	47	44048.1	13207.4	7625.27
Water	TtCsm	0.5 nM	AaCan2	48	44630.3	13126.5	7578.61
Water	TtCsm	0.5 nM	AaCan2	49	45640.9	13320.1	7690.35
Water	TtCsm	0.5 nM	AaCan2	50	46647.3	13674.2	7894.78
Water	TtCsm	0.5 nM	AaCan2	51	47259.3	14116.8	8150.35
Water	TtCsm	0.5 nM	AaCan2	52	47794.8	15058.1	8693.82
Water	TtCsm	0.5 nM	AaCan2	53	48400.7	15000.2	8660.37
Water	TtCsm	0.5 nM	AaCan2	54	48908.6	14857.5	8577.99
Water	TtCsm	0.5 nM	AaCan2	55	49446.8	14764.8	8524.43
Water	TtCsm	0.5 nM	AaCan2	56	50168.6	14624	8443.17
Water	TtCsm	0.5 nM	AaCan2	57	50894.3	14867.6	8583.8
Water	TtCsm	0.5 nM	AaCan2	58	51695.5	15013.6	8668.1
Water	TtCsm	0.5 nM	AaCan2	59	52335.3	14930.6	8620.2
Water	TtCsm	0.5 nM	AaCan2	60	53127.3	14836.5	8565.85
Water	TtCsm	0.5 nM	AaCan2	61	54030.5	14891.2	8597.43
Water	TtCsm	0.5 nM	AaCan2	62	54766.5	14721.9	8499.7
Water	TtCsm	0.5 nM	AaCan2	63	55763.4	14482.3	8361.38
Water	TtCsm	0.5 nM	AaCan2	64	56398.4	14426.3	8329.05
Water	TtCsm	0.5 nM	AaCan2	65	57114.9	14223.3	8211.81
Water	TtCsm	0.5 nM	AaCan2	66	58129.8	14241.7	8222.44
Water	TtCsm	0.5 nM	AaCan2	67	58885.2	14325.3	8270.71
Water	TtCsm	0.5 nM	AaCan2	68	59619.9	14455	8345.6
Water	TtCsm	0.5 nM	AaCan2	69	60555.1	14696.3	8484.93
Water	TtCsm	0.5 nM	AaCan2	70	61292.6	14679.7	8475.35
Water	TtCsm	0.5 nM	AaCan2	71	62003.8	14799.5	8544.51
Water	TtCsm	0.5 nM	AaCan2	72	63380.4	14654.5	8460.8
Water	TtCsm	0.5 nM	AaCan2	73	64406.9	14963.4	8639.13
Water	TtCsm	0.5 nM	AaCan2	74	65571	15227.9	8791.86
Water	TtCsm	0.5 nM	AaCan2	75	65997.4	15312.5	8840.69
Water	TtCsm	0.5 nM	AaCan2	76	67299.6	15361.9	8869.17
Water	TtCsm	0.5 nM	AaCan2	77	68772.7	15530.4	8966.5
Water	TtCsm	0.5 nM	AaCan2	78	69943.5	15709.5	9069.86
Water	TtCsm	0.5 nM	AaCan2	79	70850.8	15539	8971.45
Water	TtCsm	0.5 nM	AaCan2	80	72095.3	15868.5	9161.67
Water	TtCsm	0.5 nM	AaCan2	81	72844.9	16396.5	9466.54
Water	TtCsm	0.5 nM	AaCan2	82	74256.7	16734.3	9661.55
Water	TtCsm	0.5 nM	AaCan2	83	75694.6	16544.9	9552.19
Water	TtCsm	0.5 nM	AaCan2	84	76814.2	16463.4	9505.17
Water	TtCsm	0.5 nM	AaCan2	85	77443.6	16975	9800.53
Water	TtCsm	0.5 nM	AaCan2	86	78743.9	17037.7	9836.75
Water	TtCsm	0.5 nM	AaCan2	87	80283.9	16844.8	9725.34
Water	TtCsm	0.5 nM	AaCan2	88	81518	17295.3	9985.43
Water	TtCsm	0.5 nM	AaCan2	89	83205.3	17634.4	10181.2
Water	TtCsm	0.5 nM	AaCan2	90	84523.1	17465.3	10083.6
Water	TtCsm	0.5 nM	AaCan2	91	85738	17547.2	10130.9
Water	TtCsm	0.5 nM	AaCan2	92	87159.6	17949	10362.8
Water	TtCsm	0.5 nM	AaCan2	93	88543.4	18202.6	10509.2
Water	TtCsm	0.5 nM	AaCan2	94	89745.7	18201.2	10508.5
Water	TtCsm	0.5 nM	AaCan2	95	91445.1	18898.3	10910.9
Water	TtCsm	0.5 nM	AaCan2	96	92485.6	18918.9	10922.8
Water	TtCsm	0.5 nM	AaCan2	97	94359.1	18908.9	10917.1
Water	TtCsm	0.5 nM	AaCan2	98	95143.7	19272.1	11126.7
Water	TtCsm	0.5 nM	AaCan2	99	96842.2	19406.6	11204.4
Water	TtCsm	0.5 nM	AaCan2	100	98572.7	19482.3	11248.1
Water	TtCsm	0.5 nM	AaCan2	101	100123	19862.8	11467.8
Water	TtCsm	0.5 nM	AaCan2	102	101784	19907.8	11493.8
Water	TtCsm	0.5 nM	AaCan2	103	102787	20167.3	11643.6
Water	TtCsm	0.5 nM	AaCan2	104	104206	20628.9	11910.1
Water	TtCsm	0.5 nM	AaCan2	105	105963	20801.8	12009.9
Water	TtCsm	0.5 nM	AaCan2	106	107817	20825	12023.3
Water	TtCsm	0.5 nM	AaCan2	107	109097	20796.2	12006.7
Water	TtCsm	0.5 nM	AaCan2	108	110531	21241.9	12264
Water	TtCsm	0.5 nM	AaCan2	109	112307	22127.4	12775.2
Water	TtCsm	0.5 nM	AaCan2	110	113928	22505.8	12993.7
Water	TtCsm	0.5 nM	AaCan2	111	115598	22081	12748.5
Water	TtCsm	0.5 nM	AaCan2	112	117412	22466.1	12970.8
Water	TtCsm	0.5 nM	AaCan2	113	119447	22716.2	13115.2
Water	TtCsm	0.5 nM	AaCan2	114	121026	22948.6	13249.4
Water	TtCsm	0.5 nM	AaCan2	115	122502	22992.7	13274.8
Water	TtCsm	0.5 nM	AaCan2	116	123885	23528.2	13584
Water	TtCsm	0.5 nM	AaCan2	117	125779	23609.6	13631
Water	TtCsm	0.5 nM	AaCan2	118	127628	23767.4	13722.1
Water	TtCsm	0.5 nM	AaCan2	119	129081	24126.8	13929.6
Water	TtCsm	0.5 nM	AaCan2	120	131074	24379.3	14075.4
Water	TtCsm	0.5 nM	AaCan2	121	132817	24744.1	14286
Water	TtCsm	0.5 nM	AaCan2	122	134432	24466.2	14125.6
Water	TtCsm	0.5 nM	AaCan2	123	136122	24669.5	14243
Water	TtCsm	0.5 nM	AaCan2	124	137884	24999.3	14433.3
Water	TtCsm	0.5 nM	AaCan2	125	139531	25055.6	14465.8
Water	TtCsm	0.5 nM	AaCan2	126	141060	24972.7	14418
Water	TtCsm	0.5 nM	AaCan2	127	143047	25460.7	14699.7
Water	TtCsm	0.5 nM	AaCan2	128	145019	25958	14986.9
Water	TtCsm	0.5 nM	AaCan2	129	146785	26318.8	15195.2
Water	TtCsm	0.5 nM	AaCan2	130	148266	26606	15361
Water	TtCsm	0.5 nM	AaCan2	131	150193	26664.5	15394.7
Water	TtCsm	0.5 nM	AaCan2	132	151935	26983.2	15578.8
Water	TtCsm	0.5 nM	AaCan2	133	153862	26996.3	15586.3
Water	TtCsm	0.5 nM	AaCan2	134	155442	27477.2	15864
Water	TtCsm	0.5 nM	AaCan2	135	157445	28076.4	16209.9
Water	TtCsm	0.5 nM	AaCan2	136	159563	28068.3	16205.2
Water	TtCsm	0.5 nM	AaCan2	137	161809	28160.5	16258.5
Water	TtCsm	0.5 nM	AaCan2	138	163392	28446.6	16423.6
Water	TtCsm	0.5 nM	AaCan2	139	165135	28747.3	16597.3
Water	TtCsm	0.5 nM	AaCan2	140	167562	28790.4	16622.2
Water	TtCsm	0.5 nM	AaCan2	141	169194	29176.3	16844.9
Water	TtCsm	0.5 nM	AaCan2	142	171288	29277.5	16903.4
Water	TtCsm	0.5 nM	AaCan2	143	172939	29803.4	17207
Water	TtCsm	0.5 nM	AaCan2	144	174792	30257.9	17469.4
Water	TtCsm	0.5 nM	AaCan2	145	176643	30631.7	17685.2
Water	TtCsm	0.5 nM	AaCan2	146	178878	30624.1	17680.9
Water	TtCsm	0.5 nM	AaCan2	147	180747	30987.5	17890.6
Water	TtCsm	0.5 nM	AaCan2	148	182551	30939.8	17863.1
Water	TtCsm	0.5 nM	AaCan2	149	184749	31176.4	17999.7
Water	TtCsm	0.5 nM	AaCan2	150	186865	31758.7	18335.9
Water	TtCsm	0.5 nM	AaCan2	151	188987	31922.5	18430.5
Water	TtCsm	0.5 nM	AaCan2	152	191334	32093.6	18529.3
Water	TtCsm	0.5 nM	AaCan2	153	193689	32178.1	18578
Water	TtCsm	0.5 nM	AaCan2	154	195537	32537.7	18785.6
Water	TtCsm	0.5 nM	AaCan2	155	197648	33218.6	19178.8
Water	TtCsm	0.5 nM	AaCan2	156	200364	33300.7	19226.2
Water	TtCsm	0.5 nM	AaCan2	157	202132	33796.8	19512.6
Water	TtCsm	0.5 nM	AaCan2	158	204122	34041.8	19654
Water	TtCsm	0.5 nM	AaCan2	159	206507	33850.9	19543.8
Water	TtCsm	0.5 nM	AaCan2	160	208694	34252.7	19775.8
Water	TtCsm	0.5 nM	AaCan2	161	210676	34821	20103.9
Water	TtCsm	0.5 nM	AaCan2	162	212796	35013.2	20214.9
Water	TtCsm	0.5 nM	AaCan2	163	215097	35209.2	20328
Water	TtCsm	0.5 nM	AaCan2	164	217174	35423.4	20451.7
Water	TtCsm	0.5 nM	AaCan2	165	219492	35872.3	20710.9
Water	TtCsm	0.5 nM	AaCan2	166	221502	35996.6	20782.6
Water	TtCsm	0.5 nM	AaCan2	167	223644	36175.9	20886.2
Water	TtCsm	0.5 nM	AaCan2	168	226131	36392.1	21011
Water	TtCsm	0.5 nM	AaCan2	169	228271	36632.5	21149.8
Water	TtCsm	0.5 nM	AaCan2	170	230376	37123.1	21433
Water	TtCsm	0.5 nM	AaCan2	171	232502	37667.2	21747.2
Water	TtCsm	0.5 nM	AaCan2	172	234729	37583.4	21698.8
Water	TtCsm	0.5 nM	AaCan2	173	237347	37998.6	21938.5
Water	TtCsm	0.5 nM	AaCan2	174	240028	38469.8	22210.6
Water	TtCsm	0.5 nM	AaCan2	175	242174	38946.3	22485.7
Water	TtCsm	0.5 nM	AaCan2	176	243973	39650.8	22892.4
Water	TtCsm	0.5 nM	AaCan2	177	246440	39604.7	22865.8
Water	TtCsm	0.5 nM	AaCan2	178	248969	39475.3	22791.1
Water	TtCsm	0.5 nM	AaCan2	179	251454	39738.3	22942.9
Water	TtCsm	0.5 nM	AaCan2	180	253784	39959.8	23070.8
Water	TtCsm	0.5 nM	AaCan2	181	256243	40093.3	23147.9
Water	TtCsm	0.5 nM	AaCan2	182	258372	40645.5	23466.7
Water	TtCsm	0.5 nM	AaCan2	183	260281	40886	23605.5
Water	TtCsm	0.5 nM	AaCan2	184	262902	41399.8	23902.2
Water	TtCsm	0.5 nM	AaCan2	185	265227	41890	24185.2
Water	TtCsm	0.5 nM	AaCan2	186	267238	41939.6	24213.8
Water	TtCsm	0.5 nM	AaCan2	187	269848	42570.4	24578
Water	TtCsm	0.5 nM	AaCan2	188	272161	43230.1	24958.9
Water	TtCsm	0.5 nM	AaCan2	189	274313	42905.8	24771.7
Water	TtCsm	0.5 nM	AaCan2	190	277034	42619.1	24606.1
Water	TtCsm	0.5 nM	AaCan2	191	279489	43018.4	24836.7
Water	TtCsm	0.5 nM	AaCan2	192	281809	43959.4	25379.9
Water	TtCsm	0.5 nM	AaCan2	193	284059	44239	25541.4
Water	TtCsm	0.5 nM	AaCan2	194	286624	44519.1	25703.1
Water	TtCsm	0.5 nM	AaCan2	195	289213	44897.7	25921.7
Water	TtCsm	0.5 nM	AaCan2	196	291515	44863	25901.7
Water	TtCsm	0.5 nM	AaCan2	197	293926	44724.5	25821.7
Water	TtCsm	0.5 nM	AaCan2	198	296112	45383.3	26202.1
Water	TtCsm	0.5 nM	AaCan2	199	298046	45509.2	26274.7
Water	TtCsm	0.5 nM	AaCan2	200	300854	45949.8	26529.2
Water	TtCsm	0.5 nM	AaCan2	201	303577	46417.8	26799.3
Water	TtCsm	0.5 nM	AaCan2	202	306134	46727.9	26978.4
Water	TtCsm	0.5 nM	AaCan2	203	308554	47010.3	27141.4
Water	TtCsm	0.5 nM	AaCan2	204	311128	47350.5	27337.9
Water	TtCsm	0.5 nM	AaCan2	205	313388	47738.9	27562
Water	TtCsm	0.5 nM	AaCan2	206	315826	48051.4	27742.5
Water	TtCsm	0.5 nM	AaCan2	207	318459	48433.6	27963.1
Water	TtCsm	0.5 nM	AaCan2	208	320985	48540.8	28025
Water	TtCsm	0.5 nM	AaCan2	209	323230	48653.2	28090
Water	TtCsm	0.5 nM	AaCan2	210	325030	49222.2	28418.5
Water	TtCsm	0.5 nM	AaCan2	211	327342	49542	28603.1
Water	TtCsm	0.5 nM	AaCan2	212	330007	49901.6	28810.7
Water	TtCsm	0.5 nM	AaCan2	213	332744	50425.5	29113.2
Water	TtCsm	0.5 nM	AaCan2	214	335352	50262.4	29019
Water	TtCsm	0.5 nM	AaCan2	215	337497	50385.7	29090.2
Water	TtCsm	0.5 nM	AaCan2	216	340473	50829.4	29346.4
Water	TtCsm	0.5 nM	AaCan2	217	343068	51263	29596.7
Water	TtCsm	0.5 nM	AaCan2	218	345725	51255.3	29592.3
Water	TtCsm	0.5 nM	AaCan2	219	348266	51274.9	29603.6
Water	TtCsm	0.5 nM	AaCan2	220	350804	51879.9	29952.9
Water	TtCsm	0.5 nM	AaCan2	221	353458	52156.4	30112.5
Water	TtCsm	0.5 nM	AaCan2	222	356180	52405.9	30256.6
Water	TtCsm	0.5 nM	AaCan2	223	358634	52236.3	30158.6
Water	TtCsm	0.5 nM	AaCan2	224	361297	52572.7	30352.8
Water	TtCsm	0.5 nM	AaCan2	225	363783	52924.9	30556.2
Water	TtCsm	0.5 nM	AaCan2	226	366091	53146.9	30684.4
Water	TtCsm	0.5 nM	AaCan2	227	368703	53657	30978.9
Water	TtCsm	0.5 nM	AaCan2	228	371512	53980.2	31165.5
Water	TtCsm	0.5 nM	AaCan2	229	373951	54080.6	31223.5
Water	TtCsm	0.5 nM	AaCan2	230	376545	54354.1	31381.4
Water	TtCsm	0.5 nM	AaCan2	231	378833	54795	31635.9
Water	TtCsm	0.5 nM	AaCan2	232	381616	54667.6	31562.3
Water	TtCsm	0.5 nM	AaCan2	233	384181	54695	31578.2
Water	TtCsm	0.5 nM	AaCan2	234	386476	55208.5	31874.6
Water	TtCsm	0.5 nM	AaCan2	235	388645	55976.2	32317.9
Water	TtCsm	0.5 nM	AaCan2	236	391721	56532.7	32639.2
Water	TtCsm	0.5 nM	AaCan2	237	394547	56426.8	32578
Water	TtCsm	0.5 nM	AaCan2	238	397500	56316.8	32514.5
Water	TtCsm	0.5 nM	AaCan2	239	399874	56429.3	32579.5
Water	TtCsm	0.5 nM	AaCan2	240	402052	56749.7	32764.5

## Sheet: Fig3d, right
effector	group	slope, AU/sec			One-way ANOVA test
AaCan2	10^4	176.592			Df Sum Sq Mean Sq F value Pr(>F)
AaCan2	10^4	180.793			group 5 198372027 39674405 1272 6.52e-16 ***
AaCan2	10^4	171.173			Residuals 12 374188 31182
AaCan2	10^5	208.494			---
AaCan2	10^5	218.701			Signif. codes: 0 ‘***’ 0.001 ‘**’ 0.01 ‘*’ 0.05 ‘.’ 0.1 ‘ ’ 1
AaCan2	10^5	207.72
AaCan2	10^6	747.273				Simultaneous Tests for General Linear Hypotheses
AaCan2	10^6	739.541
AaCan2	10^6	728.685			Multiple Comparisons of Means: Dunnett Contrasts
AaCan2	10^7	980.555
AaCan2	10^7	967.032
AaCan2	10^7	1016.58			Fit: aov(formula = slope ~ group, data = aov_data1)
AaCan2	NTC	183.483
AaCan2	NTC	176.634			Linear Hypotheses:
AaCan2	NTC	151.384			Estimate Std. Error t value Pr(>t)
AaCan2	Water	172.971			10^7 - NTC <= 0 8175.57 144.18 56.703 <0.001 ***
AaCan2	Water	156.707			10^6 - NTC <= 0 5679.99 144.18 39.395 <0.001 ***
AaCan2	Water	118.527			10^5 - NTC <= 0 411.38 144.18 2.853 0.0273 *
					10^4 - NTC <= 0 56.85 144.18 0.394 0.6933
					Water - NTC <= 0 -210.99 144.18 -1.463 0.9946
					---
					Signif. codes: 0 ‘***’ 0.001 ‘**’ 0.01 ‘*’ 0.05 ‘.’ 0.1 ‘ ’ 1
					(Adjusted p values reported -- single-step method)

## Sheet: Fig4c, top
	-7	-6	-5	-4	-3	-2	-1	1	2	3	4	5	6	7
A	0.126494	0.353586	0.25498	0.36753	0.0956175	0.571713	0.291833	0.354582	0.118526	0.256972	0.119522	0.184263	0.0687251	0.4751
C	0.229084	0.193227	0.329681	0.172311	0.197211	0.0826693	0.106574	0.312749	0.11255	0.218127	0.303785	0.260956	0.322709	0.160359
G	0.13745	0.265936	0.289841	0.26494	0.500996	0.0976096	0.297809	0.270916	0.0816733	0.388446	0.294821	0.324701	0.249004	0.192231
T	0.506972	0.187251	0.125498	0.195219	0.206175	0.248008	0.303785	0.061753	0.687251	0.136454	0.281873	0.23008	0.359562	0.172311
>ref105621:1430-1444
tatttaagtgccta
>ref105621:1430-1444
tatttaagtgccta
>ref105621:1430-1444
tatttaagtgccta
>ref105621:1430-1444
tatttaagtgccta
>ref105621:1430-1444
tatttaagtgccta
>ref105621:1430-1444
tatttaagtgccta
>ref105621:1430-1444
tatttaagtgccta
>ref105621:1500-1514
tggctaactaggga
>ref105621:1500-1514
tggctaactaggga
>ref105621:1500-1514
tggctaactaggga
>ref105621:1500-1514
tggctaactaggga
>ref105621:1500-1514
tggctaactaggga
>ref105621:1500-1514
tggctaactaggga
>ref105621:1500-1514
tggctaactaggga
>ref105621:1500-1514
tggctaactaggga
>ref105621:1500-1514
tggctaactaggga
>ref105621:1500-1514
tggctaactaggga
>ref105621:1500-1514
tggctaactaggga
>ref105621:1503-1517
ctaactagggaacc
>ref105621:1503-1517
ctaactagggaacc
>ref105621:1503-1517
ctaactagggaacc
>ref105621:1503-1517
ctaactagggaacc
>ref105621:1503-1517
ctaactagggaacc
>ref105621:1503-1517
ctaactagggaacc
>ref105621:1503-1517
ctaactagggaacc
>ref105621:1503-1517
ctaactagggaacc
>ref105621:1503-1517
ctaactagggaacc
>ref105621:1503-1517
ctaactagggaacc
>ref105621:1503-1517
ctaactagggaacc
>ref105621:1503-1517
ctaactagggaacc
>ref105621:1503-1517
ctaactagggaacc
>ref105621:1503-1517
ctaactagggaacc
>ref105621:1503-1517
ctaactagggaacc
>ref105621:1503-1517
ctaactagggaacc
>ref105621:1503-1517
ctaactagggaacc
>ref105621:1554-1568
tcaagtagtgtgtg
>ref105621:1554-1568
tcaagtagtgtgtg
>ref105621:1554-1568
tcaagtagtgtgtg
>ref105621:1554-1568
tcaagtagtgtgtg
>ref105621:1554-1568
tcaagtagtgtgtg
>ref105621:1554-1568
tcaagtagtgtgtg
>ref105621:1554-1568
tcaagtagtgtgtg
>ref105621:1554-1568
tcaagtagtgtgtg
>ref105621:1554-1568
tcaagtagtgtgtg
>ref105621:1554-1568
tcaagtagtgtgtg
>ref105621:1554-1568
tcaagtagtgtgtg
>ref105621:1554-1568
tcaagtagtgtgtg
>ref105621:1554-1568
tcaagtagtgtgtg
>ref105621:1554-1568
tcaagtagtgtgtg
>ref105621:1554-1568
tcaagtagtgtgtg
>ref105621:1554-1568
tcaagtagtgtgtg
>ref105621:1631-1645
tctctagcagtggc
>ref105621:1631-1645
tctctagcagtggc
>ref105621:1631-1645
tctctagcagtggc
>ref105621:1631-1645
tctctagcagtggc
>ref105621:1631-1645
tctctagcagtggc
>ref105621:1631-1645
tctctagcagtggc
>ref105621:1631-1645
tctctagcagtggc
>ref105621:1631-1645
tctctagcagtggc
>ref105621:1631-1645
tctctagcagtggc
>ref105621:1679-1693
agaggagctctctc
>ref105621:1679-1693
agaggagctctctc
>ref105621:1679-1693
agaggagctctctc
>ref105621:1679-1693
agaggagctctctc
>ref105621:1679-1693
agaggagctctctc
>ref105621:1679-1693
agaggagctctctc
>ref105621:1679-1693
agaggagctctctc
>ref105621:1679-1693
agaggagctctctc
>ref105621:1679-1693
agaggagctctctc
>ref105621:1788-1802
gagagagatgggtg
>ref105621:1788-1802
gagagagatgggtg
>ref105621:1788-1802
gagagagatgggtg
>ref105621:1788-1802
gagagagatgggtg
>ref105621:1788-1802
gagagagatgggtg
>ref105621:1788-1802
gagagagatgggtg
>ref105621:1788-1802
gagagagatgggtg
>ref105621:1788-1802
gagagagatgggtg
>ref105621:1788-1802
gagagagatgggtg
>ref105621:1989-2003
caaccatcccttca
>ref105621:1989-2003
caaccatcccttca
>ref105621:1989-2003
caaccatcccttca
>ref105621:1989-2003
caaccatcccttca
>ref105621:1989-2003
caaccatcccttca
>ref105621:1989-2003
caaccatcccttca
>ref105621:1989-2003
caaccatcccttca
>ref105621:1989-2003
caaccatcccttca
>ref105621:1989-2003
caaccatcccttca
>ref105621:1989-2003
caaccatcccttca
>ref105621:1989-2003
caaccatcccttca
>ref105621:1989-2003
caaccatcccttca
>ref105621:1989-2003
caaccatcccttca
>ref105621:1989-2003
caaccatcccttca
>ref105621:1989-2003
caaccatcccttca
>ref105621:1989-2003
caaccatcccttca
>ref105621:1989-2003
caaccatcccttca
>ref105621:1989-2003
caaccatcccttca
>ref105621:1989-2003
caaccatcccttca
>ref105621:1989-2003
caaccatcccttca
>ref105621:1989-2003
caaccatcccttca
>ref105621:1989-2003
caaccatcccttca
>ref105621:1989-2003
caaccatcccttca
>ref105621:1989-2003
caaccatcccttca
>ref105621:2017-2031
aacttagatcatta
>ref105621:2017-2031
aacttagatcatta
>ref105621:2017-2031
aacttagatcatta
>ref105621:2017-2031
aacttagatcatta
>ref105621:2017-2031
aacttagatcatta
>ref105621:2017-2031
aacttagatcatta
>ref105621:2017-2031
aacttagatcatta
>ref105621:2017-2031
aacttagatcatta
>ref105621:2017-2031
aacttagatcatta
>ref105621:2028-2042
ttatataatacagt
>ref105621:2028-2042
ttatataatacagt
>ref105621:2028-2042
ttatataatacagt
>ref105621:2028-2042
ttatataatacagt
>ref105621:2028-2042
ttatataatacagt
>ref105621:2028-2042
ttatataatacagt
>ref105621:2028-2042
ttatataatacagt
>ref105621:2203-2217
gaattatataaata
>ref105621:2203-2217
gaattatataaata
>ref105621:2203-2217
gaattatataaata
>ref105621:2203-2217
gaattatataaata
>ref105621:2203-2217
gaattatataaata
>ref105621:2203-2217
gaattatataaata
>ref105621:2245-2259
gtagcacccaccaa
>ref105621:2245-2259
gtagcacccaccaa
>ref105621:2245-2259
gtagcacccaccaa
>ref105621:2245-2259
gtagcacccaccaa
>ref105621:2245-2259
gtagcacccaccaa
>ref105621:2245-2259
gtagcacccaccaa
>ref105621:2245-2259
gtagcacccaccaa
>ref105621:2245-2259
gtagcacccaccaa
>ref105621:2245-2259
gtagcacccaccaa
>ref105621:2245-2259
gtagcacccaccaa
>ref105621:2245-2259
gtagcacccaccaa
>ref105621:2245-2259
gtagcacccaccaa
>ref105621:2245-2259
gtagcacccaccaa
>ref105621:2268-2282
aagagtggtgcaga
>ref105621:2268-2282
aagagtggtgcaga
>ref105621:2268-2282
aagagtggtgcaga
>ref105621:2268-2282
aagagtggtgcaga
>ref105621:2268-2282
aagagtggtgcaga
>ref105621:2268-2282
aagagtggtgcaga
>ref105621:2268-2282
aagagtggtgcaga
>ref105621:2287-2301
aaaagagcagtggg
>ref105621:2287-2301
aaaagagcagtggg
>ref105621:2287-2301
aaaagagcagtggg
>ref105621:2287-2301
aaaagagcagtggg
>ref105621:2287-2301
aaaagagcagtggg
>ref105621:2287-2301
aaaagagcagtggg
>ref105621:2287-2301
aaaagagcagtggg
>ref105621:2287-2301
aaaagagcagtggg
>ref105621:2394-2408
gtctggtatagtgc
>ref105621:2394-2408
gtctggtatagtgc
>ref105621:2394-2408
gtctggtatagtgc
>ref105621:2394-2408
gtctggtatagtgc
>ref105621:2394-2408
gtctggtatagtgc
>ref105621:2394-2408
gtctggtatagtgc
>ref105621:2394-2408
gtctggtatagtgc
>ref105621:2394-2408
gtctggtatagtgc
>ref105621:2394-2408
gtctggtatagtgc
>ref105621:2394-2408
gtctggtatagtgc
>ref105621:2394-2408
gtctggtatagtgc
>ref105621:2536-2550
ctggggatttgggg
>ref105621:2536-2550
ctggggatttgggg
>ref105621:2536-2550
ctggggatttgggg
>ref105621:2536-2550
ctggggatttgggg
>ref105621:2536-2550
ctggggatttgggg
>ref105621:2536-2550
ctggggatttgggg
>ref105621:2536-2550
ctggggatttgggg
>ref105621:2536-2550
ctggggatttgggg
>ref105621:2536-2550
ctggggatttgggg
>ref105621:2536-2550
ctggggatttgggg
>ref105621:2536-2550
ctggggatttgggg
>ref105621:2546-2560
ggggttgctctgga
>ref105621:2546-2560
ggggttgctctgga
>ref105621:2546-2560
ggggttgctctgga
>ref105621:2546-2560
ggggttgctctgga
>ref105621:2546-2560
ggggttgctctgga
>ref105621:2546-2560
ggggttgctctgga
>ref105621:2546-2560
ggggttgctctgga
>ref105621:2546-2560
ggggttgctctgga
>ref105621:2546-2560
ggggttgctctgga
>ref105621:2747-2761
tagataaatgggca
>ref105621:2747-2761
tagataaatgggca
>ref105621:2747-2761
tagataaatgggca
>ref105621:2747-2761
tagataaatgggca
>ref105621:2747-2761
tagataaatgggca
>ref105621:2747-2761
tagataaatgggca
>ref105621:2747-2761
tagataaatgggca
>ref105621:2747-2761
tagataaatgggca
>ref105621:2747-2761
tagataaatgggca
>ref105621:2747-2761
tagataaatgggca
>ref105621:2747-2761
tagataaatgggca
>ref105621:2747-2761
tagataaatgggca
>ref105621:2764-2778
ttgtggaattggtt
>ref105621:2764-2778
ttgtggaattggtt
>ref105621:2764-2778
ttgtggaattggtt
>ref105621:2764-2778
ttgtggaattggtt
>ref105621:2764-2778
ttgtggaattggtt
>ref105621:2764-2778
ttgtggaattggtt
>ref105621:2764-2778
ttgtggaattggtt
>ref105621:2764-2778
ttgtggaattggtt
>ref105621:2764-2778
ttgtggaattggtt
>ref105621:2764-2778
ttgtggaattggtt
>ref105621:2792-2806
ggctgtggtatata
>ref105621:2792-2806
ggctgtggtatata
>ref105621:2792-2806
ggctgtggtatata
>ref105621:2792-2806
ggctgtggtatata
>ref105621:2792-2806
ggctgtggtatata
>ref105621:2792-2806
ggctgtggtatata
>ref105621:2792-2806
ggctgtggtatata
>ref105621:2792-2806
ggctgtggtatata
>ref105621:2792-2806
ggctgtggtatata
>ref105621:2792-2806
ggctgtggtatata
>ref105621:2792-2806
ggctgtggtatata
>ref105621:2792-2806
ggctgtggtatata
>ref105621:2792-2806
ggctgtggtatata
>ref105621:2810-2824
tattcataatgata
>ref105621:2810-2824
tattcataatgata
>ref105621:2810-2824
tattcataatgata
>ref105621:2810-2824
tattcataatgata
>ref105621:2810-2824
tattcataatgata
>ref105621:2810-2824
tattcataatgata
>ref105621:2885-2899
ggcagggatattca
>ref105621:2885-2899
ggcagggatattca
>ref105621:2885-2899
ggcagggatattca
>ref105621:2885-2899
ggcagggatattca
>ref105621:2885-2899
ggcagggatattca
>ref105621:2885-2899
ggcagggatattca
>ref105621:2978-2992
tacagtgcagggga
>ref105621:2978-2992
tacagtgcagggga
>ref105621:2978-2992
tacagtgcagggga
>ref105621:2978-2992
tacagtgcagggga
>ref105621:2978-2992
tacagtgcagggga
>ref105621:2978-2992
tacagtgcagggga
>ref105621:2978-2992
tacagtgcagggga
>ref105621:2978-2992
tacagtgcagggga
>ref105621:2978-2992
tacagtgcagggga
>ref105621:2978-2992
tacagtgcagggga
>ref105621:2978-2992
tacagtgcagggga
>ref105621:2978-2992
tacagtgcagggga
>ref105621:2980-2994
cagtgcaggggaaa
>ref105621:2980-2994
cagtgcaggggaaa
>ref105621:2980-2994
cagtgcaggggaaa
>ref105621:2980-2994
cagtgcaggggaaa
>ref105621:2980-2994
cagtgcaggggaaa
>ref105621:2980-2994
cagtgcaggggaaa
>ref105621:2980-2994
cagtgcaggggaaa
>ref105621:2980-2994
cagtgcaggggaaa
>ref105621:2980-2994
cagtgcaggggaaa
>ref105621:2981-2995
agtgcaggggaaag
>ref105621:2981-2995
agtgcaggggaaag
>ref105621:2981-2995
agtgcaggggaaag
>ref105621:2981-2995
agtgcaggggaaag
>ref105621:2981-2995
agtgcaggggaaag
>ref105621:2981-2995
agtgcaggggaaag
>ref105621:2981-2995
agtgcaggggaaag
>ref105621:2982-2996
gtgcaggggaaaga
>ref105621:2982-2996
gtgcaggggaaaga
>ref105621:2982-2996
gtgcaggggaaaga
>ref105621:2982-2996
gtgcaggggaaaga
>ref105621:2982-2996
gtgcaggggaaaga
>ref105621:2982-2996
gtgcaggggaaaga
>ref105621:3120-3134
tccggtgcccgtca
>ref105621:3120-3134
tccggtgcccgtca
>ref105621:3120-3134
tccggtgcccgtca
>ref105621:3120-3134
tccggtgcccgtca
>ref105621:3120-3134
tccggtgcccgtca
>ref105621:3120-3134
tccggtgcccgtca
>ref105621:3120-3134
tccggtgcccgtca
>ref105621:3273-3287
gggggagaaccgta
>ref105621:3273-3287
gggggagaaccgta
>ref105621:3273-3287
gggggagaaccgta
>ref105621:3273-3287
gggggagaaccgta
>ref105621:3273-3287
gggggagaaccgta
>ref105621:3273-3287
gggggagaaccgta
>ref105621:3498-3512
tacagatgcacata
>ref105621:3498-3512
tacagatgcacata
>ref105621:3498-3512
tacagatgcacata
>ref105621:3498-3512
tacagatgcacata
>ref105621:3498-3512
tacagatgcacata
>ref105621:3498-3512
tacagatgcacata
>ref105621:3498-3512
tacagatgcacata
>ref105621:3498-3512
tacagatgcacata
>ref105621:3498-3512
tacagatgcacata
>ref105621:3498-3512
tacagatgcacata
>ref105621:3574-3588
aaacgatatgggct
>ref105621:3574-3588
aaacgatatgggct
>ref105621:3574-3588
aaacgatatgggct
>ref105621:3574-3588
aaacgatatgggct
>ref105621:3574-3588
aaacgatatgggct
>ref105621:3574-3588
aaacgatatgggct
>ref105621:3574-3588
aaacgatatgggct
>ref105621:3574-3588
aaacgatatgggct
>ref105621:3635-3649
tctttatgccggtg
>ref105621:3635-3649
tctttatgccggtg
>ref105621:3635-3649
tctttatgccggtg
>ref105621:3635-3649
tctttatgccggtg
>ref105621:3635-3649
tctttatgccggtg
>ref105621:3635-3649
tctttatgccggtg
>ref105621:3741-3755
taccgtggtgttcg
>ref105621:3741-3755
taccgtggtgttcg
>ref105621:3741-3755
taccgtggtgttcg
>ref105621:3741-3755
taccgtggtgttcg
>ref105621:3741-3755
taccgtggtgttcg
>ref105621:3741-3755
taccgtggtgttcg
>ref105621:3741-3755
taccgtggtgttcg
>ref105621:3741-3755
taccgtggtgttcg
>ref105621:3741-3755
taccgtggtgttcg
>ref105621:3741-3755
taccgtggtgttcg
>ref105621:3741-3755
taccgtggtgttcg
>ref105621:3741-3755
taccgtggtgttcg
>ref105621:3741-3755
taccgtggtgttcg
>ref105621:3741-3755
taccgtggtgttcg
>ref105621:3741-3755
taccgtggtgttcg
>ref105621:3741-3755
taccgtggtgttcg
>ref105621:3741-3755
taccgtggtgttcg
>ref105621:3741-3755
taccgtggtgttcg
>ref105621:3741-3755
taccgtggtgttcg
>ref105621:3948-3962
tgcactgatcatga
>ref105621:3948-3962
tgcactgatcatga
>ref105621:3948-3962
tgcactgatcatga
>ref105621:3948-3962
tgcactgatcatga
>ref105621:3948-3962
tgcactgatcatga
>ref105621:3948-3962
tgcactgatcatga
>ref105621:3948-3962
tgcactgatcatga
>ref105621:3959-3973
tgaactcctctgga
>ref105621:3959-3973
tgaactcctctgga
>ref105621:3959-3973
tgaactcctctgga
>ref105621:3959-3973
tgaactcctctgga
>ref105621:3959-3973
tgaactcctctgga
>ref105621:3959-3973
tgaactcctctgga
>ref105621:3959-3973
tgaactcctctgga
>ref105621:3959-3973
tgaactcctctgga
>ref105621:3959-3973
tgaactcctctgga
>ref105621:3959-3973
tgaactcctctgga
>ref105621:3975-3989
tactggtctgccta
>ref105621:3975-3989
tactggtctgccta
>ref105621:3975-3989
tactggtctgccta
>ref105621:3975-3989
tactggtctgccta
>ref105621:3975-3989
tactggtctgccta
>ref105621:3975-3989
tactggtctgccta
>ref105621:3975-3989
tactggtctgccta
>ref105621:3975-3989
tactggtctgccta
>ref105621:3975-3989
tactggtctgccta
>ref105621:3975-3989
tactggtctgccta
>ref105621:3975-3989
tactggtctgccta
>ref105621:3975-3989
tactggtctgccta
>ref105621:3975-3989
tactggtctgccta
>ref105621:3975-3989
tactggtctgccta
>ref105621:3975-3989
tactggtctgccta
>ref105621:3975-3989
tactggtctgccta
>ref105621:3975-3989
tactggtctgccta
>ref105621:3975-3989
tactggtctgccta
>ref105621:3975-3989
tactggtctgccta
>ref105621:3975-3989
tactggtctgccta
>ref105621:3975-3989
tactggtctgccta
>ref105621:3975-3989
tactggtctgccta
>ref105621:3975-3989
tactggtctgccta
>ref105621:3975-3989
tactggtctgccta
>ref105621:3975-3989
tactggtctgccta
>ref105621:3975-3989
tactggtctgccta
>ref105621:3975-3989
tactggtctgccta
>ref105621:3975-3989
tactggtctgccta
>ref105621:3975-3989
tactggtctgccta
>ref105621:4136-4150
atttgatatgtgga
>ref105621:4136-4150
atttgatatgtgga
>ref105621:4136-4150
atttgatatgtgga
>ref105621:4136-4150
atttgatatgtgga
>ref105621:4136-4150
atttgatatgtgga
>ref105621:4136-4150
atttgatatgtgga
>ref105621:4136-4150
atttgatatgtgga
>ref105621:4136-4150
atttgatatgtgga
>ref105621:4136-4150
atttgatatgtgga
>ref105621:4136-4150
atttgatatgtgga
>ref105621:4202-4216
ttcaggattacaag
>ref105621:4202-4216
ttcaggattacaag
>ref105621:4202-4216
ttcaggattacaag
>ref105621:4202-4216
ttcaggattacaag
>ref105621:4202-4216
ttcaggattacaag
>ref105621:4202-4216
ttcaggattacaag
>ref105621:4202-4216
ttcaggattacaag
>ref105621:4202-4216
ttcaggattacaag
>ref105621:4202-4216
ttcaggattacaag
>ref105621:4202-4216
ttcaggattacaag
>ref105621:4202-4216
ttcaggattacaag
>ref105621:4373-4387
caggtatcaggcaa
>ref105621:4373-4387
caggtatcaggcaa
>ref105621:4373-4387
caggtatcaggcaa
>ref105621:4373-4387
caggtatcaggcaa
>ref105621:4373-4387
caggtatcaggcaa
>ref105621:4373-4387
caggtatcaggcaa
>ref105621:4373-4387
caggtatcaggcaa
>ref105621:4384-4398
caaggatatgggct
>ref105621:4384-4398
caaggatatgggct
>ref105621:4384-4398
caaggatatgggct
>ref105621:4384-4398
caaggatatgggct
>ref105621:4384-4398
caaggatatgggct
>ref105621:4384-4398
caaggatatgggct
>ref105621:4384-4398
caaggatatgggct
>ref105621:4384-4398
caaggatatgggct
>ref105621:4384-4398
caaggatatgggct
>ref105621:4384-4398
caaggatatgggct
>ref105621:4384-4398
caaggatatgggct
>ref105621:4384-4398
caaggatatgggct
>ref105621:4491-4505
tgtggatctggata
>ref105621:4491-4505
tgtggatctggata
>ref105621:4491-4505
tgtggatctggata
>ref105621:4491-4505
tgtggatctggata
>ref105621:4491-4505
tgtggatctggata
>ref105621:4491-4505
tgtggatctggata
>ref105621:4491-4505
tgtggatctggata
>ref105621:4491-4505
tgtggatctggata
>ref105621:4491-4505
tgtggatctggata
>ref105621:4497-4511
tctggataccggga
>ref105621:4497-4511
tctggataccggga
>ref105621:4497-4511
tctggataccggga
>ref105621:4497-4511
tctggataccggga
>ref105621:4497-4511
tctggataccggga
>ref105621:4497-4511
tctggataccggga
>ref105621:4497-4511
tctggataccggga
>ref105621:4497-4511
tctggataccggga
>ref105621:4497-4511
tctggataccggga
>ref105621:4497-4511
tctggataccggga
>ref105621:4497-4511
tctggataccggga
>ref105621:4497-4511
tctggataccggga
>ref105621:4497-4511
tctggataccggga
>ref105621:4569-4583
cggttatgtaaaca
>ref105621:4569-4583
cggttatgtaaaca
>ref105621:4569-4583
cggttatgtaaaca
>ref105621:4569-4583
cggttatgtaaaca
>ref105621:4569-4583
cggttatgtaaaca
>ref105621:4569-4583
cggttatgtaaaca
>ref105621:4632-4646
tggagacatagctt
>ref105621:4632-4646
tggagacatagctt
>ref105621:4632-4646
tggagacatagctt
>ref105621:4632-4646
tggagacatagctt
>ref105621:4632-4646
tggagacatagctt
>ref105621:4632-4646
tggagacatagctt
>ref105621:4632-4646
tggagacatagctt
>ref105621:4632-4646
tggagacatagctt
>ref105621:4632-4646
tggagacatagctt
>ref105621:4657-4671
gacgaacacttctt
>ref105621:4657-4671
gacgaacacttctt
>ref105621:4657-4671
gacgaacacttctt
>ref105621:4657-4671
gacgaacacttctt
>ref105621:4657-4671
gacgaacacttctt
>ref105621:4657-4671
gacgaacacttctt
>ref105621:4657-4671
gacgaacacttctt
>ref105621:4746-4760
gctccaacacccca
>ref105621:4746-4760
gctccaacacccca
>ref105621:4746-4760
gctccaacacccca
>ref105621:4746-4760
gctccaacacccca
>ref105621:4746-4760
gctccaacacccca
>ref105621:4746-4760
gctccaacacccca
>ref105621:4977-4991
cagagagatcctca
>ref105621:4977-4991
cagagagatcctca
>ref105621:4977-4991
cagagagatcctca
>ref105621:4977-4991
cagagagatcctca
>ref105621:4977-4991
cagagagatcctca
>ref105621:4977-4991
cagagagatcctca
>ref105621:4977-4991
cagagagatcctca
>ref105621:4977-4991
cagagagatcctca
>ref105621:4977-4991
cagagagatcctca
>ref105621:4977-4991
cagagagatcctca
>ref105621:4977-4991
cagagagatcctca
>ref105621:4977-4991
cagagagatcctca
>ref105621:4977-4991
cagagagatcctca
>ref105621:4977-4991
cagagagatcctca
>ref105621:4977-4991
cagagagatcctca
>ref105621:4977-4991
cagagagatcctca
>ref105621:4977-4991
cagagagatcctca
>ref105621:4977-4991
cagagagatcctca
>ref105621:4977-4991
cagagagatcctca
>ref105621:4977-4991
cagagagatcctca
>ref105621:4977-4991
cagagagatcctca
>ref105621:4977-4991
cagagagatcctca
>ref105621:4977-4991
cagagagatcctca
>ref105621:4977-4991
cagagagatcctca
>ref105621:4977-4991
cagagagatcctca
>ref105621:4977-4991
cagagagatcctca
>ref105621:4977-4991
cagagagatcctca
>ref105621:5094-5108
cgagtacaagccca
>ref105621:5094-5108
cgagtacaagccca
>ref105621:5094-5108
cgagtacaagccca
>ref105621:5094-5108
cgagtacaagccca
>ref105621:5094-5108
cgagtacaagccca
>ref105621:5094-5108
cgagtacaagccca
>ref105621:5094-5108
cgagtacaagccca
>ref105621:5094-5108
cgagtacaagccca
>ref105621:5335-5349
tgcgcagctgtgct
>ref105621:5335-5349
tgcgcagctgtgct
>ref105621:5335-5349
tgcgcagctgtgct
>ref105621:5335-5349
tgcgcagctgtgct
>ref105621:5335-5349
tgcgcagctgtgct
>ref105621:5335-5349
tgcgcagctgtgct
>ref105621:5335-5349
tgcgcagctgtgct
>ref105621:5335-5349
tgcgcagctgtgct
>ref105621:5335-5349
tgcgcagctgtgct
>ref105621:5335-5349
tgcgcagctgtgct
>ref105621:5335-5349
tgcgcagctgtgct
>ref105621:5335-5349
tgcgcagctgtgct
>ref105621:5335-5349
tgcgcagctgtgct
>ref105621:5335-5349
tgcgcagctgtgct
>ref105621:5403-5417
gcaggatctcctgt
>ref105621:5403-5417
gcaggatctcctgt
>ref105621:5403-5417
gcaggatctcctgt
>ref105621:5403-5417
gcaggatctcctgt
>ref105621:5403-5417
gcaggatctcctgt
>ref105621:5403-5417
gcaggatctcctgt
>ref105621:5489-5503
cggctacctgccca
>ref105621:5489-5503
cggctacctgccca
>ref105621:5489-5503
cggctacctgccca
>ref105621:5489-5503
cggctacctgccca
>ref105621:5489-5503
cggctacctgccca
>ref105621:5489-5503
cggctacctgccca
>ref105621:5489-5503
cggctacctgccca
>ref105621:5489-5503
cggctacctgccca
>ref105621:5489-5503
cggctacctgccca
>ref105621:5489-5503
cggctacctgccca
>ref105621:5885-5899
ttgacgagttcttc
>ref105621:5885-5899
ttgacgagttcttc
>ref105621:5885-5899
ttgacgagttcttc
>ref105621:5885-5899
ttgacgagttcttc
>ref105621:5885-5899
ttgacgagttcttc
>ref105621:5885-5899
ttgacgagttcttc
>ref105621:5885-5899
ttgacgagttcttc
>ref105621:5885-5899
ttgacgagttcttc
>ref105621:5983-5997
acgctatgtggata
>ref105621:5983-5997
acgctatgtggata
>ref105621:5983-5997
acgctatgtggata
>ref105621:5983-5997
acgctatgtggata
>ref105621:5983-5997
acgctatgtggata
>ref105621:5983-5997
acgctatgtggata
>ref105621:5983-5997
acgctatgtggata
>ref105621:5983-5997
acgctatgtggata
>ref105621:5983-5997
acgctatgtggata
>ref105621:6086-6100
atgaggagttgtgg
>ref105621:6086-6100
atgaggagttgtgg
>ref105621:6086-6100
atgaggagttgtgg
>ref105621:6086-6100
atgaggagttgtgg
>ref105621:6086-6100
atgaggagttgtgg
>ref105621:6086-6100
atgaggagttgtgg
>ref105621:6117-6131
tggcgtggtgtgca
>ref105621:6117-6131
tggcgtggtgtgca
>ref105621:6117-6131
tggcgtggtgtgca
>ref105621:6117-6131
tggcgtggtgtgca
>ref105621:6117-6131
tggcgtggtgtgca
>ref105621:6117-6131
tggcgtggtgtgca
>ref105621:6117-6131
tggcgtggtgtgca
>ref105621:6117-6131
tggcgtggtgtgca
>ref105621:6117-6131
tggcgtggtgtgca
>ref105621:6117-6131
tggcgtggtgtgca
>ref105621:6117-6131
tggcgtggtgtgca
>ref105621:6117-6131
tggcgtggtgtgca
>ref105621:6531-6545
aaggcagctgtaga
>ref105621:6531-6545
aaggcagctgtaga
>ref105621:6531-6545
aaggcagctgtaga
>ref105621:6531-6545
aaggcagctgtaga
>ref105621:6531-6545
aaggcagctgtaga
>ref105621:6531-6545
aaggcagctgtaga
>ref105621:6531-6545
aaggcagctgtaga
>ref105621:6531-6545
aaggcagctgtaga
>ref105621:6622-6636
cttgtactgggtct
>ref105621:6622-6636
cttgtactgggtct
>ref105621:6622-6636
cttgtactgggtct
>ref105621:6622-6636
cttgtactgggtct
>ref105621:6622-6636
cttgtactgggtct
>ref105621:6622-6636
cttgtactgggtct
>ref105621:6623-6637
ttgtactgggtctc
>ref105621:6623-6637
ttgtactgggtctc
>ref105621:6623-6637
ttgtactgggtctc
>ref105621:6623-6637
ttgtactgggtctc
>ref105621:6623-6637
ttgtactgggtctc
>ref105621:6623-6637
ttgtactgggtctc
>ref105621:6623-6637
ttgtactgggtctc
>ref105621:6623-6637
ttgtactgggtctc
>ref105621:6623-6637
ttgtactgggtctc
>ref105621:6671-6685
tggctaactaggga
>ref105621:6671-6685
tggctaactaggga
>ref105621:6671-6685
tggctaactaggga
>ref105621:6671-6685
tggctaactaggga
>ref105621:6671-6685
tggctaactaggga
>ref105621:6671-6685
tggctaactaggga
>ref105621:6671-6685
tggctaactaggga
>ref105621:6671-6685
tggctaactaggga
>ref105621:6671-6685
tggctaactaggga
>ref105621:6674-6688
ctaactagggaacc
>ref105621:6674-6688
ctaactagggaacc
>ref105621:6674-6688
ctaactagggaacc
>ref105621:6674-6688
ctaactagggaacc
>ref105621:6674-6688
ctaactagggaacc
>ref105621:6674-6688
ctaactagggaacc
>ref105621:6674-6688
ctaactagggaacc
>ref105621:6674-6688
ctaactagggaacc
>ref105621:6674-6688
ctaactagggaacc
>ref105621:6674-6688
ctaactagggaacc
>ref105621:6674-6688
ctaactagggaacc
>ref105621:6674-6688
ctaactagggaacc
>ref105621:6674-6688
ctaactagggaacc
>ref105621:6674-6688
ctaactagggaacc
>ref105621:6674-6688
ctaactagggaacc
>ref105621:6674-6688
ctaactagggaacc
>ref105621:6674-6688
ctaactagggaacc
>ref105621:6674-6688
ctaactagggaacc
>ref105621:6674-6688
ctaactagggaacc
>ref105621:6674-6688
ctaactagggaacc
>ref105621:6674-6688
ctaactagggaacc
>ref105621:6674-6688
ctaactagggaacc
>ref105621:6725-6739
tcaagtagtgtgtg
>ref105621:6725-6739
tcaagtagtgtgtg
>ref105621:6725-6739
tcaagtagtgtgtg
>ref105621:6725-6739
tcaagtagtgtgtg
>ref105621:6725-6739
tcaagtagtgtgtg
>ref105621:6725-6739
tcaagtagtgtgtg
>ref105621:6725-6739
tcaagtagtgtgtg
>ref105621:6725-6739
tcaagtagtgtgtg
>ref105621:6725-6739
tcaagtagtgtgtg
>ref105621:6725-6739
tcaagtagtgtgtg
>ref105621:6725-6739
tcaagtagtgtgtg
>ref105621:6725-6739
tcaagtagtgtgtg
>ref105621:6725-6739
tcaagtagtgtgtg
>ref105621:6846-6860
tatttataacttgc
>ref105621:6846-6860
tatttataacttgc
>ref105621:6846-6860
tatttataacttgc
>ref105621:6846-6860
tatttataacttgc
>ref105621:6846-6860
tatttataacttgc
>ref105621:6846-6860
tatttataacttgc
>ref105621:6925-6939
gcaatagcatcaca
>ref105621:6925-6939
gcaatagcatcaca
>ref105621:6925-6939
gcaatagcatcaca
>ref105621:6925-6939
gcaatagcatcaca
>ref105621:6925-6939
gcaatagcatcaca
>ref105621:6925-6939
gcaatagcatcaca
>ref105621:6925-6939
gcaatagcatcaca
>ref105621:6925-6939
gcaatagcatcaca
>ref105621:6925-6939
gcaatagcatcaca
>ref105621:6925-6939
gcaatagcatcaca
>ref105621:7143-7157
ctgagctattccag
>ref105621:7143-7157
ctgagctattccag
>ref105621:7143-7157
ctgagctattccag
>ref105621:7143-7157
ctgagctattccag
>ref105621:7143-7157
ctgagctattccag
>ref105621:7143-7157
ctgagctattccag
>ref105621:7143-7157
ctgagctattccag
>ref105621:7152-7166
tccagaagtagtga
>ref105621:7152-7166
tccagaagtagtga
>ref105621:7152-7166
tccagaagtagtga
>ref105621:7152-7166
tccagaagtagtga
>ref105621:7152-7166
tccagaagtagtga
>ref105621:7152-7166
tccagaagtagtga
>ref105621:7152-7166
tccagaagtagtga
>ref105621:7152-7166
tccagaagtagtga
>ref105621:7152-7166
tccagaagtagtga
>ref105621:7152-7166
tccagaagtagtga
>ref105621:7152-7166
tccagaagtagtga
>ref105621:7185-7199
tagggacgtaccca
>ref105621:7185-7199
tagggacgtaccca
>ref105621:7185-7199
tagggacgtaccca
>ref105621:7185-7199
tagggacgtaccca
>ref105621:7185-7199
tagggacgtaccca
>ref105621:7185-7199
tagggacgtaccca
>ref105621:7194-7208
acccaattcgccct
>ref105621:7194-7208
acccaattcgccct
>ref105621:7194-7208
acccaattcgccct
>ref105621:7194-7208
acccaattcgccct
>ref105621:7194-7208
acccaattcgccct
>ref105621:7194-7208
acccaattcgccct
>ref105621:7312-7326
ttcgccagctggcg
>ref105621:7312-7326
ttcgccagctggcg
>ref105621:7312-7326
ttcgccagctggcg
>ref105621:7312-7326
ttcgccagctggcg
>ref105621:7312-7326
ttcgccagctggcg
>ref105621:7312-7326
ttcgccagctggcg
>ref105621:7313-7327
tcgccagctggcgt
>ref105621:7313-7327
tcgccagctggcgt
>ref105621:7313-7327
tcgccagctggcgt
>ref105621:7313-7327
tcgccagctggcgt
>ref105621:7313-7327
tcgccagctggcgt
>ref105621:7313-7327
tcgccagctggcgt
>ref105621:7313-7327
tcgccagctggcgt
>ref105621:7313-7327
tcgccagctggcgt
>ref105621:7358-7372
cccaacagttgcgc
>ref105621:7358-7372
cccaacagttgcgc
>ref105621:7358-7372
cccaacagttgcgc
>ref105621:7358-7372
cccaacagttgcgc
>ref105621:7358-7372
cccaacagttgcgc
>ref105621:7358-7372
cccaacagttgcgc
>ref105621:7358-7372
cccaacagttgcgc
>ref105621:7358-7372
cccaacagttgcgc
>ref105621:7358-7372
cccaacagttgcgc
>ref105621:7358-7372
cccaacagttgcgc
>ref105621:7358-7372
cccaacagttgcgc
>ref105621:7358-7372
cccaacagttgcgc
>ref105621:7358-7372
cccaacagttgcgc
>ref105621:7358-7372
cccaacagttgcgc
>ref105621:7358-7372
cccaacagttgcgc
>ref105621:7358-7372
cccaacagttgcgc
>ref105621:7358-7372
cccaacagttgcgc
>ref105621:7358-7372
cccaacagttgcgc
>ref105621:7358-7372
cccaacagttgcgc
>ref105621:7606-7620
tagggtgatggttc
>ref105621:7606-7620
tagggtgatggttc
>ref105621:7606-7620
tagggtgatggttc
>ref105621:7606-7620
tagggtgatggttc
>ref105621:7606-7620
tagggtgatggttc
>ref105621:7606-7620
tagggtgatggttc
>ref105621:7606-7620
tagggtgatggttc
>ref105621:7606-7620
tagggtgatggttc
>ref105621:7606-7620
tagggtgatggttc
>ref105621:7606-7620
tagggtgatggttc
>ref105621:7678-7692
ttctttaatagtgg
>ref105621:7678-7692
ttctttaatagtgg
>ref105621:7678-7692
ttctttaatagtgg
>ref105621:7678-7692
ttctttaatagtgg
>ref105621:7678-7692
ttctttaatagtgg
>ref105621:7678-7692
ttctttaatagtgg
>ref105621:7678-7692
ttctttaatagtgg
>ref105621:7678-7692
ttctttaatagtgg
>ref105621:7678-7692
ttctttaatagtgg
>ref105621:7678-7692
ttctttaatagtgg
>ref105621:7768-7782
tcggcctattggtt
>ref105621:7768-7782
tcggcctattggtt
>ref105621:7768-7782
tcggcctattggtt
>ref105621:7768-7782
tcggcctattggtt
>ref105621:7768-7782
tcggcctattggtt
>ref105621:7768-7782
tcggcctattggtt
>ref105621:7768-7782
tcggcctattggtt
>ref105621:7768-7782
tcggcctattggtt
>ref105621:7768-7782
tcggcctattggtt
>ref105621:7860-7874
cggggaaatgtgcg
>ref105621:7860-7874
cggggaaatgtgcg
>ref105621:7860-7874
cggggaaatgtgcg
>ref105621:7860-7874
cggggaaatgtgcg
>ref105621:7860-7874
cggggaaatgtgcg
>ref105621:7860-7874
cggggaaatgtgcg
>ref105621:7909-7923
caaatatgtatccg
>ref105621:7909-7923
caaatatgtatccg
>ref105621:7909-7923
caaatatgtatccg
>ref105621:7909-7923
caaatatgtatccg
>ref105621:7909-7923
caaatatgtatccg
>ref105621:7909-7923
caaatatgtatccg
>ref105621:7909-7923
caaatatgtatccg
>ref105621:7909-7923
caaatatgtatccg
>ref105621:7909-7923
caaatatgtatccg
>ref105621:7909-7923
caaatatgtatccg
>ref105621:7909-7923
caaatatgtatccg
>ref105621:7909-7923
caaatatgtatccg
>ref105621:7909-7923
caaatatgtatccg
>ref105621:7909-7923
caaatatgtatccg
>ref105621:7909-7923
caaatatgtatccg
>ref105621:7984-7998
ttcaacatttccgt
>ref105621:7984-7998
ttcaacatttccgt
>ref105621:7984-7998
ttcaacatttccgt
>ref105621:7984-7998
ttcaacatttccgt
>ref105621:7984-7998
ttcaacatttccgt
>ref105621:7984-7998
ttcaacatttccgt
>ref105621:7984-7998
ttcaacatttccgt
>ref105621:7984-7998
ttcaacatttccgt
>ref105621:7984-7998
ttcaacatttccgt
>ref105621:7984-7998
ttcaacatttccgt
>ref105621:7984-7998
ttcaacatttccgt
>ref105621:8168-8182
tccaatgatgagca
>ref105621:8168-8182
tccaatgatgagca
>ref105621:8168-8182
tccaatgatgagca
>ref105621:8168-8182
tccaatgatgagca
>ref105621:8168-8182
tccaatgatgagca
>ref105621:8168-8182
tccaatgatgagca
>ref105621:8168-8182
tccaatgatgagca
>ref105621:8168-8182
tccaatgatgagca
>ref105621:8168-8182
tccaatgatgagca
>ref105621:8168-8182
tccaatgatgagca
>ref105621:8168-8182
tccaatgatgagca
>ref105621:8168-8182
tccaatgatgagca
>ref105621:8168-8182
tccaatgatgagca
>ref105621:8168-8182
tccaatgatgagca
>ref105621:8168-8182
tccaatgatgagca
>ref105621:8168-8182
tccaatgatgagca
>ref105621:8168-8182
tccaatgatgagca
>ref105621:8173-8187
tgatgagcactttt
>ref105621:8173-8187
tgatgagcactttt
>ref105621:8173-8187
tgatgagcactttt
>ref105621:8173-8187
tgatgagcactttt
>ref105621:8173-8187
tgatgagcactttt
>ref105621:8173-8187
tgatgagcactttt
>ref105621:8173-8187
tgatgagcactttt
>ref105621:8309-8323
tacggatggcatga
>ref105621:8309-8323
tacggatggcatga
>ref105621:8309-8323
tacggatggcatga
>ref105621:8309-8323
tacggatggcatga
>ref105621:8309-8323
tacggatggcatga
>ref105621:8309-8323
tacggatggcatga
>ref105621:8337-8351
tgcagtgctgccat
>ref105621:8337-8351
tgcagtgctgccat
>ref105621:8337-8351
tgcagtgctgccat
>ref105621:8337-8351
tgcagtgctgccat
>ref105621:8337-8351
tgcagtgctgccat
>ref105621:8337-8351
tgcagtgctgccat
>ref105621:8337-8351
tgcagtgctgccat
>ref105621:8337-8351
tgcagtgctgccat
>ref105621:8405-8419
gaaggagctaaccg
>ref105621:8405-8419
gaaggagctaaccg
>ref105621:8405-8419
gaaggagctaaccg
>ref105621:8405-8419
gaaggagctaaccg
>ref105621:8405-8419
gaaggagctaaccg
>ref105621:8405-8419
gaaggagctaaccg
>ref105621:8405-8419
gaaggagctaaccg
>ref105621:8405-8419
gaaggagctaaccg
>ref105621:8405-8419
gaaggagctaaccg
>ref105621:8405-8419
gaaggagctaaccg
>ref105621:8555-8569
tggcgaactactta
>ref105621:8555-8569
tggcgaactactta
>ref105621:8555-8569
tggcgaactactta
>ref105621:8555-8569
tggcgaactactta
>ref105621:8555-8569
tggcgaactactta
>ref105621:8555-8569
tggcgaactactta
>ref105621:8555-8569
tggcgaactactta
>ref105621:8555-8569
tggcgaactactta
>ref105621:8555-8569
tggcgaactactta
>ref105621:8555-8569
tggcgaactactta
>ref105621:8555-8569
tggcgaactactta
>ref105621:8555-8569
tggcgaactactta
>ref105621:8555-8569
tggcgaactactta
>ref105621:8555-8569
tggcgaactactta
>ref105621:8555-8569
tggcgaactactta
>ref105621:8557-8571
gcgaactacttact
>ref105621:8557-8571
gcgaactacttact
>ref105621:8557-8571
gcgaactacttact
>ref105621:8557-8571
gcgaactacttact
>ref105621:8557-8571
gcgaactacttact
>ref105621:8557-8571
gcgaactacttact
>ref105621:8557-8571
gcgaactacttact
>ref105621:8561-8575
actacttactctag
>ref105621:8561-8575
actacttactctag
>ref105621:8561-8575
actacttactctag
>ref105621:8561-8575
actacttactctag
>ref105621:8561-8575
actacttactctag
>ref105621:8561-8575
actacttactctag
>ref105621:8561-8575
actacttactctag
>ref105621:8801-8815
cgctgagataggtg
>ref105621:8801-8815
cgctgagataggtg
>ref105621:8801-8815
cgctgagataggtg
>ref105621:8801-8815
cgctgagataggtg
>ref105621:8801-8815
cgctgagataggtg
>ref105621:8801-8815
cgctgagataggtg
>ref105621:8801-8815
cgctgagataggtg
>ref105621:8853-8867
tactcatatatact
>ref105621:8853-8867
tactcatatatact
>ref105621:8853-8867
tactcatatatact
>ref105621:8853-8867
tactcatatatact
>ref105621:8853-8867
tactcatatatact
>ref105621:8853-8867
tactcatatatact
>ref105621:8853-8867
tactcatatatact
>ref105621:8853-8867
tactcatatatact
>ref105621:8855-8869
ctcatatatacttt
>ref105621:8855-8869
ctcatatatacttt
>ref105621:8855-8869
ctcatatatacttt
>ref105621:8855-8869
ctcatatatacttt
>ref105621:8855-8869
ctcatatatacttt
>ref105621:8855-8869
ctcatatatacttt
>ref105621:8855-8869
ctcatatatacttt
>ref105621:8899-8913
aaaggatctaggtg
>ref105621:8899-8913
aaaggatctaggtg
>ref105621:8899-8913
aaaggatctaggtg
>ref105621:8899-8913
aaaggatctaggtg
>ref105621:8899-8913
aaaggatctaggtg
>ref105621:8899-8913
aaaggatctaggtg
>ref105621:8899-8913
aaaggatctaggtg
>ref105621:8899-8913
aaaggatctaggtg
>ref105621:8899-8913
aaaggatctaggtg
>ref105621:8899-8913
aaaggatctaggtg
>ref105621:8899-8913
aaaggatctaggtg
>ref105621:8899-8913
aaaggatctaggtg
>ref105621:9010-9024
gagatccttttttt
>ref105621:9010-9024
gagatccttttttt
>ref105621:9010-9024
gagatccttttttt
>ref105621:9010-9024
gagatccttttttt
>ref105621:9010-9024
gagatccttttttt
>ref105621:9010-9024
gagatccttttttt
>ref105621:9187-9201
tcaagaactctgta
>ref105621:9187-9201
tcaagaactctgta
>ref105621:9187-9201
tcaagaactctgta
>ref105621:9187-9201
tcaagaactctgta
>ref105621:9187-9201
tcaagaactctgta
>ref105621:9187-9201
tcaagaactctgta
>ref105621:9187-9201
tcaagaactctgta
>ref105621:9187-9201
tcaagaactctgta
>ref105621:9187-9201
tcaagaactctgta
>ref105621:9187-9201
tcaagaactctgta
>ref105621:9187-9201
tcaagaactctgta
>ref105621:9187-9201
tcaagaactctgta
>ref105621:9187-9201
tcaagaactctgta
>ref105621:9187-9201
tcaagaactctgta
>ref105621:9187-9201
tcaagaactctgta
>ref105621:9205-9219
cgcctacatacctc
>ref105621:9205-9219
cgcctacatacctc
>ref105621:9205-9219
cgcctacatacctc
>ref105621:9205-9219
cgcctacatacctc
>ref105621:9205-9219
cgcctacatacctc
>ref105621:9205-9219
cgcctacatacctc
>ref105621:9205-9219
cgcctacatacctc
>ref105621:9205-9219
cgcctacatacctc
>ref105621:9205-9219
cgcctacatacctc
>ref105621:9205-9219
cgcctacatacctc
>ref105621:9209-9223
tacatacctcgctc
>ref105621:9209-9223
tacatacctcgctc
>ref105621:9209-9223
tacatacctcgctc
>ref105621:9209-9223
tacatacctcgctc
>ref105621:9209-9223
tacatacctcgctc
>ref105621:9209-9223
tacatacctcgctc
>ref105621:9209-9223
tacatacctcgctc
>ref105621:9209-9223
tacatacctcgctc
>ref105621:9209-9223
tacatacctcgctc
>ref105621:9209-9223
tacatacctcgctc
>ref105621:9209-9223
tacatacctcgctc
>ref105621:9209-9223
tacatacctcgctc
>ref105621:9289-9303
gacgatagttaccg
>ref105621:9289-9303
gacgatagttaccg
>ref105621:9289-9303
gacgatagttaccg
>ref105621:9289-9303
gacgatagttaccg
>ref105621:9289-9303
gacgatagttaccg
>ref105621:9289-9303
gacgatagttaccg
>ref105621:9289-9303
gacgatagttaccg
>ref105621:9376-9390
aactgagataccta
>ref105621:9376-9390
aactgagataccta
>ref105621:9376-9390
aactgagataccta
>ref105621:9376-9390
aactgagataccta
>ref105621:9376-9390
aactgagataccta
>ref105621:9376-9390
aactgagataccta
>ref105621:9376-9390
aactgagataccta
>ref105621:9376-9390
aactgagataccta
>ref105621:9376-9390
aactgagataccta
>ref105621:9376-9390
aactgagataccta
>ref105621:9647-9661
tgctcacatgttct
>ref105621:9647-9661
tgctcacatgttct
>ref105621:9647-9661
tgctcacatgttct
>ref105621:9647-9661
tgctcacatgttct
>ref105621:9647-9661
tgctcacatgttct
>ref105621:9647-9661
tgctcacatgttct
>ref105621:9647-9661
tgctcacatgttct
>ref105621:9647-9661
tgctcacatgttct
>ref105621:9647-9661
tgctcacatgttct
>ref105621:9647-9661
tgctcacatgttct
>ref105621:9683-9697
tgtggataaccgta
>ref105621:9683-9697
tgtggataaccgta
>ref105621:9683-9697
tgtggataaccgta
>ref105621:9683-9697
tgtggataaccgta
>ref105621:9683-9697
tgtggataaccgta
>ref105621:9683-9697
tgtggataaccgta
>ref105621:9683-9697
tgtggataaccgta
>ref105621:9683-9697
tgtggataaccgta
>ref105621:9683-9697
tgtggataaccgta
>ref105621:9683-9697
tgtggataaccgta
>ref105621:9683-9697
tgtggataaccgta
>ref105621:9683-9697
tgtggataaccgta
>ref105621:9683-9697
tgtggataaccgta
>ref105621:9683-9697
tgtggataaccgta
>ref105621:9683-9697
tgtggataaccgta
>ref105621:9683-9697
tgtggataaccgta
>ref105621:9683-9697
tgtggataaccgta
>ref105621:9683-9697
tgtggataaccgta
>ref105621:9683-9697
tgtggataaccgta
>ref105621:9683-9697
tgtggataaccgta
>ref105621:9683-9697
tgtggataaccgta
>ref105621:9683-9697
tgtggataaccgta
>ref105621:9683-9697
tgtggataaccgta
>ref105621:9683-9697
tgtggataaccgta
>ref105621:9683-9697
tgtggataaccgta
>ref105621:9683-9697
tgtggataaccgta
>ref105621:9683-9697
tgtggataaccgta
>ref105621:9683-9697
tgtggataaccgta
>ref105621:9683-9697
tgtggataaccgta
>ref105621:9683-9697
tgtggataaccgta
>ref105621:9683-9697
tgtggataaccgta
>ref105621:9683-9697
tgtggataaccgta
>ref105621:9683-9697
tgtggataaccgta
>ref105621:9683-9697
tgtggataaccgta
>ref105621:9685-9699
tggataaccgtatt
>ref105621:9685-9699
tggataaccgtatt
>ref105621:9685-9699
tggataaccgtatt
>ref105621:9685-9699
tggataaccgtatt
>ref105621:9685-9699
tggataaccgtatt
>ref105621:9685-9699
tggataaccgtatt
>ref105621:9685-9699
tggataaccgtatt
>ref105621:9690-9704
aaccgtattaccgc
>ref105621:9690-9704
aaccgtattaccgc
>ref105621:9690-9704
aaccgtattaccgc
>ref105621:9690-9704
aaccgtattaccgc
>ref105621:9690-9704
aaccgtattaccgc
>ref105621:9690-9704
aaccgtattaccgc
>ref105621:9690-9704
aaccgtattaccgc
>ref105621:9690-9704
aaccgtattaccgc
>ref105621:9690-9704
aaccgtattaccgc
>ref105621:9690-9704
aaccgtattaccgc
>ref105621:9690-9704
aaccgtattaccgc
>ref105621:9711-9725
tgagctgataccgc
>ref105621:9711-9725
[truncated: 13 more rows]

## Sheet: Fig4c, bottom
reference	nucleotide	read depth
Addgene#105621	4978	540
Addgene#105621	4979	464
Addgene#105621	4980	464
Addgene#105621	4981	525
Addgene#105621	4982	496
Addgene#105621	4983	507
Addgene#105621	4984	369
Addgene#105621	4985	356
Addgene#105621	4986	505
Addgene#105621	4987	462
Addgene#105621	4988	520
Addgene#105621	4989	522
Addgene#105621	4990	517
Addgene#105621	4991	502

## Sheet: Fig4d
cA3, nM	protein	Cycle.Number (cycle = 10 sec)	FAM.mean	FAM.sd
0 nM	CtNucC	1	68978.3	4313.58
0 nM	CtNucC	2	68959.8	4286.79
0 nM	CtNucC	3	68809.7	3895.81
0 nM	CtNucC	4	69174.9	3366.34
0 nM	CtNucC	5	70117.1	3103.2
0 nM	CtNucC	6	70739.4	2693.32
0 nM	CtNucC	7	71319.1	2448.57
0 nM	CtNucC	8	71754.2	2617.97
0 nM	CtNucC	9	72218.9	2627.5
0 nM	CtNucC	10	72793.9	2898.68
0 nM	CtNucC	11	73309.2	2865.57
0 nM	CtNucC	12	73978.1	3094.86
0 nM	CtNucC	13	74325.8	3151.8
0 nM	CtNucC	14	75211.4	3130.01
0 nM	CtNucC	15	75996.1	3419.1
0 nM	CtNucC	16	76878.6	3650.31
0 nM	CtNucC	17	77376.3	3790.1
0 nM	CtNucC	18	77833.9	3627.45
0 nM	CtNucC	19	78593.3	3517.65
0 nM	CtNucC	20	79180.9	3919.84
0 nM	CtNucC	21	79836.7	4171.47
0 nM	CtNucC	22	80424.6	4157.44
0 nM	CtNucC	23	81019.5	4457.66
0 nM	CtNucC	24	81666.5	4668.67
0 nM	CtNucC	25	82104.1	4830.94
0 nM	CtNucC	26	82500.5	4973.38
0 nM	CtNucC	27	82926.7	5179.42
0 nM	CtNucC	28	83421.1	5142.47
0 nM	CtNucC	29	84111.2	5340.02
0 nM	CtNucC	30	84312.5	5404.81
0 nM	CtNucC	31	84923.2	5820.59
0 nM	CtNucC	32	85457.3	6003.49
0 nM	CtNucC	33	85970.2	6250
0 nM	CtNucC	34	86514.5	6503.69
0 nM	CtNucC	35	86912.3	6474.16
0 nM	CtNucC	36	87425.9	6654.23
0 nM	CtNucC	37	88025.2	7065.31
0 nM	CtNucC	38	88281.2	7127.41
0 nM	CtNucC	39	88804.5	7375.21
0 nM	CtNucC	40	89128.3	7741.93
0 nM	CtNucC	41	89842.4	7958.36
0 nM	CtNucC	42	90242.1	8327.21
0 nM	CtNucC	43	90511.1	8226.33
0 nM	CtNucC	44	91432.7	8459.33
0 nM	CtNucC	45	91862	8556.49
0 nM	CtNucC	46	92088.3	8572.54
0 nM	CtNucC	47	92802.7	8846.48
0 nM	CtNucC	48	93131.3	9128.36
0 nM	CtNucC	49	93724.8	9128.55
0 nM	CtNucC	50	93937	9030.49
0 nM	CtNucC	51	94455.3	9379.45
0 nM	CtNucC	52	95198.5	9623.1
0 nM	CtNucC	53	95686.6	9666.6
0 nM	CtNucC	54	96049.4	9878.93
0 nM	CtNucC	55	96385.3	9926.87
0 nM	CtNucC	56	96754.4	10227
0 nM	CtNucC	57	97430.1	10341.8
0 nM	CtNucC	58	97977	10670.7
0 nM	CtNucC	59	98125.7	10869.3
0 nM	CtNucC	60	98514.4	10995.6
0 nM	CtNucC	61	98987	10911.5
0 nM	CtNucC	62	99216.5	11189.5
0 nM	CtNucC	63	99651.6	11386
0 nM	CtNucC	64	100317	11386.1
0 nM	CtNucC	65	100596	11225.6
0 nM	CtNucC	66	101198	11484.4
0 nM	CtNucC	67	101605	11702.1
0 nM	CtNucC	68	101982	12132.5
0 nM	CtNucC	69	102504	12693.9
0 nM	CtNucC	70	102857	12657.9
0 nM	CtNucC	71	103476	12753.5
0 nM	CtNucC	72	103856	12831.1
0 nM	CtNucC	73	103889	12868.3
0 nM	CtNucC	74	104048	13321.7
0 nM	CtNucC	75	105255	13742.1
0 nM	CtNucC	76	105643	13736.8
0 nM	CtNucC	77	105683	13712.7
0 nM	CtNucC	78	106206	13845.1
0 nM	CtNucC	79	106669	14134.4
0 nM	CtNucC	80	107088	14215.6
0 nM	CtNucC	81	107287	14588.1
0 nM	CtNucC	82	107720	15048
0 nM	CtNucC	83	108421	14881.1
0 nM	CtNucC	84	108722	14918
0 nM	CtNucC	85	108904	14891.8
0 nM	CtNucC	86	109514	15060.5
0 nM	CtNucC	87	110073	15523.2
0 nM	CtNucC	88	110449	15514.6
0 nM	CtNucC	89	110845	15432.6
0 nM	CtNucC	90	111161	15425.2
0 nM	CtNucC	91	111626	15877.9
0 nM	CtNucC	92	112092	16261.8
0 nM	CtNucC	93	112353	16123.6
0 nM	CtNucC	94	112710	16339.9
0 nM	CtNucC	95	113222	16432.9
0 nM	CtNucC	96	113632	16710.9
0 nM	CtNucC	97	114081	16715.4
0 nM	CtNucC	98	114456	16998
0 nM	CtNucC	99	114776	17139.4
0 nM	CtNucC	100	115400	17293.1
0 nM	CtNucC	101	115838	17230
0 nM	CtNucC	102	116037	17446.3
0 nM	CtNucC	103	116519	17334.5
0 nM	CtNucC	104	117251	17746.8
0 nM	CtNucC	105	117574	17994.6
0 nM	CtNucC	106	117515	17976.2
0 nM	CtNucC	107	118128	18171.1
0 nM	CtNucC	108	118521	18655.6
0 nM	CtNucC	109	119060	18420.9
0 nM	CtNucC	110	119546	18432.5
0 nM	CtNucC	111	119585	18315.8
0 nM	CtNucC	112	120091	18491.5
0 nM	CtNucC	113	120956	18827.8
0 nM	CtNucC	114	121300	19237.8
0 nM	CtNucC	115	121602	19302.8
0 nM	CtNucC	116	121769	19368.6
0 nM	CtNucC	117	121946	19353.1
0 nM	CtNucC	118	122485	19819.2
0 nM	CtNucC	119	123286	19874.3
0 nM	CtNucC	120	123347	19992.2
0.05 nM	CtNucC	1	73002.3	6452.23
0.05 nM	CtNucC	2	72818.7	6288.79
0.05 nM	CtNucC	3	73050.7	5873.46
0.05 nM	CtNucC	4	74030.5	5380.24
0.05 nM	CtNucC	5	74914	5133.73
0.05 nM	CtNucC	6	75840.9	5212.63
0.05 nM	CtNucC	7	76478.3	5412.37
0.05 nM	CtNucC	8	77538.9	5505.54
0.05 nM	CtNucC	9	78272.2	5667.2
0.05 nM	CtNucC	10	78860.3	5796.47
0.05 nM	CtNucC	11	79727.1	6003.44
0.05 nM	CtNucC	12	80954.3	5916.37
0.05 nM	CtNucC	13	82225.9	5991.29
0.05 nM	CtNucC	14	83392.4	6346.17
0.05 nM	CtNucC	15	84220.1	6374.24
0.05 nM	CtNucC	16	85115.2	6347.25
0.05 nM	CtNucC	17	86426.7	6524.02
0.05 nM	CtNucC	18	87568	6573.2
0.05 nM	CtNucC	19	88484.2	6556.64
0.05 nM	CtNucC	20	89621.5	6765.99
0.05 nM	CtNucC	21	90817.1	7056.64
0.05 nM	CtNucC	22	91533.7	6858.72
0.05 nM	CtNucC	23	92687.6	6906
0.05 nM	CtNucC	24	93520.2	6857.44
0.05 nM	CtNucC	25	94589.5	6731.96
0.05 nM	CtNucC	26	95701.7	7013.22
0.05 nM	CtNucC	27	96653.1	7177.96
0.05 nM	CtNucC	28	97947.6	7266.91
0.05 nM	CtNucC	29	99427.3	7267.58
0.05 nM	CtNucC	30	100849	7399.16
0.05 nM	CtNucC	31	102021	7724.42
0.05 nM	CtNucC	32	103019	7760.03
0.05 nM	CtNucC	33	104185	7919.64
0.05 nM	CtNucC	34	105500	7979.28
0.05 nM	CtNucC	35	106696	8299.69
0.05 nM	CtNucC	36	108062	8573.27
0.05 nM	CtNucC	37	109327	8659.97
0.05 nM	CtNucC	38	110693	8934.76
0.05 nM	CtNucC	39	112105	8928.24
0.05 nM	CtNucC	40	113360	9191.18
0.05 nM	CtNucC	41	114602	9531.84
0.05 nM	CtNucC	42	115965	9396.84
0.05 nM	CtNucC	43	117643	9762.4
0.05 nM	CtNucC	44	118683	9909.86
0.05 nM	CtNucC	45	119904	10324.1
0.05 nM	CtNucC	46	121296	10264.1
0.05 nM	CtNucC	47	122727	10499.8
0.05 nM	CtNucC	48	123862	10571.3
0.05 nM	CtNucC	49	125034	10783.1
0.05 nM	CtNucC	50	126570	11187.2
0.05 nM	CtNucC	51	127806	11034.8
0.05 nM	CtNucC	52	128980	11072.1
0.05 nM	CtNucC	53	130059	11309.8
0.05 nM	CtNucC	54	131318	11457.6
0.05 nM	CtNucC	55	132820	11512.9
0.05 nM	CtNucC	56	133966	11628.9
0.05 nM	CtNucC	57	135276	11878.7
0.05 nM	CtNucC	58	136824	12030.3
0.05 nM	CtNucC	59	138188	12140.2
0.05 nM	CtNucC	60	139216	12164.8
0.05 nM	CtNucC	61	140462	12166.6
0.05 nM	CtNucC	62	141313	12449.4
0.05 nM	CtNucC	63	142560	12679.2
0.05 nM	CtNucC	64	144060	12707.6
0.05 nM	CtNucC	65	145194	12767.6
0.05 nM	CtNucC	66	146501	12782.7
0.05 nM	CtNucC	67	147549	12804.1
0.05 nM	CtNucC	68	148769	12771
0.05 nM	CtNucC	69	150015	12909.8
0.05 nM	CtNucC	70	151076	12952.8
0.05 nM	CtNucC	71	152461	13090.9
0.05 nM	CtNucC	72	153878	13120.9
0.05 nM	CtNucC	73	154727	13269.6
0.05 nM	CtNucC	74	156032	13325.3
0.05 nM	CtNucC	75	157457	13188.1
0.05 nM	CtNucC	76	159057	13220.4
0.05 nM	CtNucC	77	160262	13420.7
0.05 nM	CtNucC	78	161530	13777.6
0.05 nM	CtNucC	79	162690	13781.9
0.05 nM	CtNucC	80	163793	13882.8
0.05 nM	CtNucC	81	165142	13810.9
0.05 nM	CtNucC	82	166783	14037.9
0.05 nM	CtNucC	83	167817	14057.6
0.05 nM	CtNucC	84	169312	14193.8
0.05 nM	CtNucC	85	171050	14435.3
0.05 nM	CtNucC	86	172470	14392.7
0.05 nM	CtNucC	87	173497	14328.9
0.05 nM	CtNucC	88	174895	14395.5
0.05 nM	CtNucC	89	175728	14583.5
0.05 nM	CtNucC	90	177534	14742.1
0.05 nM	CtNucC	91	178937	14750.1
0.05 nM	CtNucC	92	180122	14910.4
0.05 nM	CtNucC	93	181216	15106.3
0.05 nM	CtNucC	94	182766	15041.3
0.05 nM	CtNucC	95	184288	15245.7
0.05 nM	CtNucC	96	185747	15554.9
0.05 nM	CtNucC	97	187206	15655
0.05 nM	CtNucC	98	188368	15653.3
0.05 nM	CtNucC	99	189722	15558.9
0.05 nM	CtNucC	100	190877	15499.1
0.05 nM	CtNucC	101	192666	15934.2
0.05 nM	CtNucC	102	194174	16187.1
0.05 nM	CtNucC	103	195342	16103.5
0.05 nM	CtNucC	104	196805	16148.4
0.05 nM	CtNucC	105	198262	16404.2
0.05 nM	CtNucC	106	199857	16617.2
0.05 nM	CtNucC	107	201276	16707.6
0.05 nM	CtNucC	108	202772	16907.4
0.05 nM	CtNucC	109	204489	16903.6
0.05 nM	CtNucC	110	205822	17180.9
0.05 nM	CtNucC	111	207134	17492.9
0.05 nM	CtNucC	112	208382	17667.5
0.05 nM	CtNucC	113	209860	17624.3
0.05 nM	CtNucC	114	211353	17829.4
0.05 nM	CtNucC	115	212966	18053
0.05 nM	CtNucC	116	214695	18283.3
0.05 nM	CtNucC	117	216091	18344.5
0.05 nM	CtNucC	118	217630	18611.3
0.05 nM	CtNucC	119	219261	18951
0.05 nM	CtNucC	120	220968	19161.5
0.1 nM	CtNucC	1	68927.2	5011.75
0.1 nM	CtNucC	2	68931.4	4900.35
0.1 nM	CtNucC	3	69681.8	4422.5
0.1 nM	CtNucC	4	70367.8	4051.65
0.1 nM	CtNucC	5	71253.5	3909.31
0.1 nM	CtNucC	6	72779.4	3894.11
0.1 nM	CtNucC	7	74009.3	4169.93
0.1 nM	CtNucC	8	75487.9	4321.39
0.1 nM	CtNucC	9	76581.3	4623.4
0.1 nM	CtNucC	10	77712.5	4898.02
0.1 nM	CtNucC	11	79075.5	4806.85
0.1 nM	CtNucC	12	80474.1	4822.03
0.1 nM	CtNucC	13	82013.6	5021.78
0.1 nM	CtNucC	14	83397.2	5219.46
0.1 nM	CtNucC	15	85014.2	5149.31
0.1 nM	CtNucC	16	86617.7	5304.01
0.1 nM	CtNucC	17	88075.6	5823.46
0.1 nM	CtNucC	18	89675.5	5892.58
0.1 nM	CtNucC	19	91467.9	5818.23
0.1 nM	CtNucC	20	92995.7	5790.51
0.1 nM	CtNucC	21	94526.7	5862.21
0.1 nM	CtNucC	22	96245.7	6204.77
0.1 nM	CtNucC	23	97714.9	6423.97
0.1 nM	CtNucC	24	99651.3	6716.85
0.1 nM	CtNucC	25	101790	6699.89
0.1 nM	CtNucC	26	103365	6807.56
0.1 nM	CtNucC	27	105516	6865.4
0.1 nM	CtNucC	28	107231	7295.7
0.1 nM	CtNucC	29	109318	7469.9
0.1 nM	CtNucC	30	111134	7611.31
0.1 nM	CtNucC	31	112718	7792.97
0.1 nM	CtNucC	32	114783	8186.88
0.1 nM	CtNucC	33	117010	8059.68
0.1 nM	CtNucC	34	119067	8104.78
0.1 nM	CtNucC	35	121154	8498.2
0.1 nM	CtNucC	36	123258	8882
0.1 nM	CtNucC	37	125007	9156
0.1 nM	CtNucC	38	127441	9370.6
0.1 nM	CtNucC	39	130181	9816.15
0.1 nM	CtNucC	40	132351	10086.3
0.1 nM	CtNucC	41	134316	10676.7
0.1 nM	CtNucC	42	136806	10964.8
0.1 nM	CtNucC	43	138909	11424.3
0.1 nM	CtNucC	44	141107	11776.4
0.1 nM	CtNucC	45	143614	11998.7
0.1 nM	CtNucC	46	146107	12326
0.1 nM	CtNucC	47	148822	12573.9
0.1 nM	CtNucC	48	150934	13126.5
0.1 nM	CtNucC	49	152953	13385.4
0.1 nM	CtNucC	50	155562	13837.3
0.1 nM	CtNucC	51	158494	14392.9
0.1 nM	CtNucC	52	161125	14653.2
0.1 nM	CtNucC	53	163349	14966.6
0.1 nM	CtNucC	54	165843	15544.6
0.1 nM	CtNucC	55	168381	15758.7
0.1 nM	CtNucC	56	170959	15975.7
0.1 nM	CtNucC	57	173496	16622.9
0.1 nM	CtNucC	58	176020	16894
0.1 nM	CtNucC	59	178478	17432.1
0.1 nM	CtNucC	60	181100	17477.6
0.1 nM	CtNucC	61	183968	18034.7
0.1 nM	CtNucC	62	186255	18350
0.1 nM	CtNucC	63	189043	18333.1
0.1 nM	CtNucC	64	191605	18740.6
0.1 nM	CtNucC	65	193990	19148.2
0.1 nM	CtNucC	66	196561	19696.4
0.1 nM	CtNucC	67	199189	20031.1
0.1 nM	CtNucC	68	202051	20265.7
0.1 nM	CtNucC	69	204496	20516.5
0.1 nM	CtNucC	70	207065	20748.9
0.1 nM	CtNucC	71	209479	20954.7
0.1 nM	CtNucC	72	211860	21412.7
0.1 nM	CtNucC	73	214194	21380.1
0.1 nM	CtNucC	74	216553	21500.7
0.1 nM	CtNucC	75	219301	21960.3
0.1 nM	CtNucC	76	221963	22082.1
0.1 nM	CtNucC	77	224348	22038.1
0.1 nM	CtNucC	78	226722	22511.3
0.1 nM	CtNucC	79	228956	22824.1
0.1 nM	CtNucC	80	231654	22849.6
0.1 nM	CtNucC	81	234157	22975.9
0.1 nM	CtNucC	82	236602	23487.9
0.1 nM	CtNucC	83	238841	23509.6
0.1 nM	CtNucC	84	241491	23356.3
0.1 nM	CtNucC	85	244081	23801.7
0.1 nM	CtNucC	86	246571	24301.7
0.1 nM	CtNucC	87	249046	24553.9
0.1 nM	CtNucC	88	251446	24871.4
0.1 nM	CtNucC	89	253812	24821.6
0.1 nM	CtNucC	90	256051	24927.6
0.1 nM	CtNucC	91	258710	25190.1
0.1 nM	CtNucC	92	261172	25401.9
0.1 nM	CtNucC	93	263576	25379.7
0.1 nM	CtNucC	94	265825	25885
0.1 nM	CtNucC	95	268521	26374.5
0.1 nM	CtNucC	96	270972	26481.2
0.1 nM	CtNucC	97	273415	26399.1
0.1 nM	CtNucC	98	276023	26710.5
0.1 nM	CtNucC	99	278239	26957.2
0.1 nM	CtNucC	100	280746	27195.7
0.1 nM	CtNucC	101	283236	27497.3
0.1 nM	CtNucC	102	285642	27883.2
0.1 nM	CtNucC	103	288136	28279.9
0.1 nM	CtNucC	104	290433	28843
0.1 nM	CtNucC	105	293141	29097.4
0.1 nM	CtNucC	106	295767	29313.6
0.1 nM	CtNucC	107	297843	29666.3
0.1 nM	CtNucC	108	300413	30160.6
0.1 nM	CtNucC	109	302900	30828.7
0.1 nM	CtNucC	110	305352	30926.6
0.1 nM	CtNucC	111	308162	31583.5
0.1 nM	CtNucC	112	310424	32294.1
0.1 nM	CtNucC	113	312832	32595.6
0.1 nM	CtNucC	114	314925	32757.2
0.1 nM	CtNucC	115	317505	33284.1
0.1 nM	CtNucC	116	320131	33869.5
0.1 nM	CtNucC	117	322744	34574.3
0.1 nM	CtNucC	118	325099	34804.8
0.1 nM	CtNucC	119	327619	35443.8
0.1 nM	CtNucC	120	329780	35719
0.5 nM	CtNucC	1	73895.6	3009.75
0.5 nM	CtNucC	2	74809.1	2797.89
0.5 nM	CtNucC	3	79554.8	2877.79
0.5 nM	CtNucC	4	85613.9	3012.96
0.5 nM	CtNucC	5	92739.9	3362.54
0.5 nM	CtNucC	6	100542	3532.28
0.5 nM	CtNucC	7	108682	3458.53
0.5 nM	CtNucC	8	117560	3400.99
0.5 nM	CtNucC	9	127269	3818.62
0.5 nM	CtNucC	10	137410	4610.04
0.5 nM	CtNucC	11	147908	5582.03
0.5 nM	CtNucC	12	159333	6195.47
0.5 nM	CtNucC	13	170983	6965.86
0.5 nM	CtNucC	14	183146	7566.93
0.5 nM	CtNucC	15	195604	8553.43
0.5 nM	CtNucC	16	208405	9397.63
0.5 nM	CtNucC	17	220987	9898.43
0.5 nM	CtNucC	18	234272	11044
0.5 nM	CtNucC	19	247795	11848.7
0.5 nM	CtNucC	20	261120	12705.8
0.5 nM	CtNucC	21	274606	13967.2
0.5 nM	CtNucC	22	288490	14822.6
0.5 nM	CtNucC	23	302634	15640.2
0.5 nM	CtNucC	24	317147	16717
0.5 nM	CtNucC	25	331424	17779.7
0.5 nM	CtNucC	26	346029	19138.2
0.5 nM	CtNucC	27	360564	20384.3
0.5 nM	CtNucC	28	375157	21702.5
0.5 nM	CtNucC	29	389626	23305.8
0.5 nM	CtNucC	30	403946	24602.9
0.5 nM	CtNucC	31	418289	26476.4
0.5 nM	CtNucC	32	432360	27946.6
0.5 nM	CtNucC	33	446904	29385.1
0.5 nM	CtNucC	34	461563	31216.7
0.5 nM	CtNucC	35	476063	33002.3
0.5 nM	CtNucC	36	490592	34610.1
0.5 nM	CtNucC	37	504508	36251.1
0.5 nM	CtNucC	38	518811	38227.5
0.5 nM	CtNucC	39	532715	39418.5
0.5 nM	CtNucC	40	547043	40829
0.5 nM	CtNucC	41	561103	42302
0.5 nM	CtNucC	42	574790	43782.8
0.5 nM	CtNucC	43	588249	45208
0.5 nM	CtNucC	44	601062	46690.2
0.5 nM	CtNucC	45	614193	47727.3
0.5 nM	CtNucC	46	627529	48746.3
0.5 nM	CtNucC	47	640271	50133.7
0.5 nM	CtNucC	48	652680	51244.8
0.5 nM	CtNucC	49	665012	52237.5
0.5 nM	CtNucC	50	677510	52897
0.5 nM	CtNucC	51	689671	53678.3
0.5 nM	CtNucC	52	701668	54794.9
0.5 nM	CtNucC	53	713288	55596.4
0.5 nM	CtNucC	54	724015	55961.2
0.5 nM	CtNucC	55	735302	56683.7
0.5 nM	CtNucC	56	746293	57045.1
0.5 nM	CtNucC	57	756960	57252.9
0.5 nM	CtNucC	58	767016	57602.5
0.5 nM	CtNucC	59	776997	57736.5
0.5 nM	CtNucC	60	786843	57665.5
0.5 nM	CtNucC	61	796002	57641.2
0.5 nM	CtNucC	62	805276	57652
0.5 nM	CtNucC	63	814051	57537.8
0.5 nM	CtNucC	64	822633	57457.5
0.5 nM	CtNucC	65	830840	57188.9
0.5 nM	CtNucC	66	839050	56961.9
0.5 nM	CtNucC	67	846830	56445.3
0.5 nM	CtNucC	68	854312	55854.6
0.5 nM	CtNucC	69	861308	55369.2
0.5 nM	CtNucC	70	868386	55091.1
0.5 nM	CtNucC	71	875501	54803.9
0.5 nM	CtNucC	72	881958	53788.3
0.5 nM	CtNucC	73	888142	52946
0.5 nM	CtNucC	74	893923	52232.8
0.5 nM	CtNucC	75	899577	51665.8
0.5 nM	CtNucC	76	905523	51325.7
0.5 nM	CtNucC	77	910833	50330.9
0.5 nM	CtNucC	78	915924	49468.9
0.5 nM	CtNucC	79	920768	48867.8
0.5 nM	CtNucC	80	925077	47990.6
0.5 nM	CtNucC	81	929467	47319.7
0.5 nM	CtNucC	82	933889	46541.8
0.5 nM	CtNucC	83	938201	45879.8
0.5 nM	CtNucC	84	942418	45300.7
0.5 nM	CtNucC	85	946577	44815.1
0.5 nM	CtNucC	86	950258	43735.7
0.5 nM	CtNucC	87	953487	42738.4
0.5 nM	CtNucC	88	956969	42050.1
0.5 nM	CtNucC	89	960208	41446.5
0.5 nM	CtNucC	90	963265	41151.1
0.5 nM	CtNucC	91	966378	40240.2
0.5 nM	CtNucC	92	969352	39431.1
0.5 nM	CtNucC	93	972480	38738.2
0.5 nM	CtNucC	94	975056	38381.7
0.5 nM	CtNucC	95	977655	37563.7
0.5 nM	CtNucC	96	980239	37249.4
0.5 nM	CtNucC	97	982168	37037.8
0.5 nM	CtNucC	98	984947	36374.4
0.5 nM	CtNucC	99	987244	36171
0.5 nM	CtNucC	100	989073	35687.1
0.5 nM	CtNucC	101	991207	35382.2
0.5 nM	CtNucC	102	993771	34576.4
0.5 nM	CtNucC	103	995803	34198.8
0.5 nM	CtNucC	104	997603	33350.8
0.5 nM	CtNucC	105	999355	33094.7
0.5 nM	CtNucC	106	1.00123e+06	33003.4
0.5 nM	CtNucC	107	1.00292e+06	32648.3
0.5 nM	CtNucC	108	1.00441e+06	32186.5
0.5 nM	CtNucC	109	1.00606e+06	31564.6
0.5 nM	CtNucC	110	1.00782e+06	31285.1
0.5 nM	CtNucC	111	1.00894e+06	31127.1
0.5 nM	CtNucC	112	1.01055e+06	30821.8
0.5 nM	CtNucC	113	1.0121e+06	30726.9
0.5 nM	CtNucC	114	1.01359e+06	30124.7
0.5 nM	CtNucC	115	1.01486e+06	29952.1
0.5 nM	CtNucC	116	1.0162e+06	30242.1
0.5 nM	CtNucC	117	1.0181e+06	29744.1
0.5 nM	CtNucC	118	1.01925e+06	29687.1
0.5 nM	CtNucC	119	1.02021e+06	29679.2
0.5 nM	CtNucC	120	1.02126e+06	29674
1 nM	CtNucC	1	77366.2	5566.06
1 nM	CtNucC	2	81402.1	5584.97
1 nM	CtNucC	3	95215.4	5283.78
1 nM	CtNucC	4	111996	4734.58
1 nM	CtNucC	5	131576	5231.13
1 nM	CtNucC	6	152473	5493.96
1 nM	CtNucC	7	173480	4834.67
1 nM	CtNucC	8	195280	4294.58
1 nM	CtNucC	9	220561	5001.07
1 nM	CtNucC	10	246626	7382.78
1 nM	CtNucC	11	273751	9261.54
1 nM	CtNucC	12	300991	10580.1
1 nM	CtNucC	13	328520	11905.7
1 nM	CtNucC	14	356431	13328.5
1 nM	CtNucC	15	384421	13792.5
1 nM	CtNucC	16	412589	14004.2
1 nM	CtNucC	17	440691	14366.5
1 nM	CtNucC	18	468909	14489.8
1 nM	CtNucC	19	497123	14395.2
1 nM	CtNucC	20	524482	13811.6
1 nM	CtNucC	21	551047	13350
1 nM	CtNucC	22	577888	13088.6
1 nM	CtNucC	23	603488	12904.2
1 nM	CtNucC	24	628807	12950
1 nM	CtNucC	25	653162	13525
1 nM	CtNucC	26	676696	13940.4
1 nM	CtNucC	27	698448	14403.8
1 nM	CtNucC	28	720114	15494.2
1 nM	CtNucC	29	740721	16207.8
1 nM	CtNucC	30	759844	17311.7
1 nM	CtNucC	31	778123	18598.8
1 nM	CtNucC	32	795338	19985.8
1 nM	CtNucC	33	812360	20806.7
1 nM	CtNucC	34	828344	21405.4
1 nM	CtNucC	35	843474	21706.4
1 nM	CtNucC	36	857938	21994
1 nM	CtNucC	37	871229	22181.8
1 nM	CtNucC	38	883604	23032.8
1 nM	CtNucC	39	895285	24000.6
1 nM	CtNucC	40	906139	25611.2
1 nM	CtNucC	41	915932	27026.6
1 nM	CtNucC	42	924979	28081.9
1 nM	CtNucC	43	933650	29480.6
1 nM	CtNucC	44	941678	30786.3
1 nM	CtNucC	45	949269	32080.9
1 nM	CtNucC	46	956371	33254.8
1 nM	CtNucC	47	963054	34179.4
1 nM	CtNucC	48	969471	35054.9
1 nM	CtNucC	49	975648	35789.5
1 nM	CtNucC	50	981228	36536.4
1 nM	CtNucC	51	986743	37576.7
1 nM	CtNucC	52	991892	38392
1 nM	CtNucC	53	996655	38994.6
1 nM	CtNucC	54	1.00098e+06	39442
1 nM	CtNucC	55	1.00488e+06	39942.7
1 nM	CtNucC	56	1.00906e+06	40227.5
1 nM	CtNucC	57	1.01266e+06	40631
1 nM	CtNucC	58	1.01585e+06	40941.7
1 nM	CtNucC	59	1.01956e+06	41594.3
1 nM	CtNucC	60	1.02305e+06	42263.3
1 nM	CtNucC	61	1.02588e+06	42669
1 nM	CtNucC	62	1.02856e+06	42975.9
1 nM	CtNucC	63	1.03145e+06	43163.3
1 nM	CtNucC	64	1.03421e+06	43722.9
1 nM	CtNucC	65	1.0366e+06	44085.5
1 nM	CtNucC	66	1.03915e+06	44388.8
1 nM	CtNucC	67	1.04159e+06	44445.8
1 nM	CtNucC	68	1.0437e+06	44867.5
1 nM	CtNucC	69	1.04561e+06	45241
1 nM	CtNucC	70	1.04786e+06	45619.4
1 nM	CtNucC	71	1.05008e+06	46125.2
1 nM	CtNucC	72	1.05226e+06	46566.8
1 nM	CtNucC	73	1.05387e+06	46831.1
1 nM	CtNucC	74	1.05554e+06	46901.5
1 nM	CtNucC	75	1.057e+06	46988.2
1 nM	CtNucC	76	1.05858e+06	46876.1
1 nM	CtNucC	77	1.06032e+06	47149.7
1 nM	CtNucC	78	1.06203e+06	47580.8
1 nM	CtNucC	79	1.06348e+06	47851
1 nM	CtNucC	80	1.06423e+06	48180.9
1 nM	CtNucC	81	1.06561e+06	48541.2
1 nM	CtNucC	82	1.06677e+06	48483.9
1 nM	CtNucC	83	1.06763e+06	48949.2
1 nM	CtNucC	84	1.06906e+06	49022.1
1 nM	CtNucC	85	1.07076e+06	48744.2
1 nM	CtNucC	86	1.0716e+06	49004.1
1 nM	CtNucC	87	1.07247e+06	49098
1 nM	CtNucC	88	1.07375e+06	49302.4
1 nM	CtNucC	89	1.07445e+06	49408.2
1 nM	CtNucC	90	1.0749e+06	49405
1 nM	CtNucC	91	1.0759e+06	50062.6
1 nM	CtNucC	92	1.07695e+06	49920.5
1 nM	CtNucC	93	1.07807e+06	49889.3
1 nM	CtNucC	94	1.0786e+06	49797.5
1 nM	CtNucC	95	1.07938e+06	49840.5
1 nM	CtNucC	96	1.08003e+06	50216.7
1 nM	CtNucC	97	1.08066e+06	50344.3
1 nM	CtNucC	98	1.08142e+06	50362.8
1 nM	CtNucC	99	1.08213e+06	50593.2
1 nM	CtNucC	100	1.08236e+06	50552.3
1 nM	CtNucC	101	1.08283e+06	50541.3
1 nM	CtNucC	102	1.08359e+06	50909.1
1 nM	CtNucC	103	1.08367e+06	50619.3
1 nM	CtNucC	104	1.08426e+06	50577.7
1 nM	CtNucC	105	1.08515e+06	50427.4
1 nM	CtNucC	106	1.08573e+06	50790.5
1 nM	CtNucC	107	1.08601e+06	51126.5
1 nM	CtNucC	108	1.08621e+06	50968.5
1 nM	CtNucC	109	1.08671e+06	51131.9
1 nM	CtNucC	110	1.08743e+06	51466.3
1 nM	CtNucC	111	1.0876e+06	51251.4
1 nM	CtNucC	112	1.08783e+06	51398
1 nM	CtNucC	113	1.08817e+06	51467.2
1 nM	CtNucC	114	1.08885e+06	51578.8
1 nM	CtNucC	115	1.08937e+06	51881.4
1 nM	CtNucC	116	1.08939e+06	52284.2
1 nM	CtNucC	117	1.08989e+06	52035.1
1 nM	CtNucC	118	1.09041e+06	51573.4
1 nM	CtNucC	119	1.09025e+06	51953.8
1 nM	CtNucC	120	1.0904e+06	52238.6
10 nM	CtNucC	1	393634	16358.9
10 nM	CtNucC	2	493185	24744.1
10 nM	CtNucC	3	703489	33896.4
10 nM	CtNucC	4	845523	44190.9
10 nM	CtNucC	5	922625	55344.3
10 nM	CtNucC	6	965507	63007.7
10 nM	CtNucC	7	995733	68030.7
10 nM	CtNucC	8	1.02109e+06	70535.7
10 nM	CtNucC	9	1.04172e+06	70893.8
10 nM	CtNucC	10	1.05926e+06	70895.3
10 nM	CtNucC	11	1.07434e+06	71545.3
10 nM	CtNucC	12	1.08677e+06	72296.7
10 nM	CtNucC	13	1.09789e+06	73615.6
10 nM	CtNucC	14	1.10765e+06	75134.9
10 nM	CtNucC	15	1.11555e+06	76887.3
10 nM	CtNucC	16	1.1225e+06	78381.1
10 nM	CtNucC	17	1.1285e+06	79376
10 nM	CtNucC	18	1134528	80227.6
10 nM	CtNucC	19	1.13984e+06	81202.9
10 nM	CtNucC	20	1.14422e+06	81768.1
10 nM	CtNucC	21	1.148e+06	82420.9
10 nM	CtNucC	22	1.15196e+06	83074.1
10 nM	CtNucC	23	1.15542e+06	83531.4
10 nM	CtNucC	24	1.15878e+06	83579.8
10 nM	CtNucC	25	1.16246e+06	83336.2
10 nM	CtNucC	26	1.16525e+06	83294.9
10 nM	CtNucC	27	1.16722e+06	83016.7
10 nM	CtNucC	28	1170512	83014
10 nM	CtNucC	29	1.17297e+06	82993.4
10 nM	CtNucC	30	1.17499e+06	83033.9
10 nM	CtNucC	31	1.17655e+06	83205.1
10 nM	CtNucC	32	1.17822e+06	82935.9
10 nM	CtNucC	33	1.18016e+06	82815.4
10 nM	CtNucC	34	1.18212e+06	83086.1
10 nM	CtNucC	35	1.18322e+06	82908.6
10 nM	CtNucC	36	1.18457e+06	82587.3
10 nM	CtNucC	37	1.18549e+06	82756.9
10 nM	CtNucC	38	1.18673e+06	82478.1
10 nM	CtNucC	39	1.18822e+06	82436.3
10 nM	CtNucC	40	1.1891e+06	82448.4
10 nM	CtNucC	41	1.18984e+06	82642
10 nM	CtNucC	42	1.1906e+06	82573.5
10 nM	CtNucC	43	1191411	82445.4
10 nM	CtNucC	44	1.19188e+06	82891.8
10 nM	CtNucC	45	1.19241e+06	82827.7
10 nM	CtNucC	46	1.19264e+06	83031.8
10 nM	CtNucC	47	1.19316e+06	83467.6
10 nM	CtNucC	48	1.19323e+06	83154.6
10 nM	CtNucC	49	1.19392e+06	83236.8
10 nM	CtNucC	50	1.19448e+06	83773.5
10 nM	CtNucC	51	1.19464e+06	83967.1
10 nM	CtNucC	52	1.19507e+06	83648.6
10 nM	CtNucC	53	1.19526e+06	83607.5
10 nM	CtNucC	54	1.19556e+06	83856.8
10 nM	CtNucC	55	1.19615e+06	83962.8
10 nM	CtNucC	56	1.19594e+06	83744.3
10 nM	CtNucC	57	1.19601e+06	83771.1
10 nM	CtNucC	58	1.19621e+06	84093.1
10 nM	CtNucC	59	1.19644e+06	84068.9
10 nM	CtNucC	60	1.19699e+06	83968.2
10 nM	CtNucC	61	1.19681e+06	84451.3
10 nM	CtNucC	62	1.19721e+06	84253.7
10 nM	CtNucC	63	1.19708e+06	83847.5
10 nM	CtNucC	64	1196976	84050.8
10 nM	CtNucC	65	1.19696e+06	83726.6
10 nM	CtNucC	66	1.1972e+06	83910.3
10 nM	CtNucC	67	1.19721e+06	83964.4
10 nM	CtNucC	68	1.19704e+06	83718.5
10 nM	CtNucC	69	1.19708e+06	83561.2
10 nM	CtNucC	70	1.19716e+06	83702.1
10 nM	CtNucC	71	1.19724e+06	83643.8
10 nM	CtNucC	72	1.19732e+06	83393.6
10 nM	CtNucC	73	1.19702e+06	83556.2
10 nM	CtNucC	74	1.197e+06	83195.5
10 nM	CtNucC	75	1.19661e+06	82973.6
10 nM	CtNucC	76	1.19632e+06	83244.6
10 nM	CtNucC	77	1.19669e+06	83140.7
10 nM	CtNucC	78	1.1967e+06	82677.6
10 nM	CtNucC	79	1.1962e+06	82431.3
10 nM	CtNucC	80	1.1958e+06	82346.5
10 nM	CtNucC	81	1.1956e+06	82349.7
10 nM	CtNucC	82	1.19582e+06	82304.9
10 nM	CtNucC	83	1.19548e+06	81994.9
10 nM	CtNucC	84	1.19509e+06	81497.8
10 nM	CtNucC	85	1.19492e+06	81108.7
10 nM	CtNucC	86	1.19525e+06	81137.1
10 nM	CtNucC	87	1.19464e+06	80946.2
10 nM	CtNucC	88	1.19425e+06	80711.3
10 nM	CtNucC	89	1194077	80661
10 nM	CtNucC	90	1.19365e+06	80410.2
10 nM	CtNucC	91	1.1927e+06	80437.3
10 nM	CtNucC	92	1.19241e+06	80453.3
10 nM	CtNucC	93	1.19233e+06	79808.6
10 nM	CtNucC	94	1.19178e+06	79641.9
10 nM	CtNucC	95	1.19169e+06	79524.8
10 nM	CtNucC	96	1.19159e+06	79601.4
10 nM	CtNucC	97	1.19144e+06	79464.3
10 nM	CtNucC	98	1.19091e+06	79035.5
10 nM	CtNucC	99	1.18997e+06	78429.9
10 nM	CtNucC	100	1.18951e+06	78136.4
10 nM	CtNucC	101	1.18928e+06	78032.9
10 nM	CtNucC	102	1.18887e+06	78183.9
10 nM	CtNucC	103	1.18833e+06	78190.4
10 nM	CtNucC	104	1.18812e+06	78382.3
10 nM	CtNucC	105	1.18738e+06	78109.6
10 nM	CtNucC	106	1.18729e+06	78007
10 nM	CtNucC	107	1.18734e+06	77634.6
10 nM	CtNucC	108	1.18679e+06	77499
10 nM	CtNucC	109	1.1861e+06	77321
10 nM	CtNucC	110	1.18594e+06	77285.9
10 nM	CtNucC	111	1.18543e+06	77267.2
10 nM	CtNucC	112	1.18482e+06	77261.7
10 nM	CtNucC	113	1.18471e+06	77299.9
10 nM	CtNucC	114	1.18444e+06	76842.6
10 nM	CtNucC	115	1.18406e+06	76507.4
10 nM	CtNucC	116	1.18369e+06	76488.1
10 nM	CtNucC	117	1.18365e+06	76746.2
10 nM	CtNucC	118	1.18368e+06	76672.4
10 nM	CtNucC	119	1.18299e+06	76924.5
10 nM	CtNucC	120	1.18252e+06	77306.5
5 nM	CtNucC	1	205604	11719.4
5 nM	CtNucC	2	254107	12722.2
5 nM	CtNucC	3	386968	12208.1
5 nM	CtNucC	4	514276	14695.3
5 nM	CtNucC	5	628691	15832.6
5 nM	CtNucC	6	723911	16636.5
5 nM	CtNucC	7	798863	21893
5 nM	CtNucC	8	856582	25984.6
5 nM	CtNucC	9	899627	27536.6
5 nM	CtNucC	10	932424	27942
5 nM	CtNucC	11	958335	28652.1
5 nM	CtNucC	12	978979	29396.5
5 nM	CtNucC	13	997460	29389.9
5 nM	CtNucC	14	1.0138e+06	28827.9
5 nM	CtNucC	15	1.02844e+06	28089.1
5 nM	CtNucC	16	1.04144e+06	27041.5
5 nM	CtNucC	17	1.05271e+06	26181.4
5 nM	CtNucC	18	1.06324e+06	25461.9
5 nM	CtNucC	19	1.07226e+06	24599
5 nM	CtNucC	20	1.0802e+06	24885.9
5 nM	CtNucC	21	1.08752e+06	24687.3
5 nM	CtNucC	22	1.09395e+06	24834.9
5 nM	CtNucC	23	1.10029e+06	25153.4
5 nM	CtNucC	24	1.10626e+06	25054.6
5 nM	CtNucC	25	1.11153e+06	25338.5
5 nM	CtNucC	26	1.11634e+06	26161.2
5 nM	CtNucC	27	1.12061e+06	26529.7
5 nM	CtNucC	28	1.12512e+06	26750
5 nM	CtNucC	29	1.1293e+06	26668.5
5 nM	CtNucC	30	1.13288e+06	27048.3
5 nM	CtNucC	31	1.13533e+06	27648.1
5 nM	CtNucC	32	1.13874e+06	28203.1
5 nM	CtNucC	33	1.14224e+06	28448.1
5 nM	CtNucC	34	1.14493e+06	29128.3
5 nM	CtNucC	35	1.14742e+06	29989
5 nM	CtNucC	36	1.14995e+06	30366.1
5 nM	CtNucC	37	1.15223e+06	30685.2
5 nM	CtNucC	38	1.15403e+06	31253.6
5 nM	CtNucC	39	1.15622e+06	31837.3
5 nM	CtNucC	40	1.15822e+06	32255.5
5 nM	CtNucC	41	1.16016e+06	32587.9
5 nM	CtNucC	42	1.16177e+06	33338.1
5 nM	CtNucC	43	1.16359e+06	33702.2
5 nM	CtNucC	44	1.16465e+06	34192.4
5 nM	CtNucC	45	1.16574e+06	34966
5 nM	CtNucC	46	1.16704e+06	35525.5
5 nM	CtNucC	47	1.1682e+06	35681.6
5 nM	CtNucC	48	1.16935e+06	35898.8
5 nM	CtNucC	49	1.17044e+06	36224.6
5 nM	CtNucC	50	1.17125e+06	37078.3
5 nM	CtNucC	51	1.17223e+06	37579.8
5 nM	CtNucC	52	1.17316e+06	37708.3
5 nM	CtNucC	53	1.17397e+06	38128.3
5 nM	CtNucC	54	1.17391e+06	38332.9
5 nM	CtNucC	55	1.17457e+06	38960.8
5 nM	CtNucC	56	1.17506e+06	39287.2
5 nM	CtNucC	57	1.17545e+06	39692.3
5 nM	CtNucC	58	1.17591e+06	40248.8
5 nM	CtNucC	59	1.17641e+06	40729.7
5 nM	CtNucC	60	1.1768e+06	40867.8
5 nM	CtNucC	61	1.17676e+06	40871.1
5 nM	CtNucC	62	1.17717e+06	41077.1
5 nM	CtNucC	63	1.17736e+06	41420.7
5 nM	CtNucC	64	1.17712e+06	41829.1
5 nM	CtNucC	65	1.17709e+06	42275.3
5 nM	CtNucC	66	1.1771e+06	42344.2
5 nM	CtNucC	67	1.17723e+06	42442.5
5 nM	CtNucC	68	1177474	42712
5 nM	CtNucC	69	1.17723e+06	42784.8
5 nM	CtNucC	70	1.17737e+06	42936.9
5 nM	CtNucC	71	1.17742e+06	43350.9
5 nM	CtNucC	72	1.17733e+06	43605.8
5 nM	CtNucC	73	1.17675e+06	43430.8
5 nM	CtNucC	74	1.17679e+06	44015.4
5 nM	CtNucC	75	1.17629e+06	44191.4
5 nM	CtNucC	76	1.17591e+06	44260.2
5 nM	CtNucC	77	1.17635e+06	44002.2
5 nM	CtNucC	78	1.17647e+06	44258.1
5 nM	CtNucC	79	1.17598e+06	44116.6
5 nM	CtNucC	80	1.17538e+06	44253
5 nM	CtNucC	81	1.17503e+06	44185.7
5 nM	CtNucC	82	1.17513e+06	44503.2
5 nM	CtNucC	83	1.17475e+06	44638.9
5 nM	CtNucC	84	1.17441e+06	44599.1
5 nM	CtNucC	85	1.1741e+06	44148.3
5 nM	CtNucC	86	1.17419e+06	44140.9
5 nM	CtNucC	87	1.1736e+06	44522.7
5 nM	CtNucC	88	1.17337e+06	44757
5 nM	CtNucC	89	1.17322e+06	44897.5
5 nM	CtNucC	90	1173048	44798.7
5 nM	CtNucC	91	1.17274e+06	44649.3
5 nM	CtNucC	92	1.17254e+06	44703
5 nM	CtNucC	93	1.1723e+06	44589.6
5 nM	CtNucC	94	1.17188e+06	44405.6
5 nM	CtNucC	95	1.17167e+06	44314.2
5 nM	CtNucC	96	1.17111e+06	44107.2
5 nM	CtNucC	97	1.17081e+06	44357.9
5 nM	CtNucC	98	1.17089e+06	44617.1
5 nM	CtNucC	99	1.17077e+06	44645.6
5 nM	CtNucC	100	1.17025e+06	44125.7
5 nM	CtNucC	101	1.16987e+06	44133.7
5 nM	CtNucC	102	1.16972e+06	44152.3
5 nM	CtNucC	103	1.16956e+06	44105.2
5 nM	CtNucC	104	1.1692e+06	43606.7
5 nM	CtNucC	105	1.16896e+06	44081
5 nM	CtNucC	106	1.16871e+06	44032.4
5 nM	CtNucC	107	1.16822e+06	43662
5 nM	CtNucC	108	1.16777e+06	43642.5
5 nM	CtNucC	109	1.16802e+06	43698.4
5 nM	CtNucC	110	1.16743e+06	43400.9
5 nM	CtNucC	111	1.16731e+06	43295.7
5 nM	CtNucC	112	1.16707e+06	43524.6
5 nM	CtNucC	113	1.16666e+06	43525.1
5 nM	CtNucC	114	1166878	43848.6
5 nM	CtNucC	115	1.16644e+06	43657.5
5 nM	CtNucC	116	1.16646e+06	43558.6
5 nM	CtNucC	117	1.16665e+06	43384.5
5 nM	CtNucC	118	1.16666e+06	43758.6
5 nM	CtNucC	119	1.16614e+06	44002.8
5 nM	CtNucC	120	1.16523e+06	43688.3
50 nM	CtNucC	1	909071	37065.3
50 nM	CtNucC	2	983813	37498.6
50 nM	CtNucC	3	1.06071e+06	38522.2
50 nM	CtNucC	4	1.08893e+06	38250.7
50 nM	CtNucC	5	1.10636e+06	34876.1
50 nM	CtNucC	6	1.12023e+06	29219.4
50 nM	CtNucC	7	1.13416e+06	26088.1
50 nM	CtNucC	8	1.1469e+06	25162.6
50 nM	CtNucC	9	1.15694e+06	23716.9
50 nM	CtNucC	10	1.1653e+06	21853.8
50 nM	CtNucC	11	1.17203e+06	20241.8
50 nM	CtNucC	12	1.17822e+06	18902.5
50 nM	CtNucC	13	1.1848e+06	17733.5
50 nM	CtNucC	14	1.18933e+06	17658.9
50 nM	CtNucC	15	1.19382e+06	18721.6
50 nM	CtNucC	16	1.1981e+06	19478.1
50 nM	CtNucC	17	1.2017e+06	20045.3
50 nM	CtNucC	18	1.2053e+06	21008.9
50 nM	CtNucC	19	1.2079e+06	21972
50 nM	CtNucC	20	1.20966e+06	22379.2
50 nM	CtNucC	21	1.2117e+06	22051.8
50 nM	CtNucC	22	1.21304e+06	22389.1
50 nM	CtNucC	23	1214196	22743.7
50 nM	CtNucC	24	1.21504e+06	23147.1
50 nM	CtNucC	25	1.21671e+06	23849.1
50 nM	CtNucC	26	1.21736e+06	24367.7
50 nM	CtNucC	27	1.21826e+06	24256.2
50 nM	CtNucC	28	1.21969e+06	24645
50 nM	CtNucC	29	1.22077e+06	25019.2
50 nM	CtNucC	30	1.22146e+06	25279.8
50 nM	CtNucC	31	1.22162e+06	25864.5
50 nM	CtNucC	32	1.22177e+06	26165.9
50 nM	CtNucC	33	1.22205e+06	26304.1
50 nM	CtNucC	34	1.22281e+06	26747.7
50 nM	CtNucC	35	1.22328e+06	26810.1
50 nM	CtNucC	36	1.22361e+06	27306.6
50 nM	CtNucC	37	1.22401e+06	27281.3
50 nM	CtNucC	38	1.22403e+06	27077.5
50 nM	CtNucC	39	1.22408e+06	27656.9
50 nM	CtNucC	40	1.22454e+06	27647.6
50 nM	CtNucC	41	1.22432e+06	27791.8
50 nM	CtNucC	42	1.22427e+06	27883.9
50 nM	CtNucC	43	1.22423e+06	27492.2
50 nM	CtNucC	44	1.22386e+06	27459.8
50 nM	CtNucC	45	1.22359e+06	27566.1
50 nM	CtNucC	46	1.22329e+06	27507.7
50 nM	CtNucC	47	1.22326e+06	27367.5
50 nM	CtNucC	48	1.22247e+06	26835.9
50 nM	CtNucC	49	1.22192e+06	27008
50 nM	CtNucC	50	1.2215e+06	26959.6
50 nM	CtNucC	51	1.22168e+06	26912.1
50 nM	CtNucC	52	1.22113e+06	26473.1
50 nM	CtNucC	53	1.22041e+06	26337.8
50 nM	CtNucC	54	1.21964e+06	26077.9
50 nM	CtNucC	55	1.21909e+06	26038.2
50 nM	CtNucC	56	1.21856e+06	25522.9
50 nM	CtNucC	57	1.21787e+06	25858.4
50 nM	CtNucC	58	1.21758e+06	26232.7
50 nM	CtNucC	59	1.21719e+06	25727.7
50 nM	CtNucC	60	1.21656e+06	25942.5
50 nM	CtNucC	61	1.21582e+06	26111.1
50 nM	CtNucC	62	1.21558e+06	26081.8
50 nM	CtNucC	63	1.21494e+06	25976.9
50 nM	CtNucC	64	1.21443e+06	25760.9
50 nM	CtNucC	65	1.21419e+06	26103.4
50 nM	CtNucC	66	1214120	26322.8
50 nM	CtNucC	67	1.21316e+06	26288.7
50 nM	CtNucC	68	1.2132e+06	26795.1
50 nM	CtNucC	69	1.21247e+06	26538.2
50 nM	CtNucC	70	1.21229e+06	26708.1
50 nM	CtNucC	71	1.21134e+06	26470.7
50 nM	CtNucC	72	1.21119e+06	26895.9
50 nM	CtNucC	73	1.21079e+06	27425
50 nM	CtNucC	74	1.21064e+06	27334.4
50 nM	CtNucC	75	1.21011e+06	27178.9
50 nM	CtNucC	76	1.20974e+06	27123.7
50 nM	CtNucC	77	1.20982e+06	27395.9
50 nM	CtNucC	78	1.20957e+06	27328
50 nM	CtNucC	79	1.20948e+06	27842
50 nM	CtNucC	80	1.20876e+06	28178
50 nM	CtNucC	81	1.20813e+06	27994.7
50 nM	CtNucC	82	1.20795e+06	27660.5
50 nM	CtNucC	83	1.2076e+06	27425.9
50 nM	CtNucC	84	1.20704e+06	27500.6
50 nM	CtNucC	85	1.20731e+06	27297.8
50 nM	CtNucC	86	1207491	27670.1
50 nM	CtNucC	87	1207003	27504.4
50 nM	CtNucC	88	1.20635e+06	27694.2
50 nM	CtNucC	89	1.20611e+06	27816.2
50 nM	CtNucC	90	1.20555e+06	27301.6
50 nM	CtNucC	91	1.20564e+06	27591.1
50 nM	CtNucC	92	1.20541e+06	27371.8
50 nM	CtNucC	93	1.20528e+06	27722.2
50 nM	CtNucC	94	1.205e+06	27629.4
50 nM	CtNucC	95	1.2043e+06	27565
50 nM	CtNucC	96	1204173	27801.5
50 nM	CtNucC	97	1.20434e+06	27795.6
50 nM	CtNucC	98	1.20402e+06	27429.1
50 nM	CtNucC	99	1.20336e+06	27645.6
50 nM	CtNucC	100	1.20329e+06	27828.5
50 nM	CtNucC	101	1.20322e+06	27834.9
50 nM	CtNucC	102	1.20256e+06	27338.8
50 nM	CtNucC	103	1.20221e+06	27680.6
50 nM	CtNucC	104	1.20208e+06	27669.9
50 nM	CtNucC	105	1.20205e+06	27419.1
50 nM	CtNucC	106	1.20158e+06	27765.5
50 nM	CtNucC	107	1.2011e+06	27498.7
50 nM	CtNucC	108	1.2004e+06	27302.5
50 nM	CtNucC	109	1.20065e+06	27683
50 nM	CtNucC	110	1200385	27738.1
50 nM	CtNucC	111	1.19997e+06	27825.6
50 nM	CtNucC	112	1.20004e+06	27646.2
50 nM	CtNucC	113	1.20014e+06	27897.1
50 nM	CtNucC	114	1.1998e+06	28094.4
50 nM	CtNucC	115	1.1995e+06	27878
50 nM	CtNucC	116	1.19944e+06	27577.3
50 nM	CtNucC	117	1.19948e+06	27879.4
50 nM	CtNucC	118	1.19946e+06	28121.7
50 nM	CtNucC	119	1.19877e+06	28213.6
50 nM	CtNucC	120	1.19845e+06	28036.6

## Sheet: Fig4e,f,g
effector	target, copies/uL	slope.mean, AU/sec	slope.sd, AU/sec			One-way ANOVA, Fig4e												One-way ANOVA, Fig4g
AaCan2	10^4	707.996	66.391			Df Sum Sq Mean Sq F value Pr(>F)						Df Sum Sq Mean Sq F value Pr(>F)						Df Sum Sq Mean Sq F value Pr(>F)
AaCan2	10^5	948.006	61.3294			group 5 12984884 2596977 111.8 6.99e-15 ***						group 4 4.336e+09 1.084e+09 431.7 <2e-16 ***						group 4 1.575e+09 393811933 204.8 6.83e-13 ***
AaCan2	10^6	1202.13	52.3267			Residuals 22 510878 23222						Residuals 19 4.771e+07 2.511e+06						Residuals 15 2.885e+07 1923217
AaCan2	10^7	4418.25	381.811			---						---						---
AaCan2	NTC	686.637	31.7603			Signif. codes: 0 ‘***’ 0.001 ‘**’ 0.01 ‘*’ 0.05 ‘.’ 0.1 ‘ ’ 1						Signif. codes: 0 ‘***’ 0.001 ‘**’ 0.01 ‘*’ 0.05 ‘.’ 0.1 ‘ ’ 1						Signif. codes: 0 ‘***’ 0.001 ‘**’ 0.01 ‘*’ 0.05 ‘.’ 0.1 ‘ ’ 1
AaCan2	Water	688.093	63.1295
Combo	10^4	581.235	23.9493				Simultaneous Tests for General Linear Hypotheses						Simultaneous Tests for General Linear Hypotheses						Simultaneous Tests for General Linear Hypotheses
Combo	10^5	764.107	8.25224
Combo	10^6	1229.8	74.5665			Multiple Comparisons of Means: Dunnett Contrasts, Fig4e						Multiple Comparisons of Means: Dunnett Contrasts, Fig4f						Multiple Comparisons of Means: Dunnett Contrasts, Fig4g
Combo	10^7	2908.4	299.403
Combo	NTC	535.82	32.6225
Combo	Water	519.849	26.5531			Fit: aov(formula = slope ~ group, data = aov_data_nucc)						Fit: aov(formula = slope ~ group, data = aov_data_can2)						Fit: aov(formula = slope ~ group, data = aov_data_combo)
CtNucC	10^4	74.642	7.18409
CtNucC	10^5	78.7475	12.7506			Linear Hypotheses:						Linear Hypotheses:						Linear Hypotheses:
CtNucC	10^6	93.5767	12.4498			Estimate Std. Error t value Pr(>t)						Estimate Std. Error t value Pr(>t)						Estimate Std. Error t value Pr(>t)
CtNucC	10^7	270.468	20.1685			10^7 - NTC <= 0 1957.6804 93.3175 20.979 <0.001 ***						10^7 - NTC <= 0 37316.1 970.4 38.454 <0.001 ***						10^7 - NTC <= 0 23760.6 980.6 24.230 <0.001 ***
CtNucC	NTC	74.6996	10.6525			10^6 - NTC <= 0 188.7706 93.3175 2.023 0.109						10^6 - NTC <= 0 5154.9 970.4 5.312 <0.001 ***						10^6 - NTC <= 0 6974.5 980.6 7.112 <0.001 ***
CtNucC	Water	66.1967	25.7332			10^5 - NTC <= 0 40.4788 93.3175 0.434 0.741						10^5 - NTC <= 0 2613.7 970.4 2.693 0.0256 *						10^5 - NTC <= 0 2317.6 980.6 2.363 0.0495 *
						10^4 - NTC <= 0 -0.5765 93.3175 -0.006 0.887						10^4 - NTC <= 0 213.6 970.4 0.220 0.7770						10^4 - NTC <= 0 488.9 980.6 0.499 0.6049
						Water - NTC <= 0 -85.0291 93.3175 -0.911 0.991						---						---
effector	group	slope, AU/sec				---						Signif. codes: 0 ‘***’ 0.001 ‘**’ 0.01 ‘*’ 0.05 ‘.’ 0.1 ‘ ’ 1						Signif. codes: 0 ‘***’ 0.001 ‘**’ 0.01 ‘*’ 0.05 ‘.’ 0.1 ‘ ’ 1
CtNucC	10^7	2867.72				Signif. codes: 0 ‘***’ 0.001 ‘**’ 0.01 ‘*’ 0.05 ‘.’ 0.1 ‘ ’ 1						(Adjusted p values reported -- single-step method)						(Adjusted p values reported -- single-step method)
CtNucC	10^7	2886.91				(Adjusted p values reported -- single-step method)
CtNucC	10^7	2568.3
CtNucC	10^7	2495.78
CtNucC	10^4	687.501
CtNucC	10^4	846.291
CtNucC	10^4	750.429
CtNucC	10^4	701.459
CtNucC	10^5	840.804
CtNucC	10^5	912.249
CtNucC	10^5	783.573
CtNucC	10^5	613.274
CtNucC	10^6	941.089
CtNucC	10^6	1089.5
CtNucC	10^6	927.606
CtNucC	10^6	784.87
CtNucC	NTC	741.125
CtNucC	NTC	806.158
CtNucC	NTC	755.939
CtNucC	NTC	561.602
CtNucC	NTC	754.187
CtNucC	NTC	896.452
CtNucC	NTC	826.424
CtNucC	NTC	634.082
CtNucC	Water	793.533
CtNucC	Water	700.981
CtNucC	Water	864.148
CtNucC	Water	289.207
AaCan2	10^7	49598.1
AaCan2	10^7	42008.4
AaCan2	10^7	44049.1
AaCan2	10^7	41074.3
AaCan2	10^4	7359.15
AaCan2	10^4	7610.08
AaCan2	10^4	7239.14
AaCan2	10^4	6111.45
AaCan2	10^5	9921.29
AaCan2	10^5	9976.6
AaCan2	10^5	9362.93
AaCan2	10^5	8659.43
AaCan2	10^6	12525.4
AaCan2	10^6	12299.5
AaCan2	10^6	11933.3
AaCan2	10^6	11327
AaCan2	NTC	6850.92
AaCan2	NTC	6902.56
AaCan2	NTC	6740.39
AaCan2	NTC	6892.52
AaCan2	NTC	7101.48
AaCan2	NTC	7322.03
AaCan2	NTC	6905.53
AaCan2	NTC	6215.55
AaCan2	Water	7119.63
AaCan2	Water	6888.52
AaCan2	Water	6013.4
AaCan2 + CtNucC	10^7	28541.5
AaCan2 + CtNucC	10^7	29474.6
AaCan2 + CtNucC	10^7	25524.5
AaCan2 + CtNucC	10^7	32795.6
AaCan2 + CtNucC	10^4	5854.21
AaCan2 + CtNucC	10^4	5468.19
AaCan2 + CtNucC	10^4	6019.06
AaCan2 + CtNucC	10^4	5907.97
AaCan2 + CtNucC	10^5	7581.78
AaCan2 + CtNucC	10^5	7571.72
AaCan2 + CtNucC	10^5	7749.16
AaCan2 + CtNucC	10^5	7661.61
AaCan2 + CtNucC	10^6	11190.1
AaCan2 + CtNucC	10^6	12812.2
AaCan2 + CtNucC	10^6	12592
AaCan2 + CtNucC	10^6	12597.7
AaCan2 + CtNucC	NTC	5497.55
AaCan2 + CtNucC	NTC	5454.87
AaCan2 + CtNucC	NTC	5150.43
AaCan2 + CtNucC	NTC	5190.97
AaCan2 + CtNucC	Water	5052.96
AaCan2 + CtNucC	Water	5370.24
AaCan2 + CtNucC	Water	5468.66
AaCan2 + CtNucC	Water	4902.09

[truncated: 4 more sheets: Fig5b, Fig5c, Fig5e, Fig5f]
