# Supplementary material for: Sequence-specific capture and concentration of viral RNA by type III CRISPR system enhances diagnostic
Source: Nat Commun. 2022 Dec 15;13:7762. doi: 10.1038/s41467-022-35445-5 (PMC9751510; doi:10.1038/s41467-022-35445-5)
Supplement: Supplementary file 6 — Source data [file 41467_2022_35445_MOESM6_ESM.zip › Source Data/Source data 2.xlsx]

## Sheet: SupFig1c
RNA	mean	sem
target	76.5	28.2
non-target	28.5	11.6

## Sheet: SupFig5b,c,d
plasmid	read_start	read_end	read_id	V5	strand	read_length	barcode	replicate 1	protein
#105621	0	8387	b0b0d96d-c671-4bf5-a9f4-4deb032be0cf	0	+	8387	nb01	replicate 1	TtCan1
#105621	0	8058	fa172f1b-6540-4f7e-b8e1-cc528ef17cd1	0	+	8058	nb01	replicate 1	TtCan1
#105621	0	8396	9f991077-8ebd-437e-bf47-fa9c51c4f286	0	+	8396	nb01	replicate 1	TtCan1
#105621	0	8229	8ffd4630-f995-490e-98f8-6c353d005f0e	0	+	8229	nb01	replicate 1	TtCan1
#105621	0	8436	4121202c-e9f1-4909-83e0-b3ce2dd31f59	0	+	8436	nb01	replicate 1	TtCan1
#105621	0	8584	24e84fb6-5663-491c-93cd-8090951b826c	0	+	8584	nb01	replicate 1	TtCan1
#105621	0	8796	db068d23-bfa4-4a6c-8bbc-beb27d5b3448	0	+	8796	nb01	replicate 1	TtCan1
#105621	0	8179	e53e6baa-547c-43b0-b8d1-7a2fa4d9b39f	0	+	8179	nb01	replicate 1	TtCan1
#105621	0	47	b72afe24-0bc6-461b-9653-348653c3094a	0	+	8880	nb01	replicate 1	TtCan1
#105621	0	8601	c29cb93f-dcfa-4c8a-bf7f-59244141ffb6	0	+	8601	nb01	replicate 1	TtCan1
#105621	0	8162	ea0f226b-0ebe-4e70-9b30-df31f458ad9c	0	+	8162	nb01	replicate 1	TtCan1
#105621	0	8716	e12ac4e5-86ea-409f-b561-0832a27976c4	0	+	8716	nb01	replicate 1	TtCan1
#105621	0	8209	448f121f-06f0-49a0-a6ac-b99d095e98d6	0	+	8209	nb01	replicate 1	TtCan1
#105621	0	8691	fdaef7d1-6cd5-44fc-89bf-076b776f0f76	0	+	8691	nb01	replicate 1	TtCan1
#105621	0	8474	aacdc91b-685e-4c2c-b791-5403a37bbdb6	0	+	8474	nb01	replicate 1	TtCan1
#105621	0	8591	d7b37c8d-610a-4ed8-83e5-f296ef1f28b9	0	+	8591	nb01	replicate 1	TtCan1
#105621	0	8459	fba9869b-f89b-4b85-9381-9a9d47a73c46	0	+	8459	nb01	replicate 1	TtCan1
#105621	0	57	8c51df16-b796-40f0-be7f-7dba73756e92	0	+	8890	nb01	replicate 1	TtCan1
#105621	0	6	5c6cb04c-7cdc-45bf-88d7-53fb2d733660	0	+	8839	nb01	replicate 1	TtCan1
#105621	0	8282	7207d383-7c50-4080-b29a-58ca7e66dc8e	0	+	8282	nb01	replicate 1	TtCan1
#105621	0	8152	b93a0add-8a59-42dd-a9d3-fa141ad3bdbb	0	+	8152	nb01	replicate 1	TtCan1
#105621	0	8036	5213f8bc-30a3-4fcd-adc4-865999ea56d9	0	+	8036	nb01	replicate 1	TtCan1
#105621	0	8391	860b5fd3-40e5-46dc-9fac-d127bab5e972	0	+	8391	nb01	replicate 1	TtCan1
#105621	0	8798	1f0ca7e6-a164-4918-a079-be0e557ddd36	0	+	8798	nb01	replicate 1	TtCan1
#105621	0	8720	139dd07a-34e6-48ff-b69f-627de21c7017	0	+	8720	nb01	replicate 1	TtCan1
#105621	0	8219	efcd5a25-8a33-4728-aa69-2ec3f3adb31b	0	+	8219	nb01	replicate 1	TtCan1
#105621	0	15	dce3684f-cf0a-4cd0-9a9d-37c44773163e	0	+	8848	nb01	replicate 1	TtCan1
#105621	0	8658	ea024183-d966-4fa8-aa52-35866020cea3	0	+	8658	nb01	replicate 1	TtCan1
#105621	0	36	fe889980-a0ce-4beb-b21f-0f7f95e646c0	0	+	8869	nb01	replicate 1	TtCan1
#105621	0	8214	2c4b9f38-27f2-4e76-8cdb-1a47605075a6	0	+	8214	nb01	replicate 1	TtCan1
#105621	0	8082	b997ff19-04cd-49e7-a6e4-d505b33d26ec	0	+	8082	nb01	replicate 1	TtCan1
#105621	0	8656	37f9b609-c57c-450d-bb60-76aca3875a97	0	+	8656	nb01	replicate 1	TtCan1
#105621	0	8195	a755d2d8-4842-4d6a-a4a5-564977998dd9	0	+	8195	nb01	replicate 1	TtCan1
#105621	0	8347	98a05f96-9b03-44cb-b63e-9188f41bb726	0	+	8347	nb01	replicate 1	TtCan1
#105621	0	8457	3cb9f37e-3bf8-4f9d-ae40-4c1b00db5d38	0	+	8457	nb01	replicate 1	TtCan1
#105621	0	8594	74613f64-227c-45e9-ac8f-d7a2cc095c33	0	+	8594	nb01	replicate 1	TtCan1
#105621	0	8056	afa70aed-7f42-42d2-9b6c-8c7fb74c330f	0	+	8056	nb01	replicate 1	TtCan1
#105621	0	8739	e4f6fc96-d522-4685-baf8-7cc2b612e691	0	+	8739	nb01	replicate 1	TtCan1
#105621	0	8698	9ddf08b0-5cc8-4d59-94b6-ff6f116a54eb	0	+	8698	nb01	replicate 1	TtCan1
#105621	0	8269	1b094bd7-c6b7-49d7-bd01-e85c8a091dd8	0	+	8269	nb01	replicate 1	TtCan1
#105621	0	8429	531197e1-492e-46bc-acc8-c51e9772acd1	0	+	8429	nb01	replicate 1	TtCan1
#105621	0	8422	97697da8-4ec2-41c7-bac6-dc8626f96f51	0	+	8422	nb01	replicate 1	TtCan1
#105621	0	8404	06b03a78-4648-47b1-b573-0a5ae9c3a73c	0	+	8404	nb01	replicate 1	TtCan1
#105621	0	8343	43382ba8-3e06-4b99-9126-df59b1fbce81	0	+	8343	nb01	replicate 1	TtCan1
#105621	0	8815	11a1c666-2b14-4dfa-85ed-c22bec8a213f	0	+	8815	nb01	replicate 1	TtCan1
#105621	0	8042	b020b1ca-300e-4c7d-81a7-8df2f5c659cb	0	+	8042	nb01	replicate 1	TtCan1
#105621	0	8719	8ee72461-2309-4aad-bd73-66f3da3db1c8	0	+	8719	nb01	replicate 1	TtCan1
#105621	0	8473	f2157e26-faae-4024-a40b-24c00aeeaec7	0	+	8473	nb01	replicate 1	TtCan1
#105621	0	8702	8ae2c614-bf54-4e76-a72a-6aa7c959eccc	0	+	8702	nb01	replicate 1	TtCan1
#105621	0	8290	1c2bdb8b-1377-4264-97e6-a1a58d7106a4	0	+	8290	nb01	replicate 1	TtCan1
#105621	0	8427	9c40b069-62ba-4830-aa41-515f513f4613	0	+	8427	nb01	replicate 1	TtCan1
#105621	0	8498	5bf47b43-f481-4b77-b2a0-1ae2d8e8eb72	0	+	8498	nb01	replicate 1	TtCan1
#105621	0	8143	7f72faed-3832-4542-8b76-995f47187855	0	+	8143	nb01	replicate 1	TtCan1
#105621	0	8217	ff4fcb3f-68fd-4486-b95a-d0593807891f	0	+	8217	nb01	replicate 1	TtCan1
#105621	0	8610	b3b83754-8426-4bf5-a248-b3b6b69e4e30	0	+	8610	nb01	replicate 1	TtCan1
#105621	0	8632	eb6d6799-4f56-464c-81c0-e7a005c9900e	0	+	8632	nb01	replicate 1	TtCan1
#105621	0	8642	f0ea4a52-e9cd-4f52-ab82-e87431f0591e	0	+	8642	nb01	replicate 1	TtCan1
#105621	0	8714	a212b99e-7c70-4502-a482-3930bd3fedd8	0	+	8714	nb01	replicate 1	TtCan1
#105621	0	8261	f928cbf1-2862-485a-9c32-061d89d4ec5e	0	+	8261	nb01	replicate 1	TtCan1
#105621	0	8007	75b88d6d-2672-4376-abd8-8cb1ab62e27a	0	+	8007	nb01	replicate 1	TtCan1
#105621	0	8733	31bb9e77-209a-49f3-af06-d66e3b1abb85	0	+	8733	nb01	replicate 1	TtCan1
#105621	0	8743	53c84f39-2e18-4803-8ac8-8562a7a74b99	0	+	8743	nb01	replicate 1	TtCan1
#105621	0	8108	9153fbdd-d361-49ee-8f43-aef65d625dbd	0	+	8108	nb01	replicate 1	TtCan1
#105621	0	53	9b358197-9ccb-4a4b-abc7-b469a7eb89b8	1	+	8886	nb01	replicate 1	TtCan1
#105621	0	8784	18fa9959-a834-4201-9617-0d9f38f8cf6d	0	+	8784	nb01	replicate 1	TtCan1
#105621	0	8553	458465a0-058f-45ab-a2fc-2b71f1cf3625	0	+	8553	nb01	replicate 1	TtCan1
#105621	0	8359	3dd9f4cb-cce5-4f80-8044-8c7f0143a1cf	0	-	8359	nb01	replicate 1	TtCan1
#105621	0	42	c23474cb-8763-4748-b2e5-6a7d6bb90122	0	-	8875	nb01	replicate 1	TtCan1
#105621	0	8261	f1ffa02d-bf20-4b24-9343-b2919e762ae4	0	-	8261	nb01	replicate 1	TtCan1
#105621	0	8612	8d05c96d-e622-4f12-8d88-4364d0ba5b9d	0	-	8612	nb01	replicate 1	TtCan1
#105621	0	8529	716942d4-9d5b-4e89-be9d-3bb56f71fe83	0	-	8529	nb01	replicate 1	TtCan1
#105621	0	8601	d1222964-8e9b-4121-b5fd-bfd28ca48693	0	-	8601	nb01	replicate 1	TtCan1
#105621	0	8495	263cb9fd-0489-4c9d-8c97-3685e05c0ed5	0	-	8495	nb01	replicate 1	TtCan1
#105621	0	8453	0e6615ab-acc3-4ad0-9d7f-bd19dbb81860	0	-	8453	nb01	replicate 1	TtCan1
#105621	0	8016	ae5ee455-8ac9-4ad6-82ea-74e43166648a	0	-	8016	nb01	replicate 1	TtCan1
#105621	0	8491	097c7158-2563-4489-bdc4-ef7dc608f8e5	0	-	8491	nb01	replicate 1	TtCan1
#105621	0	8394	c20a0e66-d900-40e3-a0e4-892842e15099	0	-	8394	nb01	replicate 1	TtCan1
#105621	0	8052	31f65c02-8a64-45b3-a5aa-2a4077e1df27	0	-	8052	nb01	replicate 1	TtCan1
#105621	0	8761	8caf9c22-d835-420f-a13f-fce7d03c2019	0	-	8761	nb01	replicate 1	TtCan1
#105621	0	8152	e9895e85-8b32-4810-a534-b37706a859aa	0	-	8152	nb01	replicate 1	TtCan1
#105621	0	8593	b0178781-2615-4076-a813-8f33517ff64a	0	-	8593	nb01	replicate 1	TtCan1
#105621	0	8770	1e873d25-0c6d-4659-a248-405f984f6627	0	-	8770	nb01	replicate 1	TtCan1
#105621	0	8400	866227e2-7a53-42e2-a011-351c0682ba46	0	-	8400	nb01	replicate 1	TtCan1
#105621	0	8120	2eac072e-4163-4782-ad4f-a74e0d41013d	0	-	8120	nb01	replicate 1	TtCan1
#105621	0	8329	d526f2bf-df32-46e0-9234-da5a93d8b5b3	0	-	8329	nb01	replicate 1	TtCan1
#105621	0	8444	84b3fe22-9d00-490c-b337-751a495314c0	0	-	8444	nb01	replicate 1	TtCan1
#105621	0	8167	a1dba8ea-a39a-4791-ad95-3bcc550717fb	0	-	8167	nb01	replicate 1	TtCan1
#105621	0	8505	6c675137-ed99-4f83-a4a7-d457c4fdeefc	0	-	8505	nb01	replicate 1	TtCan1
#105621	0	8664	6bace90b-6036-46a7-a0b6-10005c50fd12	0	-	8664	nb01	replicate 1	TtCan1
#105621	0	8449	0f92b5e4-d1fb-4d1f-b2f6-4302eda655a2	0	-	8449	nb01	replicate 1	TtCan1
#105621	0	8204	1347d158-5f3c-4231-af84-6a1f161cbb7f	0	-	8204	nb01	replicate 1	TtCan1
#105621	0	8404	2a5ec202-46ea-44d9-8d69-74d02fe3c092	0	-	8404	nb01	replicate 1	TtCan1
#105621	0	8321	03d1f6ba-99e2-4349-9a31-9e3efc040c44	0	-	8321	nb01	replicate 1	TtCan1
#105621	0	8145	a0a360c1-0ee2-4139-8d41-596c120a427f	0	-	8145	nb01	replicate 1	TtCan1
#105621	0	8422	196ed4ea-44aa-4e50-ac16-856c586bd685	0	-	8422	nb01	replicate 1	TtCan1
#105621	0	8435	23b96976-7354-42f8-9e57-c0cd6ffc80d4	0	-	8435	nb01	replicate 1	TtCan1
#105621	0	8009	5a69539d-7647-4fc3-9ea6-3d48c61b0787	0	-	8009	nb01	replicate 1	TtCan1
#105621	0	8233	797bef2e-ba29-4786-a495-ed4943f773c9	0	-	8233	nb01	replicate 1	TtCan1
#105621	0	8797	142b12fd-b1f0-4b5f-b418-18b9e4990ea6	0	-	8797	nb01	replicate 1	TtCan1
#105621	0	8134	f3571ea9-755d-433f-8560-aed3ffe67171	0	-	8134	nb01	replicate 1	TtCan1
#105621	0	8227	f145cd6f-f8a3-4d7b-a497-fa5d5f457175	0	-	8227	nb01	replicate 1	TtCan1
#105621	0	8295	0abc825e-61e1-4b39-afd9-0d2aa60c70ea	0	-	8295	nb01	replicate 1	TtCan1
#105621	0	8188	2ef998e6-03b3-4e88-9a53-56bd731d6e55	0	-	8188	nb01	replicate 1	TtCan1
#105621	0	8217	585f5ec3-958a-4d72-8eb0-ea5485c0f545	0	-	8217	nb01	replicate 1	TtCan1
#105621	0	8691	7cdc589c-c965-410d-ae7c-2f984e9ecb2e	0	-	8691	nb01	replicate 1	TtCan1
#105621	0	8105	a4b7fb82-3a1c-403f-815b-958787a3fe8a	0	-	8105	nb01	replicate 1	TtCan1
#105621	0	8487	b2841085-eb2b-40ab-9cc4-a4dcb6f21010	0	-	8487	nb01	replicate 1	TtCan1
#105621	0	8397	91875208-1366-48d0-9458-32b81c738095	0	-	8397	nb01	replicate 1	TtCan1
#105621	0	8546	e2c460db-e173-401b-9c0b-f9ac1cc6ddab	0	-	8546	nb01	replicate 1	TtCan1
#105621	0	8686	8012490a-cf8c-4cd7-9539-82588037305e	0	-	8686	nb01	replicate 1	TtCan1
#105621	0	8261	33af1224-cc09-41c7-94a0-64906c0a7c7d	0	-	8261	nb01	replicate 1	TtCan1
#105621	0	8716	0f112289-a077-4f80-8748-88121ff109b0	0	-	8716	nb01	replicate 1	TtCan1
#105621	0	8012	ce2a1d11-1839-4017-b857-fbe723c1b88b	0	-	8012	nb01	replicate 1	TtCan1
#105621	0	8152	b865a510-0f87-4ea9-acc4-4d4b67cf41ff	0	-	8152	nb01	replicate 1	TtCan1
#105621	0	8301	25639402-a2e9-4777-af2d-e55ed04e594b	0	-	8301	nb01	replicate 1	TtCan1
#105621	0	8464	cfb55fae-a146-458c-beec-be7c18491360	0	-	8464	nb01	replicate 1	TtCan1
#105621	0	8406	66816fbe-9faf-4d30-96ba-bd842c906c4a	0	-	8406	nb01	replicate 1	TtCan1
#105621	0	8453	4f94209e-41eb-4ce4-8c89-cc9e26dc47bd	0	-	8453	nb01	replicate 1	TtCan1
#105621	0	8573	e5fea530-77a4-4c0e-93be-8148d0043387	0	-	8573	nb01	replicate 1	TtCan1
#105621	0	8267	ec921f23-a781-4e57-9012-49aafd628690	0	-	8267	nb01	replicate 1	TtCan1
#105621	0	8015	0e323047-cad3-498e-88e9-26147ada6f38	0	-	8015	nb01	replicate 1	TtCan1
#105621	0	8303	008eeeb0-703d-469f-b8db-698881b1c51b	0	-	8303	nb01	replicate 1	TtCan1
#105621	0	8398	bb14641b-b5a0-4b7f-8935-954588fd1a86	0	-	8398	nb01	replicate 1	TtCan1
#105621	0	8222	a701e201-ab8c-4ce0-aabc-f6833d9bc628	0	-	8222	nb01	replicate 1	TtCan1
#105621	0	8341	6615433f-2697-4851-a406-54f7435da9a0	0	-	8341	nb01	replicate 1	TtCan1
#105621	0	8764	84111084-2b49-4141-8547-bb2a87c5bac5	0	-	8764	nb01	replicate 1	TtCan1
#105621	1	8093	b288bb6e-fc8c-4367-a419-6f15818df12f	0	+	8092	nb01	replicate 1	TtCan1
#105621	1	8200	d98e6518-74c9-4fff-9352-c32ddd099d0a	0	-	8199	nb01	replicate 1	TtCan1
#105621	2	8679	27897c7c-9240-441d-9cb5-b79be2d16c3b	0	+	8677	nb01	replicate 1	TtCan1
#105621	2	8796	81381638-9080-4d8f-83f7-d3279d82200b	0	+	8794	nb01	replicate 1	TtCan1
#105621	2	8673	3b7e18d7-6434-4bcd-8de3-7270bb318251	0	+	8671	nb01	replicate 1	TtCan1
#105621	2	8591	2a4b5bbd-143f-408b-9128-f7edfa606751	0	+	8589	nb01	replicate 1	TtCan1
#105621	2	8822	2daacdd6-6c7b-47bb-b10d-906a184d68c5	0	+	8820	nb01	replicate 1	TtCan1
#105621	2	8108	7166849f-061b-4414-9a2b-00cce7a7719a	0	+	8106	nb01	replicate 1	TtCan1
#105621	2	8616	b531ddfc-8240-4cd5-a415-82c65ad20629	0	+	8614	nb01	replicate 1	TtCan1
#105621	2	8278	38fb20fd-7de6-4a2e-a9bb-464b1b89eaf3	0	+	8276	nb01	replicate 1	TtCan1
#105621	2	8676	0023bcb8-927a-49b3-aab2-4dd028c4cd2b	0	+	8674	nb01	replicate 1	TtCan1
#105621	4	8352	89afb5ad-e1e0-42ec-a50e-ddafcce24f4d	0	+	8348	nb01	replicate 1	TtCan1
#105621	4	8245	15d7f973-654e-4a6e-8dc6-1d1751aaae46	0	+	8241	nb01	replicate 1	TtCan1
#105621	4	8164	16f68d01-f349-4393-b8d0-8812df9b955c	0	+	8160	nb01	replicate 1	TtCan1
#105621	5	8725	363f2dc5-2cb1-416a-b23f-096f6ce8b582	0	-	8720	nb01	replicate 1	TtCan1
#105621	7	26	deae3764-a9c7-4b2d-9aa9-4368d1c55f83	0	+	8852	nb01	replicate 1	TtCan1
#105621	7	8771	d11f9d41-3c80-4c35-a8d8-588b33dbbae9	0	+	8764	nb01	replicate 1	TtCan1
#105621	7	8237	54173ca5-c6e7-4cb7-bb80-570e3b1d0753	0	+	8230	nb01	replicate 1	TtCan1
#105621	7	8662	b733e8e5-f899-45b2-9c57-b15d094574f4	0	-	8655	nb01	replicate 1	TtCan1
#105621	8	8030	24339f18-c083-43c5-adf9-19db0b419e00	0	+	8022	nb01	replicate 1	TtCan1
#105621	8	8435	87b99f75-5980-46f3-8dc3-34219030f6cf	0	-	8427	nb01	replicate 1	TtCan1
#105621	9	8081	a8f86dd7-cfd7-4a98-a2a3-eddc59b9da55	0	+	8072	nb01	replicate 1	TtCan1
#105621	9	8570	dae5bd35-0b0d-427a-8933-97fb80c249d0	0	+	8561	nb01	replicate 1	TtCan1
#105621	11	8731	9ccf42a1-a473-4942-bb5f-eac43aab64c1	0	+	8720	nb01	replicate 1	TtCan1
#105621	14	8133	5894a015-3f32-425a-b040-87eb8c6dd56b	0	+	8119	nb01	replicate 1	TtCan1
#105621	21	8708	a65bfbea-8108-4abb-8577-37e552bd64f8	0	-	8687	nb01	replicate 1	TtCan1
#105621	22	8508	6b0764b1-fde8-4b08-887d-0261d5f4b658	0	+	8486	nb01	replicate 1	TtCan1
#105621	24	8544	24e84fb6-5663-491c-93cd-8090951b826c	0	-	8520	nb01	replicate 1	TtCan1
#105621	26	8687	7c439120-37d3-46e7-bce4-fc556003ff7e	0	+	8661	nb01	replicate 1	TtCan1
#105621	31	8413	fca01dad-8f5b-4a2c-a495-8586ad018d8c	0	+	8382	nb01	replicate 1	TtCan1
#105621	31	8358	523f4ba2-9291-4dae-bcad-29c30574729e	0	-	8327	nb01	replicate 1	TtCan1
#105621	32	8253	a8bf2a84-15e5-43d3-8717-95f1f7c03f52	0	+	8221	nb01	replicate 1	TtCan1
#105621	33	65	23a524db-2bb1-4327-b429-54b7b3db217a	9	+	8865	nb01	replicate 1	TtCan1
#105621	36	22	8edf044d-e1f0-42e2-aa0e-b260759b4b5d	4	+	8819	nb01	replicate 1	TtCan1
#105621	36	30	6d7ed93c-932e-4fcb-9ed6-7ceeaee076f2	5	-	8827	nb01	replicate 1	TtCan1
#105621	38	8682	237b7e7d-c477-4a99-8a79-43ed0879a4c9	0	-	8644	nb01	replicate 1	TtCan1
#105621	48	8470	80c5b00a-09b4-4961-b8a4-274b042bd835	0	+	8422	nb01	replicate 1	TtCan1
#105621	55	35	6526f2aa-dbea-4d50-a989-7ae640cb8685	6	+	8813	nb01	replicate 1	TtCan1
#105621	64	67	514df407-eb82-4eb9-b44a-88ab1207d997	10	-	8836	nb01	replicate 1	TtCan1
#105621	66	97	c93dba21-a8db-49eb-af6f-5600f6e45e70	21	+	8864	nb01	replicate 1	TtCan1
#105621	70	8723	dc52c302-4cbb-4edd-a73f-34ae7354bf33	0	-	8653	nb01	replicate 1	TtCan1
#105621	78	8474	167a698d-59e2-4564-98b3-0725c8551c2e	0	+	8396	nb01	replicate 1	TtCan1
#105621	99	108	216ae485-e248-4894-914c-13d9d880aa21	17	+	8842	nb01	replicate 1	TtCan1
#105621	100	127	0c373760-8ccd-4917-a174-210c29f70055	23	+	8860	nb01	replicate 1	TtCan1
#105621	103	91	2cd6705d-3b8d-4be9-ada2-dde080ef83e0	16	+	8821	nb01	replicate 1	TtCan1
#105621	103	8357	663db52d-492a-4900-a48b-0307a82e5f1d	0	+	8254	nb01	replicate 1	TtCan1
#105621	106	117	ef233bd6-279e-45a9-9e40-014fb3d38aee	18	+	8844	nb01	replicate 1	TtCan1
#105621	112	116	ba2a47da-6942-461f-99a5-996e3bfcb1da	21	+	8837	nb01	replicate 1	TtCan1
#105621	121	8502	9677f30c-b3b3-4ebc-9a36-faf1e7244de5	0	+	8381	nb01	replicate 1	TtCan1
#105621	138	115	dfb0feab-f859-456f-a1c2-94ff0ca39808	17	+	8810	nb01	replicate 1	TtCan1
#105621	146	82	b1589dc0-be25-406b-90bf-2397703e2e2a	12	-	8769	nb01	replicate 1	TtCan1
#105621	147	111	6257b322-dc03-4934-b23c-f9d95d576114	7	+	8797	nb01	replicate 1	TtCan1
#105621	149	152	c99a67dc-c297-4049-9050-d68c52fac532	24	-	8836	nb01	replicate 1	TtCan1
#105621	151	89	080434ba-0fbf-4ae6-bc3e-9792268da80f	15	-	8771	nb01	replicate 1	TtCan1
#105621	171	166	00351acf-cad6-4361-8dba-24af76ede086	29	+	8828	nb01	replicate 1	TtCan1
#105621	172	8693	976b4092-92c1-4155-858f-23a19a8a9717	0	-	8521	nb01	replicate 1	TtCan1
#105621	175	171	8ba16218-52a1-47fd-b900-9b3c911bc093	22	-	8829	nb01	replicate 1	TtCan1
#105621	181	180	c903cee7-ba21-4ce4-905f-da673f15a2cc	29	+	8832	nb01	replicate 1	TtCan1
#105621	196	205	d376ff64-e7dc-4be6-9cf4-bc501109eb8f	34	-	8842	nb01	replicate 1	TtCan1
#105621	197	8833	328b477b-3484-4af6-89a2-9358e4eeb834	0	+	8636	nb01	replicate 1	TtCan1
#105621	201	196	0399d9d3-2f77-4840-8705-c01512fec080	33	-	8828	nb01	replicate 1	TtCan1
#105621	210	195	bb570974-9004-47db-ad9f-f2884d386b80	22	+	8818	nb01	replicate 1	TtCan1
#105621	210	202	b62b00f3-cbea-4bd6-9868-93f418e0e4d0	30	-	8825	nb01	replicate 1	TtCan1
#105621	210	264	da536c87-ef90-4f48-847d-544dfbf09817	25	-	8887	nb01	replicate 1	TtCan1
#105621	231	8760	4af2bd87-a15c-4556-a5ee-095a4d182dc3	0	+	8529	nb01	replicate 1	TtCan1
#105621	231	204	fa78d249-864c-4da4-ba01-12255c3556cd	28	-	8806	nb01	replicate 1	TtCan1
#105621	232	162	068d0c1c-09ea-407e-b897-d04c6b3c886e	26	+	8763	nb01	replicate 1	TtCan1
#105621	233	235	064dbd0f-8a25-4975-86e8-f115cb02363f	40	-	8835	nb01	replicate 1	TtCan1
#105621	236	8679	83806393-e5bf-4595-89a2-668663247aa3	0	+	8443	nb01	replicate 1	TtCan1
#105621	246	238	3cf5ef90-79f8-4fab-af00-47fa3b289a27	40	-	8825	nb01	replicate 1	TtCan1
#105621	247	255	9934b375-ac7e-449a-848e-627738fe8308	42	+	8841	nb01	replicate 1	TtCan1
#105621	249	244	fbfa2191-b344-47e6-a989-7d0ffda35ed1	38	+	8828	nb01	replicate 1	TtCan1
#105621	251	8832	4d57db01-830a-4150-8f2d-508bee91c3de	0	-	8581	nb01	replicate 1	TtCan1
#105621	267	81	34711d37-4d25-4f79-bf5d-7b3174f5dfdf	13	-	8647	nb01	replicate 1	TtCan1
#105621	278	8798	16df9eb4-9183-4c55-a9f9-5831835c5b7e	0	+	8520	nb01	replicate 1	TtCan1
#105621	285	188	5b6abb9b-4b3d-48f9-ad79-bcbdb6ada50c	26	+	8736	nb01	replicate 1	TtCan1
#105621	285	289	134a9de3-11eb-4650-bc67-c62dc5c7cd86	46	-	8837	nb01	replicate 1	TtCan1
#105621	289	8400	bf1798fa-3e5f-467c-9c12-941fd2a6173f	0	+	8111	nb01	replicate 1	TtCan1
#105621	334	334	018c6eab-8564-49cd-bfeb-0436bd270907	40	+	8833	nb01	replicate 1	TtCan1
#105621	337	311	60fc9c71-8be1-4e50-8900-bc221abe42d6	48	-	8807	nb01	replicate 1	TtCan1
#105621	338	359	02d7011e-8d14-4944-b0e9-46d72684fcb4	59	-	8854	nb01	replicate 1	TtCan1
#105621	339	358	10699d0b-5dcc-4c16-8aa0-101f775a36cf	48	-	8852	nb01	replicate 1	TtCan1
#105621	341	284	bd325353-c13a-42b4-b2f0-15f93e569438	31	-	8776	nb01	replicate 1	TtCan1
#105621	349	376	28266624-9fec-4c41-b851-e126abedf2d9	52	-	8860	nb01	replicate 1	TtCan1
#105621	359	69	10fea41a-4eda-4ea2-a0b8-5b1c30d5ddcc	11	+	8543	nb01	replicate 1	TtCan1
#105621	368	369	fdd3ea30-0672-47d0-8bfc-3f3b17bee029	52	-	8834	nb01	replicate 1	TtCan1
#105621	374	366	ea3a65a6-02ca-4656-b7f8-d13022f26f26	55	+	8825	nb01	replicate 1	TtCan1
#105621	375	8750	612af92e-1323-4344-9384-a91ee3cc19fa	0	-	8375	nb01	replicate 1	TtCan1
#105621	378	313	444e4419-2b42-4a8e-991d-251539ece2a2	46	-	8768	nb01	replicate 1	TtCan1
#105621	381	366	08e4f585-4ee1-4f32-b96f-a9df489498e5	56	-	8818	nb01	replicate 1	TtCan1
#105621	381	372	27ccea01-59cd-4c35-92db-6301afdb9c09	53	-	8824	nb01	replicate 1	TtCan1
#105621	406	398	d351da2f-1566-4f67-b29d-3254f2e0ce6b	54	-	8825	nb01	replicate 1	TtCan1
#105621	426	447	5da32696-d605-488f-be2a-2d0a8a3ac9ab	60	-	8854	nb01	replicate 1	TtCan1
#105621	440	428	48548cc5-a7fe-4b1a-95f2-e479ec58ddca	58	-	8821	nb01	replicate 1	TtCan1
#105621	452	148	6b51d781-f0ef-41fa-9db3-6626e8723a10	14	-	8529	nb01	replicate 1	TtCan1
#105621	463	44	a409f673-04aa-47c4-a2e7-b5dd88961a4c	7	-	8414	nb01	replicate 1	TtCan1
#105621	465	176	0f24c83e-701f-4446-b6e0-bf193c30ee02	24	-	8544	nb01	replicate 1	TtCan1
#105621	469	456	43798b15-25c1-4c9f-a00d-96d1ebbb0edf	60	+	8820	nb01	replicate 1	TtCan1
#105621	477	493	8d91ae0e-eab6-4e1e-a31b-f1aa123ecf60	60	+	8849	nb01	replicate 1	TtCan1
#105621	499	497	d577c490-0a4f-4514-8deb-440e5faac754	60	+	8831	nb01	replicate 1	TtCan1
#105621	501	510	62d7963c-7291-4bd1-8491-02ffa26e6d4b	60	+	8842	nb01	replicate 1	TtCan1
#105621	519	524	b7668cb7-3d9c-4ffd-9219-7e4cfa45f7f4	60	+	8838	nb01	replicate 1	TtCan1
#105621	524	534	1a2367bb-1f96-4e6e-ba60-7bc886df8598	60	-	8843	nb01	replicate 1	TtCan1
#105621	525	504	3857c4c0-fda5-4b47-bd82-ca773e776c44	60	-	8812	nb01	replicate 1	TtCan1
#105621	527	8763	6f457a4e-4c9d-4362-8cef-d3d8d8f58cf2	0	-	8236	nb01	replicate 1	TtCan1
#105621	532	528	da0cacf3-24ed-4012-a865-9d0de254d209	60	-	8829	nb01	replicate 1	TtCan1
#105621	533	319	edc53ae7-0378-4b81-97af-837773af0cff	52	-	8619	nb01	replicate 1	TtCan1
#105621	536	560	a2f947d5-19d3-49c8-ab4f-4f6327359769	60	-	8857	nb01	replicate 1	TtCan1
#105621	537	560	cebf3868-d682-4b00-b13c-2894084a0390	60	+	8856	nb01	replicate 1	TtCan1
#105621	537	8665	4bf28710-8f43-46f7-a897-2d471d103e7a	0	+	8128	nb01	replicate 1	TtCan1
#105621	540	8786	193a1ef9-b15f-465b-b970-7364c1270609	0	-	8246	nb01	replicate 1	TtCan1
#105621	546	543	aefb14bc-ddc0-4c15-81d2-b0eec07eefa8	60	+	8830	nb01	replicate 1	TtCan1
#105621	548	377	2f8ef6de-85d5-41d2-84b5-0f5d6a8cfceb	58	-	8662	nb01	replicate 1	TtCan1
#105621	550	361	5cf6c1bc-170b-4626-9ab6-4bf8b6c9da8a	42	-	8644	nb01	replicate 1	TtCan1
#105621	553	574	8a7027f5-821f-434c-b60e-6cc51ecaf83a	60	+	8854	nb01	replicate 1	TtCan1
#105621	553	565	3f724264-62d8-470a-8679-ec87816b9618	60	+	8845	nb01	replicate 1	TtCan1
#105621	553	570	b88a18a0-9ac7-4f0b-879f-1a463dfe8dfe	60	-	8850	nb01	replicate 1	TtCan1
#105621	556	571	dd7d0cc0-38be-498a-8e2a-6defdbb903a9	60	-	8848	nb01	replicate 1	TtCan1
#105621	558	580	f9c8dece-09eb-472f-ba4e-ee88e6beda98	60	-	8855	nb01	replicate 1	TtCan1
#105621	560	580	6fe492eb-b744-4f94-9f8c-43dcd5e3343f	60	+	8853	nb01	replicate 1	TtCan1
#105621	561	524	31576d56-33af-4c68-8266-c9d3d36b6093	60	+	8796	nb01	replicate 1	TtCan1
#105621	568	552	7ca934d1-958d-4e4d-8d78-718a9bba78a5	60	+	8817	nb01	replicate 1	TtCan1
#105621	568	596	b37a82dc-8803-48e8-8e3b-ee98ce8aeba0	60	+	8861	nb01	replicate 1	TtCan1
#105621	568	593	e2643883-f7c9-415f-aa05-8a2143d89108	60	+	8858	nb01	replicate 1	TtCan1
#105621	568	433	5e25c442-a0d7-465f-baa7-0f45eb73d030	60	+	8698	nb01	replicate 1	TtCan1
#105621	577	596	93e13af0-3651-4847-8b4e-f52a79d220e6	60	+	8852	nb01	replicate 1	TtCan1
#105621	577	571	b438f598-5f2a-42d8-8d90-0841344cb5cd	60	-	8827	nb01	replicate 1	TtCan1
#105621	582	511	440986ac-f20d-447a-a092-007c42fe73fe	60	+	8762	nb01	replicate 1	TtCan1
#105621	583	244	715279fc-853e-4ae3-9577-da168a5711fa	39	-	8494	nb01	replicate 1	TtCan1
#105621	586	588	c0d055af-7319-4aab-82ee-696ef2846ae3	60	+	8835	nb01	replicate 1	TtCan1
#105621	589	570	60ed7843-8f04-4d83-8667-2fd8321dcd5b	60	+	8814	nb01	replicate 1	TtCan1
#105621	592	573	f6f263b8-c82a-4e51-a34e-d6fa65af5679	60	-	8814	nb01	replicate 1	TtCan1
#105621	595	471	428f5200-fabb-4ca5-911b-7787567608ef	39	-	8709	nb01	replicate 1	TtCan1
#105621	600	625	ebcda7aa-e0b7-48c9-998d-26dc318cc7b4	60	+	8858	nb01	replicate 1	TtCan1
#105621	600	610	84fbba65-21f2-4d7e-81c4-9846caf27936	60	+	8843	nb01	replicate 1	TtCan1
#105621	600	592	b5b1acd0-3a4b-4a15-9575-32f9c78254a9	60	+	8825	nb01	replicate 1	TtCan1
#105621	606	610	d8b362a0-5dbc-4dbe-9619-d2ca127f5e28	60	+	8837	nb01	replicate 1	TtCan1
#105621	611	641	df4e0319-38f3-4fed-8b85-f48d4a85e5cc	60	-	8863	nb01	replicate 1	TtCan1
#105621	614	598	18cb7a2f-b2e2-4ac6-adc0-7fa5fa39413d	60	-	8817	nb01	replicate 1	TtCan1
#105621	616	580	aba35ef4-4681-4273-b73b-82a230e67c4a	60	+	8797	nb01	replicate 1	TtCan1
#105621	628	665	461f7d13-bbaf-40cc-a06f-d58c00ad3782	60	-	8870	nb01	replicate 1	TtCan1
#105621	628	617	ca8cf39c-768a-4b7e-8f0b-87f5702ae824	60	-	8822	nb01	replicate 1	TtCan1
#105621	634	650	c5405b1b-6184-4b49-b362-f2a524d6ccd4	60	-	8849	nb01	replicate 1	TtCan1
#105621	638	8700	31286e34-fb49-41b7-b1a3-460567308c7b	0	+	8062	nb01	replicate 1	TtCan1
#105621	638	632	08dc5cdc-a8c9-41c8-8fd6-498932f1b3bc	60	-	8827	nb01	replicate 1	TtCan1
#105621	638	593	fb30d9b0-19c3-413f-af34-5b6ad259b4fa	60	-	8788	nb01	replicate 1	TtCan1
#105621	639	678	a6dcbd90-c63c-451f-92ff-ab1c3065cdf4	60	+	8872	nb01	replicate 1	TtCan1
#105621	639	635	a0d026db-0e91-40c3-a853-d4051e3778e9	54	+	8829	nb01	replicate 1	TtCan1
#105621	639	8700	99b91c36-a7f7-4fd7-9a08-90f067592f29	0	-	8061	nb01	replicate 1	TtCan1
#105621	641	659	056eefaa-d9fb-43d2-a4f8-cd86e249cc81	60	+	8851	nb01	replicate 1	TtCan1
#105621	641	97	2246c25f-ecb7-4e53-9281-794023b15e83	25	-	8289	nb01	replicate 1	TtCan1
#105621	643	638	bbd2e625-4ac7-454d-8285-4f34c8c3fcf2	60	-	8828	nb01	replicate 1	TtCan1
#105621	643	665	4e3cbff6-9647-41c2-9984-ac1f1331d967	60	-	8855	nb01	replicate 1	TtCan1
#105621	645	682	3a65251a-58c4-454b-9962-a8a2956ac8b9	60	-	8870	nb01	replicate 1	TtCan1
#105621	647	705	5e9d0784-865e-4176-acb1-93a94f76faef	60	+	8891	nb01	replicate 1	TtCan1
#105621	647	8709	bd6a957c-ab70-4d83-8cfc-5adb127902f5	0	+	8062	nb01	replicate 1	TtCan1
#105621	647	682	9a4d7654-c357-4c15-ad4a-72a0f9d4f3f8	60	-	8868	nb01	replicate 1	TtCan1
#105621	648	667	6746a10b-cab0-4d58-89ff-914a1c74236b	60	-	8852	nb01	replicate 1	TtCan1
#105621	648	698	600fbe11-9bac-4c6b-9531-3069edd114c0	60	-	8883	nb01	replicate 1	TtCan1
#105621	649	636	892603a3-659a-46f1-8266-74d40db3e368	60	-	8820	nb01	replicate 1	TtCan1
#105621	653	696	e5b9900f-a36d-49d2-bd1d-a7be93892b29	60	+	8876	nb01	replicate 1	TtCan1
#105621	653	653	d3929d3f-29d6-49a9-b70e-2a0981338244	60	+	8833	nb01	replicate 1	TtCan1
#105621	653	646	b2c6a748-bb3c-4cb1-8a7c-d3bd48c63d23	60	+	8826	nb01	replicate 1	TtCan1
#105621	653	686	c115c6bf-2fa5-4afd-bbde-d037aa3548ea	60	-	8866	nb01	replicate 1	TtCan1
#105621	654	682	cf629edf-ad4a-4417-8f77-b832ac412dbb	60	-	8861	nb01	replicate 1	TtCan1
#105621	655	8773	3ca5d2fe-7b21-4700-9515-a5e37bfe3c03	0	+	8118	nb01	replicate 1	TtCan1
#105621	659	648	5c19382c-df64-45c7-81c5-c74659578565	60	-	8822	nb01	replicate 1	TtCan1
#105621	659	665	d2dd6198-183f-482c-bf31-e5b1e8e66931	60	-	8839	nb01	replicate 1	TtCan1
#105621	660	655	d96c6d33-ef67-4166-81f0-f596878d8860	60	-	8828	nb01	replicate 1	TtCan1
#105621	662	639	4c6dc21e-1acb-4004-acd2-1f6342753b78	60	-	8810	nb01	replicate 1	TtCan1
#105621	663	636	59849918-0279-4219-87d0-895bf4379bd0	60	+	8806	nb01	replicate 1	TtCan1
#105621	667	660	acf19eca-e2b5-4700-87b0-b5267592913c	60	+	8826	nb01	replicate 1	TtCan1
#105621	668	657	e7d8dfd1-bd6b-4788-9c07-5fbc633e8e64	60	+	8822	nb01	replicate 1	TtCan1
#105621	669	669	1fdbc3d8-2b58-4947-ad3f-7f19fe10d2f2	60	+	8833	nb01	replicate 1	TtCan1
#105621	671	689	49e5d6fe-16b3-4bee-97ef-786f9adb4c16	60	+	8851	nb01	replicate 1	TtCan1
#105621	671	672	20739886-decb-40c5-9c59-5bf8982d1875	60	+	8834	nb01	replicate 1	TtCan1
#105621	674	684	8ce10643-7a96-4c55-a9c1-0a8b6592682a	60	+	8843	nb01	replicate 1	TtCan1
#105621	675	665	4f8038a9-b718-4227-8f8a-e3a8c0685224	60	-	8823	nb01	replicate 1	TtCan1
#105621	676	689	b2869d6b-1e2a-4105-9fb0-e51ac015b8ef	60	+	8846	nb01	replicate 1	TtCan1
#105621	679	338	1600c92f-0c07-49d8-bbd0-c697d7135836	38	+	8492	nb01	replicate 1	TtCan1
#105621	680	638	a2bed7d8-eabd-48a7-bc45-df27e543a103	60	-	8791	nb01	replicate 1	TtCan1
#105621	684	681	bd3ee5eb-a230-457f-85ed-ba479a4bf1b9	60	+	8830	nb01	replicate 1	TtCan1
#105621	684	674	322a2cfd-82f7-405d-a2a5-1e295ba64090	47	-	8823	nb01	replicate 1	TtCan1
#105621	685	674	f9037cf5-ad31-43f4-8976-6f58949a7aaa	41	+	8822	nb01	replicate 1	TtCan1
#105621	689	712	f1e960c5-337f-4814-afd6-1053fceb7dc2	60	-	8856	nb01	replicate 1	TtCan1
#105621	689	705	e9e1ee0f-49d9-4ceb-b848-8dc5cb17a48f	60	-	8849	nb01	replicate 1	TtCan1
#105621	690	712	8f20dcb4-4b70-4e68-a152-cc15b2411f38	60	+	8855	nb01	replicate 1	TtCan1
#105621	690	232	4ed1a73b-129d-4727-850e-bd4628f4e226	34	-	8375	nb01	replicate 1	TtCan1
#105621	695	706	d9eb57a6-d6e4-4789-a88c-da67658bee84	60	+	8844	nb01	replicate 1	TtCan1
#105621	702	715	95cae017-7dec-4dc2-ad39-b5fdabf69262	60	-	8846	nb01	replicate 1	TtCan1
#105621	702	544	bc836169-6c6c-4498-bc5e-fbaf170cb7dd	60	-	8675	nb01	replicate 1	TtCan1
#105621	705	705	f34bb67e-57ec-41a1-b8fc-8b7ba8a99125	60	+	8833	nb01	replicate 1	TtCan1
#105621	706	83	fdb6af73-27f8-463d-af74-dc4367c5286a	15	+	8210	nb01	replicate 1	TtCan1
#105621	710	731	19dda4a6-9bdc-4b2b-9a23-034d94831c2c	60	-	8854	nb01	replicate 1	TtCan1
#105621	713	725	10c0c3cb-e152-40eb-9583-bd29837e44cf	60	-	8845	nb01	replicate 1	TtCan1
#105621	719	745	d10d77fd-6187-4781-8c33-e6975d945e47	60	+	8859	nb01	replicate 1	TtCan1
#105621	722	718	ffe50482-718f-4715-bc56-50e287ca5e23	60	-	8829	nb01	replicate 1	TtCan1
#105621	726	755	9fc2b3a0-b71e-4097-a93d-4e951adeeb96	60	+	8862	nb01	replicate 1	TtCan1
#105621	727	65	74805339-fe4b-4d63-9f49-fc1a2c02dbb2	11	+	8171	nb01	replicate 1	TtCan1
#105621	728	293	723097da-8dcf-4a8f-b7da-8b9de7ab71e6	27	-	8398	nb01	replicate 1	TtCan1
#105621	733	755	8f0d1ef4-34f1-4ede-bc11-c437c949753a	60	+	8855	nb01	replicate 1	TtCan1
#105621	733	753	2547aa75-f381-407d-be30-b2aea44c735e	60	-	8853	nb01	replicate 1	TtCan1
#105621	737	725	f0b22182-b202-4471-863d-b9940373bad6	60	+	8821	nb01	replicate 1	TtCan1
#105621	744	759	2ef4abdb-0482-4abd-aeea-9d1aa37b9e4e	60	-	8848	nb01	replicate 1	TtCan1
#105621	745	699	383bc634-a72b-473d-bb4b-8e2bf33ac33f	60	+	8787	nb01	replicate 1	TtCan1
#105621	753	767	0edce593-428d-476b-b164-0a0c1502ea5a	60	+	8847	nb01	replicate 1	TtCan1
#105621	755	795	aa6bce2b-5954-4111-9978-8bb52b8dd863	60	+	8873	nb01	replicate 1	TtCan1
#105621	755	757	63bc2323-52a2-4f9c-866b-2be4664e024a	60	+	8835	nb01	replicate 1	TtCan1
#105621	757	772	778f74ac-0982-474b-8fda-c2898ebdf91f	60	+	8848	nb01	replicate 1	TtCan1
#105621	760	767	eff5418c-c76f-475c-9cba-7907bafb3744	60	-	8840	nb01	replicate 1	TtCan1
#105621	762	137	07e40b0c-4c3b-4484-b805-2f228c729f7f	14	-	8208	nb01	replicate 1	TtCan1
#105621	762	767	73f0dd55-7051-4ca3-8af2-94351b82d3e2	60	-	8838	nb01	replicate 1	TtCan1
#105621	764	767	f78b837b-9c13-4bcf-b33f-7c150915315c	60	-	8836	nb01	replicate 1	TtCan1
#105621	764	572	0488964d-a583-4573-b435-a6d623d5fbad	60	-	8641	nb01	replicate 1	TtCan1
#105621	765	794	ed1c5359-3cf5-4757-bb29-faa9f235d89f	60	+	8862	nb01	replicate 1	TtCan1
#105621	766	768	eaf221d4-1ded-46c0-bddc-eb8260ee7026	60	-	8835	nb01	replicate 1	TtCan1
#105621	767	773	712c6ba3-95c9-4769-8f75-a5b76b40d3ea	60	+	8839	nb01	replicate 1	TtCan1
#105621	767	739	0425607a-8e45-4829-8543-9089ecb337a0	60	-	8805	nb01	replicate 1	TtCan1
#105621	769	787	b8da2b14-90f8-4ee3-8561-718bd64bdbad	60	-	8851	nb01	replicate 1	TtCan1
#105621	769	42	28a22d9a-c087-4237-a79c-2b6fa532e544	3	-	8106	nb01	replicate 1	TtCan1
#105621	769	767	cbb2e05c-6ccc-49e5-999b-aea5840516bc	60	-	8831	nb01	replicate 1	TtCan1
#105621	770	791	d3f5575f-50e8-4718-bb84-c4b388d20541	60	+	8854	nb01	replicate 1	TtCan1
#105621	770	757	fc825bb2-25d9-44a3-8d7e-d3552a0e10e1	60	+	8820	nb01	replicate 1	TtCan1
#105621	770	767	e532bb3b-20f9-4b70-9992-096a70f67f2c	60	-	8830	nb01	replicate 1	TtCan1
#105621	773	753	4f941f43-3130-4c60-a65b-afee5f624b3f	60	-	8813	nb01	replicate 1	TtCan1
#105621	774	511	ea0650db-ee77-4beb-961b-3cb06bc48043	60	+	8570	nb01	replicate 1	TtCan1
#105621	775	797	787c04c3-1f20-4512-8923-a9ac84c412c7	60	+	8855	nb01	replicate 1	TtCan1
#105621	776	799	66109e84-1446-4971-b983-45f6f0bf5cda	60	-	8856	nb01	replicate 1	TtCan1
#105621	779	822	7cdd1bcf-388b-4741-844d-515f54ca8006	60	+	8876	nb01	replicate 1	TtCan1
#105621	779	742	6763c0e9-19fa-4c13-a1b0-405234e3dc5e	60	-	8796	nb01	replicate 1	TtCan1
#105621	787	789	c1dca28e-9f08-4340-8c10-5e25720987c6	60	-	8835	nb01	replicate 1	TtCan1
#105621	787	809	d075318e-8a2e-4085-974a-6e0f831625ac	60	-	8855	nb01	replicate 1	TtCan1
#105621	790	782	36af13bd-91e9-4d80-87ca-4f829d097e37	60	+	8825	nb01	replicate 1	TtCan1
#105621	791	768	16933137-2714-4e62-b17f-d26e2f7cb36c	60	+	8810	nb01	replicate 1	TtCan1
#105621	791	833	4db5e59f-cd42-4167-b92b-5a97c23f4841	60	-	8875	nb01	replicate 1	TtCan1
#105621	796	793	96f649c5-f7fe-477e-81c8-1490d614fe49	60	+	8830	nb01	replicate 1	TtCan1
#105621	796	800	fe3926f9-805a-4221-8747-07010cc62f6e	60	+	8837	nb01	replicate 1	TtCan1
#105621	796	803	3e0352fb-ea7e-43af-bae6-0a3da068f817	60	-	8840	nb01	replicate 1	TtCan1
#105621	797	666	011ad287-bb36-4678-bd14-6b24dea1aefb	60	+	8702	nb01	replicate 1	TtCan1
#105621	797	805	6d6d80b1-63c5-4a3c-a684-32c016c1afb6	60	+	8841	nb01	replicate 1	TtCan1
#105621	797	803	b85eb557-b5ae-46bc-9b14-97036e9f1866	60	+	8839	nb01	replicate 1	TtCan1
#105621	797	787	9f92fbe4-1312-4443-89d0-101d348f1c89	60	+	8823	nb01	replicate 1	TtCan1
#105621	797	804	da070641-ac1f-4f62-bf4d-1abf81dd0d00	60	-	8840	nb01	replicate 1	TtCan1
#105621	797	808	4d2136e7-ef37-425d-8dc4-aec69e40c845	60	-	8844	nb01	replicate 1	TtCan1
#105621	797	800	29c420ce-c69c-41d9-b332-de57a6c36d0d	60	-	8836	nb01	replicate 1	TtCan1
#105621	797	803	5da728a7-9039-419a-b671-10470b12dcae	60	-	8839	nb01	replicate 1	TtCan1
#105621	797	807	d90c5b58-c2be-4bff-b2d3-705e9dc299e0	60	-	8843	nb01	replicate 1	TtCan1
#105621	800	797	647f573a-3eee-4c29-97ec-0f521b493358	60	+	8830	nb01	replicate 1	TtCan1
#105621	800	736	013e4d14-0c33-4760-9082-e3fb36464f59	60	+	8769	nb01	replicate 1	TtCan1
#105621	800	797	90ba5a79-91ec-43fb-9a0f-1eaa56556b6f	60	+	8830	nb01	replicate 1	TtCan1
#105621	800	803	4e245fdf-0287-4edf-810f-591f7d17dae7	60	+	8836	nb01	replicate 1	TtCan1
#105621	800	800	89fd0b61-17cf-49e7-8813-7079fbd17849	60	-	8833	nb01	replicate 1	TtCan1
#105621	801	805	63709662-e13c-41b2-8110-83082b6c2903	60	+	8837	nb01	replicate 1	TtCan1
#105621	801	800	028b8a6f-a6e1-4fdd-ba37-db172758d572	60	+	8832	nb01	replicate 1	TtCan1
#105621	801	808	a3dc2e1f-edcf-449c-9319-4f7345260e65	45	-	8840	nb01	replicate 1	TtCan1
#105621	801	805	b1f15480-0c6b-4d5a-8b2c-03a68d6b33d6	60	-	8837	nb01	replicate 1	TtCan1
#105621	801	813	7217a1c6-bac3-4530-ae54-d830a5bdbfc0	60	-	8845	nb01	replicate 1	TtCan1
#105621	801	803	eec0f5ed-fc0b-437f-8092-a133fdbb515e	60	-	8835	nb01	replicate 1	TtCan1
#105621	803	791	721805e9-3929-462c-8b8c-bebd30ae4262	60	+	8821	nb01	replicate 1	TtCan1
#105621	803	810	e7974d9e-ce7f-467f-84c0-d84876330603	60	-	8840	nb01	replicate 1	TtCan1
#105621	803	790	81c3eaff-3493-417e-80e9-0ac644e0d20c	60	-	8820	nb01	replicate 1	TtCan1
#105621	803	805	0815b73d-ff4f-4e78-a288-4c1468ea6131	60	-	8835	nb01	replicate 1	TtCan1
#105621	805	805	e29e3da4-0f3c-43f3-b6b7-e38910bd3563	60	+	8833	nb01	replicate 1	TtCan1
#105621	805	794	6486ae98-2895-49f3-b6f2-2deeddb6670a	60	+	8822	nb01	replicate 1	TtCan1
#105621	805	791	03318e4f-706b-4655-9f84-0f9c657f5b92	60	-	8819	nb01	replicate 1	TtCan1
#105621	808	807	0770ccf4-6c6b-4b7b-8db0-6f9a6982f470	60	+	8832	nb01	replicate 1	TtCan1
#105621	808	807	a394ecec-d99f-4df5-8ac9-8fec66ec50fa	60	-	8832	nb01	replicate 1	TtCan1
#105621	810	307	14a485b1-37fb-4f7a-8309-cd0cfd281ee9	39	+	8330	nb01	replicate 1	TtCan1
#105621	811	799	8f557abe-bb1e-4399-b7f7-519137786efb	60	-	8821	nb01	replicate 1	TtCan1
#105621	812	807	c97ed430-73de-4e46-81e4-65533421b565	60	+	8828	nb01	replicate 1	TtCan1
#105621	813	667	c6b5cb0d-d521-4b1d-b289-cd5c23dfe053	60	+	8687	nb01	replicate 1	TtCan1
#105621	813	803	0e66332e-83d6-48b8-ae82-645a74fc1256	60	-	8823	nb01	replicate 1	TtCan1
#105621	814	805	444c1730-f66d-421d-9d7c-ec39c60d0984	60	-	8824	nb01	replicate 1	TtCan1
#105621	816	8822	b6afe8b5-f9d8-4cf7-ba1d-a3b264bfbc1c	0	+	8006	nb01	replicate 1	TtCan1
#105621	823	670	822b5d3d-2b63-4efe-aa8c-619054a8bfa3	60	+	8680	nb01	replicate 1	TtCan1
#105621	823	284	a010b934-cc95-42a6-b605-4c05c11ed2ed	50	-	8294	nb01	replicate 1	TtCan1
#105621	824	858	30c14188-bc49-4f9c-8cd9-4e32e56364af	60	+	8867	nb01	replicate 1	TtCan1
#105621	825	652	4bc45a59-afa8-423a-a6c5-4ec0bb809056	60	-	8660	nb01	replicate 1	TtCan1
#105621	826	852	d7c3379b-b64d-4197-8b64-3bf98f9fc899	60	-	8859	nb01	replicate 1	TtCan1
#105621	829	8833	da06c933-c880-40a8-9182-23588ee18465	0	+	8004	nb01	replicate 1	TtCan1
#105621	831	856	7d0d93ff-a7f1-4730-b59e-c224f602eccc	60	+	8858	nb01	replicate 1	TtCan1
#105621	837	530	9181ecac-add1-4472-aa31-b8ec4d27cb90	60	+	8526	nb01	replicate 1	TtCan1
#105621	840	867	cd7e80d9-c434-4100-a68d-82f769e01ae2	60	+	8860	nb01	replicate 1	TtCan1
#105621	842	813	b4d83d1b-c4f0-4d38-9509-54cff5203245	60	+	8804	nb01	replicate 1	TtCan1
#105621	843	823	a85c4d71-4957-445c-9c4b-52131218b84a	60	-	8813	nb01	replicate 1	TtCan1
#105621	843	805	ff49b1eb-cbfe-4306-b810-31c9675e68a7	60	-	8795	nb01	replicate 1	TtCan1
#105621	845	839	1a21b0e9-6976-42b8-8405-b1e2f7057145	60	+	8827	nb01	replicate 1	TtCan1
#105621	849	852	867766aa-7743-40a4-bdb7-008b65898044	60	+	8836	nb01	replicate 1	TtCan1
#105621	851	862	c4bc21a1-e6e2-4458-929b-44a0a2e913e5	60	+	8844	nb01	replicate 1	TtCan1
#105621	856	874	240c97cc-0f16-4fef-bacf-9192cab45ecc	60	+	8851	nb01	replicate 1	TtCan1
#105621	856	453	dedf9855-4565-47a5-9beb-3fba5762b228	60	-	8430	nb01	replicate 1	TtCan1
#105621	858	893	1ab05fb1-c9ce-486d-a3a6-6ec692b0d70f	60	+	8868	nb01	replicate 1	TtCan1
#105621	859	845	4dd36b23-d13f-43f8-a797-1b706e798aeb	60	-	8819	nb01	replicate 1	TtCan1
#105621	861	870	7f5ba1e5-a50c-410e-aed7-d127f078226f	60	+	8842	nb01	replicate 1	TtCan1
#105621	864	329	341c0c3c-392c-4da8-b69f-03b9f1ba44fd	47	+	8298	nb01	replicate 1	TtCan1
#105621	865	892	bcd9a467-afb3-4eb8-94d0-63042e0a20bf	60	-	8860	nb01	replicate 1	TtCan1
#105621	866	580	50198779-07b9-4e53-8976-923651ef9ddb	60	+	8547	nb01	replicate 1	TtCan1
#105621	874	485	b421a081-d075-41c0-8aaa-1e7c80611a9e	53	+	8444	nb01	replicate 1	TtCan1
#105621	875	881	7d802386-5a3e-45b9-9501-e1865499077f	60	+	8839	nb01	replicate 1	TtCan1
#105621	878	886	fc76ed11-e0e8-47de-b725-a7af5ed5e7a1	60	-	8841	nb01	replicate 1	TtCan1
#105621	879	909	0ec8eee3-6dd3-4fbc-a9ce-4b6f11ed4638	60	-	8863	nb01	replicate 1	TtCan1
#105621	879	843	5f27c969-b472-4073-9d76-55165e300f54	60	-	8797	nb01	replicate 1	TtCan1
#105621	886	876	6910210b-67c7-4ffb-bc26-635791ba4a39	60	-	8823	nb01	replicate 1	TtCan1
#105621	891	907	ce96260c-1f17-4211-82b6-c717c23b9471	60	-	8849	nb01	replicate 1	TtCan1
#105621	892	911	38c5d207-4e90-4689-85a2-722f2976daa9	60	+	8852	nb01	replicate 1	TtCan1
#105621	898	789	afc6c80d-bb2d-431b-ab59-9e63da8f9fdf	60	+	8724	nb01	replicate 1	TtCan1
#105621	901	899	529f7a61-6bed-4e73-a9c4-f4ba81133021	60	+	8831	nb01	replicate 1	TtCan1
#105621	902	753	76489776-0e11-4fd0-aa4e-996cdade7011	60	-	8684	nb01	replicate 1	TtCan1
#105621	904	922	97a0e5e7-a1d6-42fc-86fe-6ce17f458760	60	-	8851	nb01	replicate 1	TtCan1
#105621	905	909	5b233613-c408-4442-ae46-0d5a113333c8	60	+	8837	nb01	replicate 1	TtCan1
#105621	906	921	6825c566-d01c-411d-8625-7a43a8915fd3	60	-	8848	nb01	replicate 1	TtCan1
#105621	907	927	0c29c902-a4e3-4c3f-abc3-d2d3cda64482	60	+	8853	nb01	replicate 1	TtCan1
#105621	907	933	ef9aea83-f660-4219-912f-0e5ee95271a0	60	-	8859	nb01	replicate 1	TtCan1
#105621	907	912	43cc0b05-4661-45c2-83fa-c9d0c346770d	60	-	8838	nb01	replicate 1	TtCan1
#105621	907	912	bb4e442a-cc66-4c66-a6f0-7014e4a7ac4c	60	-	8838	nb01	replicate 1	TtCan1
#105621	913	909	0f8f5407-162c-4621-9f59-3e14addeca92	60	-	8829	nb01	replicate 1	TtCan1
#105621	919	562	0be414bd-1381-4026-9bdd-2651a7a37ae1	60	+	8476	nb01	replicate 1	TtCan1
#105621	922	316	f66f55d9-13cf-4426-966a-2bc90d618851	46	-	8227	nb01	replicate 1	TtCan1
#105621	923	230	4b8320c7-dd7e-48e1-b265-5f9cacba8d90	39	+	8140	nb01	replicate 1	TtCan1
#105621	923	940	d6e6dc16-c0ed-4023-9d8b-10d2f87388cc	60	+	8850	nb01	replicate 1	TtCan1
#105621	923	667	a9b74416-7685-493a-9842-51111847917e	60	+	8577	nb01	replicate 1	TtCan1
#105621	924	794	f7e22f90-0fca-47ad-a1af-ece820f5929a	60	-	8703	nb01	replicate 1	TtCan1
#105621	926	941	7424249e-bb16-4f82-bde5-6639fa1c8c18	60	+	8848	nb01	replicate 1	TtCan1
#105621	926	942	78de7ccc-d64a-483f-ba42-08649f383e55	60	-	8849	nb01	replicate 1	TtCan1
#105621	930	918	61692bcf-56a4-4061-af8e-872bcff95dc2	60	+	8821	nb01	replicate 1	TtCan1
#105621	930	909	a669ca0a-e50a-43dc-a29e-344d4ab9a7f6	60	-	8812	nb01	replicate 1	TtCan1
#105621	930	736	3e20046d-3e75-4631-b53d-cdced284abd6	60	-	8639	nb01	replicate 1	TtCan1
#105621	931	947	d8cd755e-0193-4a3f-95df-56414af52bda	60	+	8849	nb01	replicate 1	TtCan1
#105621	931	944	f63cdf82-107f-464c-bf78-6e66a1e69a1d	60	+	8846	nb01	replicate 1	TtCan1
#105621	931	947	5a57f775-35e5-43d9-81f4-07b3a385bba3	60	+	8849	nb01	replicate 1	TtCan1
#105621	931	909	43b93c95-e5d0-4e9c-8f23-15ea6a24b168	60	+	8811	nb01	replicate 1	TtCan1
#105621	932	105	0503d1a8-62b8-4a92-a975-4505d009e964	7	+	8006	nb01	replicate 1	TtCan1
#105621	934	841	51aa6214-ad28-4a2a-b045-642ebd57ba49	60	-	8740	nb01	replicate 1	TtCan1
#105621	942	384	61b94285-4a8d-43f7-948d-2f73825746df	60	+	8275	nb01	replicate 1	TtCan1
#105621	945	844	8743588d-dbf2-45f7-8f05-b9dd74390d2f	60	+	8732	nb01	replicate 1	TtCan1
#105621	945	964	16c7e792-58d9-4c85-8676-ebf38260f4ff	60	+	8852	nb01	replicate 1	TtCan1
#105621	953	940	55c2c8e3-7b2f-43ab-b050-331310eb1976	60	+	8820	nb01	replicate 1	TtCan1
#105621	953	956	d32193f3-7099-4888-88c0-5c5339f746ce	60	-	8836	nb01	replicate 1	TtCan1
#105621	954	255	34dd99ed-2105-4f44-8c76-afbf3d7bf81a	43	-	8134	nb01	replicate 1	TtCan1
#105621	955	674	7158e510-ad5d-43ed-a071-0b89f9eb570f	60	+	8552	nb01	replicate 1	TtCan1
#105621	955	999	baadfc30-1272-4cf8-b455-ead31b0da45d	60	+	8877	nb01	replicate 1	TtCan1
#105621	957	979	b19041e6-66e8-49f9-9f4b-791cb671c74e	60	+	8855	nb01	replicate 1	TtCan1
#105621	958	983	de5c7e7c-4ae5-41c0-952e-da1ee4b66d9c	60	-	8858	nb01	replicate 1	TtCan1
#105621	959	909	2cdb1be1-3c5c-4a30-bc1a-4dfa2e0a58d6	60	+	8783	nb01	replicate 1	TtCan1
#105621	959	439	387f93b7-6869-45ea-bdac-21dd4c0976d8	60	+	8313	nb01	replicate 1	TtCan1
#105621	959	974	7137d111-8ea4-48fb-88df-bdb45aa2d888	60	+	8848	nb01	replicate 1	TtCan1
#105621	960	981	979f6360-de4a-4550-93d3-cd6278b404ef	60	+	8854	nb01	replicate 1	TtCan1
#105621	961	638	f4c0c805-fc19-431c-8b80-a69f1e45a49e	60	-	8510	nb01	replicate 1	TtCan1
#105621	962	146	f5c5e4e7-39f8-4fc4-ad9a-8112e381292e	27	+	8017	nb01	replicate 1	TtCan1
#105621	963	943	0abe94eb-b0a0-41f8-9b27-e4096145982a	60	+	8813	nb01	replicate 1	TtCan1
#105621	966	669	80fb4e4a-6c5b-49ad-a0d1-6fa851d73a59	60	+	8536	nb01	replicate 1	TtCan1
#105621	968	960	eb9829f3-32e1-409b-95d6-8596135bafc4	60	+	8825	nb01	replicate 1	TtCan1
#105621	969	1021	c027d05c-c8e7-4afc-a9b2-1e0ec2577856	60	+	8885	nb01	replicate 1	TtCan1
#105621	969	1021	4a40b000-aebb-4db9-850f-8773fe246dd8	60	-	8885	nb01	replicate 1	TtCan1
#105621	972	1015	693fcfbf-04a6-4603-84c6-3002680b8c8c	60	-	8876	nb01	replicate 1	TtCan1
#105621	973	966	313e29f1-1667-4cde-ac26-dabb2272d160	60	-	8826	nb01	replicate 1	TtCan1
#105621	974	1014	db47a59c-d8e9-4ab5-b24a-9bb3ce19c14a	60	+	8873	nb01	replicate 1	TtCan1
#105621	978	977	43b24c81-b716-44b4-afc3-ee532590e6ab	60	+	8832	nb01	replicate 1	TtCan1
#105621	978	977	bf77b7b8-52cb-43a1-b2ab-0bc87b129b81	60	-	8832	nb01	replicate 1	TtCan1
#105621	978	983	5c078ed5-946f-43b0-8a5f-c4602af36d8c	60	-	8838	nb01	replicate 1	TtCan1
#105621	978	800	8bcf936c-8411-4d1b-8a41-176bebc839c0	60	-	8655	nb01	replicate 1	TtCan1
#105621	979	985	c2cbcf2a-fe00-4b27-bfd9-d44fce35b69e	60	+	8839	nb01	replicate 1	TtCan1
#105621	981	991	1245cc84-c63c-4287-935e-e85b26b304f7	60	-	8843	nb01	replicate 1	TtCan1
#105621	983	986	a4c3f5b8-f0f9-4d72-87c0-21f94cded872	60	+	8836	nb01	replicate 1	TtCan1
#105621	983	947	a72c6d83-3602-4df6-9ec0-bbab2fc5faa3	60	+	8797	nb01	replicate 1	TtCan1
#105621	983	987	11839c29-a092-4408-a582-b313766a0535	60	+	8837	nb01	replicate 1	TtCan1
#105621	983	987	0fcd5c5d-28dc-410f-8cd6-036d3a8b474a	60	+	8837	nb01	replicate 1	TtCan1
#105621	983	986	141fbf78-f6c2-434a-bd1b-7dd3ed5c0548	60	-	8836	nb01	replicate 1	TtCan1
#105621	983	980	2290db70-707d-4236-a0b8-f62683f15cc2	60	-	8830	nb01	replicate 1	TtCan1
#105621	983	983	f5207728-fc79-442f-aeb1-968f4107c564	60	-	8833	nb01	replicate 1	TtCan1
#105621	985	977	9991515e-382a-4f32-89e9-782dc7473ca2	60	-	8825	nb01	replicate 1	TtCan1
#105621	987	987	8eaef473-6457-4b3e-9e36-36bbc80469bf	60	+	8833	nb01	replicate 1	TtCan1
#105621	987	986	a67b0af3-67b1-417e-b048-91fd5769db2a	60	-	8832	nb01	replicate 1	TtCan1
#105621	987	986	a5fab266-c303-45dd-8921-9478cd210e2a	60	-	8832	nb01	replicate 1	TtCan1
#105621	987	977	6852acb7-e1f2-405a-9852-9387830b8559	60	-	8823	nb01	replicate 1	TtCan1
#105621	987	822	60fa046a-7218-40b7-b440-baf30c181c4c	60	-	8668	nb01	replicate 1	TtCan1
#105621	989	985	7349a54d-2d9d-466c-97a9-53609180eae2	60	+	8829	nb01	replicate 1	TtCan1
#105621	989	983	e9b3a4c7-52c7-40de-bbee-5a1d88a9ef2a	60	+	8827	nb01	replicate 1	TtCan1
#105621	989	1023	4f2c1e7e-2eae-4445-9cbd-d49b1e37854d	60	-	8867	nb01	replicate 1	TtCan1
#105621	989	989	752f603d-f769-4e97-9ab5-15c63b79e58c	60	-	8833	nb01	replicate 1	TtCan1
#105621	989	1021	08b7e3f2-a6d8-410c-b8f3-c367153631ff	60	-	8865	nb01	replicate 1	TtCan1
#105621	989	986	a96b3d27-ff78-4e41-a599-e36fad360ea2	60	-	8830	nb01	replicate 1	TtCan1
#105621	989	989	f43623b8-c3f5-4385-8e3c-539d4263f981	60	-	8833	nb01	replicate 1	TtCan1
#105621	990	986	e262a8ea-73c4-43b5-90da-a60754cd8624	60	-	8829	nb01	replicate 1	TtCan1
#105621	990	989	133ed3e2-3bdc-456d-9c16-7dc3db58988c	60	-	8832	nb01	replicate 1	TtCan1
#105621	991	989	4dfd0e34-3823-4da4-a004-2c738c8b1472	60	+	8831	nb01	replicate 1	TtCan1
#105621	991	856	08704589-9645-4c1e-be4f-f2ea28e61021	60	-	8698	nb01	replicate 1	TtCan1
#105621	993	183	61346314-5ae7-4dad-9148-a4332fe7c7e1	30	+	8023	nb01	replicate 1	TtCan1
#105621	994	1017	43c39b9e-e918-4e6b-bf85-3a528f298a86	60	+	8856	nb01	replicate 1	TtCan1
#105621	994	949	be15d805-072c-4a52-b6bb-2d1e69dde8a5	60	+	8788	nb01	replicate 1	TtCan1
#105621	994	1025	2de59720-6dbe-46ee-8be5-bd0061915342	60	+	8864	nb01	replicate 1	TtCan1
#105621	994	960	69429630-da19-4c0c-8184-bd88f79fc2a0	60	-	8799	nb01	replicate 1	TtCan1
#105621	996	986	fbf16498-b49b-40c9-8c27-69fce2f3ef6e	60	+	8823	nb01	replicate 1	TtCan1
#105621	996	1062	3b0add65-21df-4d29-abd6-5dabf7a5cddd	60	+	8899	nb01	replicate 1	TtCan1
#105621	996	1020	662b9b39-4007-4275-9ead-66cc937c9bf2	60	-	8857	nb01	replicate 1	TtCan1
#105621	997	1031	ed56d36b-9ddf-4d59-a92e-163dae2f95dd	60	+	8867	nb01	replicate 1	TtCan1
#105621	997	1001	2fc10eac-9a6b-4982-b4a7-6c651f35e618	60	-	8837	nb01	replicate 1	TtCan1
#105621	998	985	e95c702b-07bf-4461-b26b-68abd393fbc9	60	+	8820	nb01	replicate 1	TtCan1
#105621	1002	982	9c03b2db-ee45-40bc-93a1-8394d5d10ae1	60	+	8813	nb01	replicate 1	TtCan1
#105621	1002	1024	958338b7-8e69-4bed-aafe-2e220996fceb	60	-	8855	nb01	replicate 1	TtCan1
#105621	1004	1060	0b6b63ac-bcde-4661-9b8e-7e31aca98abd	60	-	8889	nb01	replicate 1	TtCan1
#105621	1006	1007	005ec963-121d-4ed5-851a-171955447962	60	+	8834	nb01	replicate 1	TtCan1
#105621	1006	989	c0d29cd7-4f0d-442d-872b-b149ffa063f3	60	-	8816	nb01	replicate 1	TtCan1
#105621	1008	1016	2b4a95f0-8be7-4a0d-89ea-62b9bdce2a9b	60	-	8841	nb01	replicate 1	TtCan1
#105621	1011	1015	058953a7-d14c-42b3-a1df-8b40b69a094f	60	+	8837	nb01	replicate 1	TtCan1
#105621	1011	254	97106248-7abd-47e3-adca-353ef9837a9a	46	-	8076	nb01	replicate 1	TtCan1
#105621	1013	1027	ae28d461-d3ee-43e1-a08a-181d4cf9cb2c	60	-	8847	nb01	replicate 1	TtCan1
#105621	1014	256	f16dfdbd-df34-47c8-aca8-a527355aa3ab	46	+	8075	nb01	replicate 1	TtCan1
#105621	1015	638	fa2d718b-d668-43a7-a184-e6b3d46b1dcb	60	-	8456	nb01	replicate 1	TtCan1
#105621	1018	819	9e6a4ff7-3e28-4f1c-97d1-160f930e3204	60	-	8634	nb01	replicate 1	TtCan1
#105621	1019	1027	1502e9f2-e423-486e-b314-aa347932a536	60	+	8841	nb01	replicate 1	TtCan1
#105621	1019	1027	c0796ed0-5b81-43d6-a6cc-9eb26597da6b	60	+	8841	nb01	replicate 1	TtCan1
#105621	1019	1024	5871c2f7-7181-4b73-a2b1-9f7b4d09e859	60	+	8838	nb01	replicate 1	TtCan1
#105621	1019	1048	8c12afd6-ed6e-4e75-b7bd-09d96aeddf06	60	-	8862	nb01	replicate 1	TtCan1
#105621	1019	1027	7087fbaa-0af4-4dea-a6d8-0af19085c98b	60	-	8841	nb01	replicate 1	TtCan1
#105621	1019	1023	f8ac60b0-04aa-4547-973e-c573095d946e	60	-	8837	nb01	replicate 1	TtCan1
#105621	1019	1060	7cee9019-4739-4152-b00c-20027b2f4738	60	-	8874	nb01	replicate 1	TtCan1
#105621	1020	1011	40244e47-3478-435c-8a1f-d6ed36de7d4c	60	-	8824	nb01	replicate 1	TtCan1
#105621	1023	992	f6cf1fda-085f-4295-8656-54cf2827bbd0	60	+	8802	nb01	replicate 1	TtCan1
#105621	1023	767	d788f8e5-b56f-4978-bca0-b22ecf37fcdc	60	+	8577	nb01	replicate 1	TtCan1
#105621	1023	594	0c7c4fcd-310f-4b27-ab2c-343f7161f9ec	60	-	8404	nb01	replicate 1	TtCan1
#105621	1025	922	6b279ca4-5d5b-441e-a8e1-30cfad33c6d0	60	+	8730	nb01	replicate 1	TtCan1
#105621	1027	1027	7307fd8c-5072-4bfe-b786-2d7413185918	60	-	8833	nb01	replicate 1	TtCan1
#105621	1027	546	dadcaee4-ec16-46cb-8874-737081a6c41c	60	-	8352	nb01	replicate 1	TtCan1
#105621	1028	1060	ce1d911d-7af1-4ab2-86bd-c028566682d2	60	+	8865	nb01	replicate 1	TtCan1
#105621	1028	1023	fab24185-94ef-40be-8b48-5af20b73c682	60	+	8828	nb01	replicate 1	TtCan1
#105621	1028	1020	371653d0-685f-43bb-9cb8-63f83cfc0078	60	+	8825	nb01	replicate 1	TtCan1
#105621	1028	1029	020ef4a7-c69b-433a-b331-dca64985094b	60	-	8834	nb01	replicate 1	TtCan1
#105621	1030	571	bd4570b6-45bc-4e3b-bc7e-d3c6d74d89b6	60	+	8374	nb01	replicate 1	TtCan1
#105621	1033	350	3bcb66b5-08dc-4c9e-a2fb-a6bb18a6695a	58	+	8150	nb01	replicate 1	TtCan1
#105621	1033	1023	c80005fa-c6d7-4e9d-b225-498fad175954	60	-	8823	nb01	replicate 1	TtCan1
#105621	1035	1035	1689044f-cce6-4fa9-a27c-a972d386572e	60	+	8833	nb01	replicate 1	TtCan1
#105621	1038	1069	ce216a34-8ae1-4e17-9cac-f79266d4236e	60	+	8864	nb01	replicate 1	TtCan1
#105621	1038	686	cd9934e6-c379-4d89-80fd-cc46d35759d2	60	+	8481	nb01	replicate 1	TtCan1
#105621	1038	955	92fcfd20-dc1b-4025-a039-d39a2a48fde9	60	-	8750	nb01	replicate 1	TtCan1
#105621	1040	1065	8b900455-a1e5-495b-a6a2-82096b05084a	60	+	8858	nb01	replicate 1	TtCan1
#105621	1040	1056	09758d2a-9fdb-4cc5-98f2-5da2925ba861	60	-	8849	nb01	replicate 1	TtCan1
#105621	1042	1060	accabf3e-18a2-4fa4-a335-c07f3942ab30	60	-	8851	nb01	replicate 1	TtCan1
#105621	1043	1039	0c8aebbe-f0c1-4eb8-8f56-126f652dbd49	60	+	8829	nb01	replicate 1	TtCan1
#105621	1043	1059	cefe96a1-618a-4606-987c-143fb064ba8e	60	+	8849	nb01	replicate 1	TtCan1
#105621	1043	1030	c4b40be8-26a8-4d25-8eaf-5d0cb6486d7a	60	+	8820	nb01	replicate 1	TtCan1
#105621	1043	1060	575c6aeb-9bb4-4f84-a207-a56c13fe02ac	60	-	8850	nb01	replicate 1	TtCan1
#105621	1045	1060	16c3b02e-95e3-4f61-90b2-f3a093688726	60	+	8848	nb01	replicate 1	TtCan1
#105621	1045	1094	ff2f240b-86f8-429a-9a78-3aa537904336	60	+	8882	nb01	replicate 1	TtCan1
#105621	1045	912	3a27f259-391c-4062-92f1-8e85306d29b4	60	-	8700	nb01	replicate 1	TtCan1
#105621	1049	671	d9a40810-dfc3-4c76-968f-44ee126f39a1	60	-	8455	nb01	replicate 1	TtCan1
#105621	1050	1007	80f341f8-1931-40a0-8706-5c984f7de4c3	60	-	8790	nb01	replicate 1	TtCan1
#105621	1051	611	98d7bc56-1c4f-47c1-a45f-add7d41a065c	60	-	8393	nb01	replicate 1	TtCan1
#105621	1052	718	3ab64b4a-746f-4247-8bf9-0a1f05a238a5	60	+	8499	nb01	replicate 1	TtCan1
#105621	1052	289	ba0a8b7c-a873-45cc-a31a-8bc7a77d7f1e	50	-	8070	nb01	replicate 1	TtCan1
#105621	1053	1081	5bdc2089-c91b-4bb7-b39a-ee842543b069	60	+	8861	nb01	replicate 1	TtCan1
#105621	1054	686	0f79fe3f-576e-4d4d-95d9-9fda9ad79cab	60	+	8465	nb01	replicate 1	TtCan1
#105621	1054	1089	d350274a-8168-451f-a15c-fffbc80198b3	60	-	8868	nb01	replicate 1	TtCan1
#105621	1056	1081	fbbd8cdb-b16d-4717-bed2-3298739eb31c	60	+	8858	nb01	replicate 1	TtCan1
#105621	1056	1081	7c7a744a-5465-4d8e-afaa-582ed17c5e4d	60	-	8858	nb01	replicate 1	TtCan1
#105621	1058	734	dede76b6-7340-45bc-8b01-960ca272d717	60	+	8509	nb01	replicate 1	TtCan1
#105621	1059	1048	26b5c7a5-3500-4e8f-909c-843adb3232b0	60	-	8822	nb01	replicate 1	TtCan1
#105621	1068	1089	6856e3db-e942-4794-986d-026ee1fd064d	60	+	8854	nb01	replicate 1	TtCan1
#105621	1068	1088	41cffcf7-5abd-454c-83b0-5dd5765fd9a1	60	-	8853	nb01	replicate 1	TtCan1
#105621	1069	1120	2e288019-d087-49fd-be47-42c7327e23be	60	-	8884	nb01	replicate 1	TtCan1
#105621	1069	1047	c25ab7fa-30f7-444e-b8d3-d17bc084ec5c	60	-	8811	nb01	replicate 1	TtCan1
#105621	1070	1027	46c9e48a-3d3f-482c-ae73-9e2f3998cd5d	60	-	8790	nb01	replicate 1	TtCan1
#105621	1071	882	71004162-cc1c-447e-b529-ffd1602f19b5	60	-	8644	nb01	replicate 1	TtCan1
#105621	1077	1091	659af013-f959-44a0-b8ce-31ba23d0be82	60	+	8847	nb01	replicate 1	TtCan1
#105621	1077	653	bda15e1b-da76-4575-a054-2c1abbb6ae36	60	-	8409	nb01	replicate 1	TtCan1
#105621	1078	1096	d4c94177-95df-4993-a0be-58faa18bee2e	60	+	8851	nb01	replicate 1	TtCan1
#105621	1078	615	9c424c6e-50d3-4858-be55-ddfd4afddca4	60	-	8370	nb01	replicate 1	TtCan1
#105621	1080	722	a5c23855-0d94-44b4-b136-50877fa4f6c2	60	-	8475	nb01	replicate 1	TtCan1
#105621	1081	1100	63ace293-9df9-468f-b176-da3c7b2cafb1	60	+	8852	nb01	replicate 1	TtCan1
#105621	1081	1092	618ff0fa-f846-41af-8c82-aa71067a4929	60	-	8844	nb01	replicate 1	TtCan1
#105621	1088	1052	14638561-798a-4d25-a93e-e3d2e33a14d1	60	-	8797	nb01	replicate 1	TtCan1
#105621	1089	1111	14323b97-6d02-4639-9dda-8b1a1b8c63df	60	+	8855	nb01	replicate 1	TtCan1
#105621	1089	1018	945f2256-4a9f-44f4-9d18-d77cd8b57cad	60	+	8762	nb01	replicate 1	TtCan1
#105621	1093	1088	6a010f90-9292-47de-9f6d-e99bbe1a12cc	60	+	8828	nb01	replicate 1	TtCan1
#105621	1094	1111	44743b69-ec63-4fcb-9caa-07a126eab8cb	60	+	8850	nb01	replicate 1	TtCan1
#105621	1094	1112	9f66b623-7374-4e45-9141-58fb7f5a72ce	60	+	8851	nb01	replicate 1	TtCan1
#105621	1094	1110	4eb4049a-ba9b-4e29-a05b-19b6372836cd	60	-	8849	nb01	replicate 1	TtCan1
#105621	1099	1033	4feb1b78-b399-4a98-abce-bd88f939c81c	60	+	8767	nb01	replicate 1	TtCan1
#105621	1099	1118	fb9a938a-99d1-4feb-90a9-da279ce44657	60	-	8852	nb01	replicate 1	TtCan1
#105621	1101	1118	16e0e457-e576-4a7e-837e-88449548156e	60	+	8850	nb01	replicate 1	TtCan1
#105621	1101	1123	de7c2232-d866-4b39-bc4a-4301e0cb0779	60	+	8855	nb01	replicate 1	TtCan1
#105621	1101	761	3ba72139-3372-45cb-84aa-722235e01a25	60	-	8493	nb01	replicate 1	TtCan1
#105621	1103	1104	5a51ca84-3e66-4737-a26f-ddd5c570e53a	60	-	8834	nb01	replicate 1	TtCan1
#105621	1106	1051	76f603ed-cb3d-4a7e-932e-d858d0cad42f	60	+	8778	nb01	replicate 1	TtCan1
#105621	1111	1117	e30f8ee5-30f1-4e2f-8693-bd5c510da923	60	+	8839	nb01	replicate 1	TtCan1
#105621	1113	1100	5d6857e5-374d-4996-b790-3cb947adaec2	60	+	8820	nb01	replicate 1	TtCan1
#105621	1113	1142	516d6956-3e28-4749-a44d-f495ca762f92	60	+	8862	nb01	replicate 1	TtCan1
#105621	1113	721	c31a4656-d0b2-4611-b2d1-9c9c80592b43	60	+	8441	nb01	replicate 1	TtCan1
#105621	1113	1129	e24bcc31-695d-464c-b529-3fbc09faee23	60	+	8849	nb01	replicate 1	TtCan1
#105621	1113	708	eb6007aa-f433-449d-9e39-756ff43dc837	60	+	8428	nb01	replicate 1	TtCan1
#105621	1113	770	f39faa3e-5880-4227-a352-b8c2e7280b42	60	-	8490	nb01	replicate 1	TtCan1
#105621	1113	1135	f1240ac3-0d52-43b2-961e-65ffab1305fb	60	-	8855	nb01	replicate 1	TtCan1
#105621	1114	1015	a0173852-fc4b-4c57-b414-7317696a6419	60	+	8734	nb01	replicate 1	TtCan1
#105621	1115	1129	3d14a21c-3dfe-47c7-8b5d-9dd3b74875d7	60	+	8847	nb01	replicate 1	TtCan1
#105621	1120	1139	f16734cb-f18b-4b7c-a12b-7c64bae608b2	60	+	8852	nb01	replicate 1	TtCan1
#105621	1121	1123	c2b7a18b-fde0-4319-9a29-ec4a34274790	60	-	8835	nb01	replicate 1	TtCan1
#105621	1125	1096	47286d4c-96ce-45ca-9828-762c44358089	60	-	8804	nb01	replicate 1	TtCan1
#105621	1125	1040	f4b9b343-7f17-42c5-8d63-944f7ddc69c9	60	-	8748	nb01	replicate 1	TtCan1
#105621	1126	1146	cd2ee93e-580d-49f3-b068-57caae883fac	60	+	8853	nb01	replicate 1	TtCan1
#105621	1126	1141	540caa83-1bf6-4a23-94e0-bc31fc2ac5f7	60	+	8848	nb01	replicate 1	TtCan1
#105621	1126	1120	8dd2cbfe-b841-4246-8509-d969bf75d938	60	-	8827	nb01	replicate 1	TtCan1
#105621	1126	949	aeffa8d3-83e5-4d1f-ba3b-2ea953051ab7	60	-	8656	nb01	replicate 1	TtCan1
#105621	1126	1103	76c8522f-64bb-4ed0-9235-b5a33fb5933d	60	-	8810	nb01	replicate 1	TtCan1
#105621	1128	915	8dd2cbfe-b841-4246-8509-d969bf75d938	58	+	8620	nb01	replicate 1	TtCan1
#105621	1128	1126	0a17fbb5-5a00-4bc7-8998-bc9f161682ef	60	-	8831	nb01	replicate 1	TtCan1
#105621	1129	1147	c1525595-1ca0-41b2-83fb-97a2cca104f5	60	+	8851	nb01	replicate 1	TtCan1
#105621	1129	1152	bdec3dd2-70f8-4f0d-8e89-c3f302838f2d	60	-	8856	nb01	replicate 1	TtCan1
#105621	1130	1162	7f515551-063b-4623-97ff-c4fb72c4354b	60	+	8865	nb01	replicate 1	TtCan1
#105621	1130	1120	21fea25e-62f4-4d6a-94ae-21a2b9d4eb73	60	-	8823	nb01	replicate 1	TtCan1
#105621	1130	1124	2d0d823c-1cd3-4b98-89d9-0ec7ac3c4d02	60	-	8827	nb01	replicate 1	TtCan1
#105621	1131	1147	f3969c26-1b81-4f80-8d32-8e65d943b88c	60	-	8849	nb01	replicate 1	TtCan1
#105621	1135	701	d3ea828b-484b-4c8d-b655-6d5330f30b92	60	-	8399	nb01	replicate 1	TtCan1
#105621	1135	1048	cd5e8ee1-6951-461f-8d65-517334d87705	60	-	8746	nb01	replicate 1	TtCan1
#105621	1137	1141	365acde2-a053-47c7-a7f7-1dc4ffa2a67e	60	-	8837	nb01	replicate 1	TtCan1
#105621	1137	1152	b6e59f77-8de7-466b-8d03-3f61bf4ba9cc	60	-	8848	nb01	replicate 1	TtCan1
#105621	1146	1173	0147b802-85b5-41ee-b1cc-033a2f4fb4a9	60	+	8860	nb01	replicate 1	TtCan1
#105621	1148	753	7a8aef38-ee6d-46a7-8972-e4d0c6dab96c	60	-	8438	nb01	replicate 1	TtCan1
#105621	1148	1154	d832aa1b-e161-4842-88b5-0bdf36f52cc0	60	-	8839	nb01	replicate 1	TtCan1
#105621	1149	1148	5bc73508-783a-4a81-aa20-48bb0bec1790	60	+	8832	nb01	replicate 1	TtCan1
#105621	1149	1021	6bb10c5c-993c-4d05-98cd-976a40d1abd8	60	-	8705	nb01	replicate 1	TtCan1
#105621	1149	1066	83b4ff3a-7ede-4cfc-ad56-0806db5ab013	60	-	8750	nb01	replicate 1	TtCan1
#105621	1152	1178	e1349cfe-3355-48d1-b94b-1410934bb32b	60	+	8859	nb01	replicate 1	TtCan1
#105621	1153	835	dafb0e50-afa4-4554-b202-8899e9a7ba15	60	-	8515	nb01	replicate 1	TtCan1
#105621	1154	1181	667c0b88-8ac9-4c09-a59d-d15963551c6c	60	+	8860	nb01	replicate 1	TtCan1
#105621	1155	906	3013e342-269d-4f7a-8f1d-f072b0c8d0b8	60	-	8584	nb01	replicate 1	TtCan1
#105621	1159	1151	eea8e6bf-c0f6-40e2-9087-2d1144638c58	60	-	8825	nb01	replicate 1	TtCan1
#105621	1161	439	612c31a4-9c75-4755-9f81-deaa223c7f17	60	-	8111	nb01	replicate 1	TtCan1
#105621	1162	1170	cda957ac-a7ae-4597-8288-39fe270ed0d5	60	-	8841	nb01	replicate 1	TtCan1
#105621	1164	808	77800c5d-8ad5-4dc7-bf51-4defe5aec641	60	+	8477	nb01	replicate 1	TtCan1
#105621	1169	1192	0b5c68a9-542c-4165-8950-d28e3faa6943	60	-	8856	nb01	replicate 1	TtCan1
#105621	1174	1214	e6c4e7a8-72af-4a8e-ad88-c86aac5ed5ed	60	+	8873	nb01	replicate 1	TtCan1
#105621	1177	1171	cfd51e8e-e701-4b57-bb6c-880da78e69fd	60	+	8827	nb01	replicate 1	TtCan1
#105621	1179	1187	d0e60eb8-4b23-4416-9890-815753225249	60	+	8841	nb01	replicate 1	TtCan1
#105621	1179	1209	75a09ecd-ab57-4bfd-ab70-36f286e03403	60	-	8863	nb01	replicate 1	TtCan1
#105621	1179	638	27638dec-f682-4fc0-81d4-d770026cc82e	60	-	8292	nb01	replicate 1	TtCan1
#105621	1181	943	d4a04e51-3f51-472a-9904-7d38688498a3	60	+	8595	nb01	replicate 1	TtCan1
#105621	1181	956	d57598fa-8906-4653-bf9e-e3353d07aa3d	60	-	8608	nb01	replicate 1	TtCan1
#105621	1182	1170	731cfcdf-d02c-47c9-853d-bb4242343eeb	60	-	8821	nb01	replicate 1	TtCan1
#105621	1185	1213	dda0efc7-aa64-49d6-b786-baaff56733e2	60	+	8861	nb01	replicate 1	TtCan1
#105621	1185	1204	0be02510-f58a-418d-bc13-a99c6a5e2d4e	60	-	8852	nb01	replicate 1	TtCan1
#105621	1187	921	d4fbfa99-5e59-4c22-915b-cb9c44bbe746	60	-	8567	nb01	replicate 1	TtCan1
#105621	1191	1206	3e022b64-742a-4669-90cf-b0d2cac3980d	60	-	8848	nb01	replicate 1	TtCan1
#105621	1192	1214	4a4bf962-6b9d-4f4d-81f1-922ee6a26058	60	-	8855	nb01	replicate 1	TtCan1
#105621	1195	1215	fdedb9bc-0e33-4ee5-9a70-2f76f7de7844	60	-	8853	nb01	replicate 1	TtCan1
#105621	1197	1215	0b9a1f27-b80b-432d-a77e-c60c10039440	60	+	8851	nb01	replicate 1	TtCan1
#105621	1197	1212	897b5fce-f7c2-4114-b860-3ad08c603062	60	-	8848	nb01	replicate 1	TtCan1
#105621	1198	658	4ea9677d-5c26-42af-9a63-5670fdf6be07	60	+	8293	nb01	replicate 1	TtCan1
#105621	1201	1190	987c7133-f02d-42a1-b7f2-a80ac370d4ed	60	-	8822	nb01	replicate 1	TtCan1
#105621	1201	950	fe89e32d-3dc3-46dd-86df-a68629af77cd	60	-	8582	nb01	replicate 1	TtCan1
#105621	1206	1009	76f04649-517b-41b6-a16e-86fb0990dead	60	-	8636	nb01	replicate 1	TtCan1
#105621	1213	1237	036a3079-90dc-411b-91d9-5fdc2f572f5b	60	+	8857	nb01	replicate 1	TtCan1
#105621	1215	1223	4fe6df88-a665-4d56-930f-6e27f7785748	60	+	8841	nb01	replicate 1	TtCan1
#105621	1215	1133	d59bc87d-e4d0-40c5-b911-20da9326b0f3	60	+	8751	nb01	replicate 1	TtCan1
#105621	1215	1240	a3029c0d-35a1-46a4-8bf6-c929077c5734	60	+	8858	nb01	replicate 1	TtCan1
#105621	1218	465	efd01a8a-68cb-4fca-b14f-f0a84486ec80	60	+	8080	nb01	replicate 1	TtCan1
#105621	1218	695	e241045a-9e0e-44f7-8998-a180eed02933	60	+	8310	nb01	replicate 1	TtCan1
#105621	1219	1242	9fae4659-2865-4202-9d85-380cc5d1e66e	60	-	8856	nb01	replicate 1	TtCan1
#105621	1221	1249	9c565744-4e0c-464f-89a6-7830fa818894	60	+	8861	nb01	replicate 1	TtCan1
#105621	1221	1198	2627d0bf-88de-4aa7-b6d6-1b1d1998dd25	60	+	8810	nb01	replicate 1	TtCan1
#105621	1221	1047	c12eb34a-d627-433c-8c02-41b5e413aa82	60	-	8659	nb01	replicate 1	TtCan1
#105621	1222	1245	a573be33-08c8-43c3-b93b-4b241b0cc755	60	+	8856	nb01	replicate 1	TtCan1
#105621	1222	686	07a8cc44-3da6-4bc7-9cce-2e77b791f519	60	-	8297	nb01	replicate 1	TtCan1
#105621	1222	1232	82b0e0ee-1a26-4d6a-b8e3-268ed57df185	60	-	8843	nb01	replicate 1	TtCan1
#105621	1223	1244	d7ac8b7e-f5fd-405c-87b4-3c32fbaa289f	60	-	8854	nb01	replicate 1	TtCan1
#105621	1228	779	9d45c539-3e79-49c3-b9ba-bd9900263d75	60	+	8384	nb01	replicate 1	TtCan1
#105621	1230	923	f47fed1a-76b1-4db2-a7fe-dfc5a7bad674	60	+	8526	nb01	replicate 1	TtCan1
#105621	1233	1237	50368d72-3b71-4548-993e-f3040b735bf9	60	+	8837	nb01	replicate 1	TtCan1
#105621	1233	1023	e3f60599-8568-4148-9d8b-9c24bffc5ab8	60	+	8623	nb01	replicate 1	TtCan1
#105621	1240	1258	2056ba1b-55f6-411a-ae19-c596501d9416	60	-	8851	nb01	replicate 1	TtCan1
#105621	1241	1255	f56760b9-ca9b-4f06-85a0-b15551d7b241	60	-	8847	nb01	replicate 1	TtCan1
#105621	1242	981	ad1b91cc-fb6a-44a8-9ae2-1fb1d2667024	60	-	8572	nb01	replicate 1	TtCan1
#105621	1242	1225	89828c86-560b-4f4c-aa22-99ffc476d9e3	60	-	8816	nb01	replicate 1	TtCan1
#105621	1244	1154	d41eb8f3-ca3e-4e73-a64b-5ed001a9511b	60	-	8743	nb01	replicate 1	TtCan1
#105621	1245	1258	f0291f6c-649a-4e62-b8c1-5fc4ec228c6e	60	+	8846	nb01	replicate 1	TtCan1
#105621	1246	1258	d2b07ecd-6990-4873-9871-4f9a63772586	60	+	8845	nb01	replicate 1	TtCan1
#105621	1246	1263	c1f1509f-eb45-478b-b44e-b19da94b6113	60	+	8850	nb01	replicate 1	TtCan1
#105621	1247	1266	68574cc1-303c-4824-bf38-ddaa729bc46e	60	-	8852	nb01	replicate 1	TtCan1
#105621	1249	1235	4864fbfb-d4e8-4d86-8e68-129a0bec2264	60	+	8819	nb01	replicate 1	TtCan1
#105621	1249	732	afeb38a3-937a-4d4c-a873-56542eb66938	60	-	8316	nb01	replicate 1	TtCan1
#105621	1249	1239	19a57f58-8e32-448f-9123-eb3591ebf42f	60	-	8823	nb01	replicate 1	TtCan1
#105621	1252	1260	444cf3d8-8b6e-4e00-bbe8-418eca4329bb	60	+	8841	nb01	replicate 1	TtCan1
#105621	1254	1047	b0dbbf92-54ed-49e6-bfa0-3c9ef294b6cf	60	-	8626	nb01	replicate 1	TtCan1
#105621	1254	1277	f692ed2e-361e-4ab8-a16a-253b24b234aa	60	-	8856	nb01	replicate 1	TtCan1
#105621	1258	732	04bd2bc4-a412-489e-8eb6-f7e3ed09ef7e	60	+	8307	nb01	replicate 1	TtCan1
#105621	1262	925	513b506c-7eae-491b-9ef5-a260cc472610	60	+	8496	nb01	replicate 1	TtCan1
#105621	1263	1245	f7b815a1-718e-46a5-986b-e1ec461dc0da	60	-	8815	nb01	replicate 1	TtCan1
#105621	1263	1245	51f51dd7-084e-4e23-8099-ecc6241a0a5e	60	-	8815	nb01	replicate 1	TtCan1
#105621	1263	1222	ab61e0f9-2146-4c2b-8eba-be63f5443ee8	60	-	8792	nb01	replicate 1	TtCan1
#105621	1264	1294	9ea9f365-6876-4478-85d1-98f325d885c2	60	-	8863	nb01	replicate 1	TtCan1
#105621	1264	1295	b848a391-c19a-4d5a-8a2f-5d6dba713706	60	-	8864	nb01	replicate 1	TtCan1
#105621	1265	1279	6a62ed8c-b588-4cb1-92ec-7d55373f00e9	60	+	8847	nb01	replicate 1	TtCan1
#105621	1270	1285	d2f72012-5cef-4224-9a46-c544565f49e4	60	+	8848	nb01	replicate 1	TtCan1
#105621	1272	691	31f6322c-539a-43d8-a993-166a158a3617	60	+	8252	nb01	replicate 1	TtCan1
#105621	1273	1261	83e042e8-ed71-49c4-88d7-22c3eaf2bcaf	60	+	8821	nb01	replicate 1	TtCan1
#105621	1273	1105	c86a94b9-a079-49dd-9721-cb5895cf2eb9	60	-	8665	nb01	replicate 1	TtCan1
#105621	1273	1281	013492a7-67a9-4b1d-a596-5e06131db91b	60	-	8841	nb01	replicate 1	TtCan1
#105621	1275	588	414ef996-e949-4fec-8dcf-0a9e0756d394	60	+	8146	nb01	replicate 1	TtCan1
#105621	1275	1305	c778fa49-6d9e-49c1-a6c3-4d2a6245f9bb	60	-	8863	nb01	replicate 1	TtCan1
#105621	1276	1305	bd37702e-7e42-479e-866b-417b61ecee1e	60	+	8862	nb01	replicate 1	TtCan1
#105621	1279	1308	00db60f6-4265-4518-98b9-5778650fbaed	60	+	8862	nb01	replicate 1	TtCan1
#105621	1279	1305	5d85c73e-3ddc-4877-aca4-b161b9be7bbc	60	-	8859	nb01	replicate 1	TtCan1
#105621	1280	1274	870d35da-9689-46d9-9b64-241c1243f889	60	+	8827	nb01	replicate 1	TtCan1
#105621	1280	1306	85a61fc2-7f38-4251-a873-88787e463634	60	+	8859	nb01	replicate 1	TtCan1
#105621	1281	1097	9c259fae-a238-4d97-b438-2b97187d7db2	60	+	8649	nb01	replicate 1	TtCan1
#105621	1281	1304	8de4f203-f69d-492f-b92f-cb3cd305f538	60	+	8856	nb01	replicate 1	TtCan1
#105621	1285	706	9dc3dd4a-af5e-4aa1-98d5-19fa003b8365	60	+	8254	nb01	replicate 1	TtCan1
#105621	1285	1300	073bb2b9-400e-4322-b170-77f3772e3f5b	60	-	8848	nb01	replicate 1	TtCan1
#105621	1287	1273	c55c7ee0-1aed-40b6-9f98-ff9912fa53cd	60	-	8819	nb01	replicate 1	TtCan1
#105621	1287	755	538240f7-3013-4cac-a274-e6ef85d234b9	60	-	8301	nb01	replicate 1	TtCan1
#105621	1288	1306	fd067c6e-3e31-440d-83a6-9c657963548f	60	+	8851	nb01	replicate 1	TtCan1
#105621	1289	1289	078b71aa-ecc4-4959-8dbd-d176660297c5	60	-	8833	nb01	replicate 1	TtCan1
#105621	1291	543	be8c3742-36fc-4b7b-aad6-288f7d3f4ca4	60	-	8085	nb01	replicate 1	TtCan1
#105621	1297	1321	6238274b-44a9-4c51-88cc-84c5841c13e0	60	+	8857	nb01	replicate 1	TtCan1
#105621	1298	1306	12a2216e-612f-4366-ac80-e47dabb389bd	60	+	8841	nb01	replicate 1	TtCan1
#105621	1298	1290	8014cbed-c9ab-441f-933c-87f6d27acc10	60	+	8825	nb01	replicate 1	TtCan1
#105621	1298	1232	21f418b0-a7c5-48e0-b97e-77b40e4dc5d9	60	-	8767	nb01	replicate 1	TtCan1
#105621	1302	1306	c1959b5b-2621-42a2-ad39-c15af2aaef22	60	+	8837	nb01	replicate 1	TtCan1
#105621	1302	1330	48bf92d4-51a9-4acd-8fe6-77ea044e8905	60	+	8861	nb01	replicate 1	TtCan1
#105621	1302	886	5edca28b-7f72-4ed1-ac0f-426d55befebc	60	+	8417	nb01	replicate 1	TtCan1
#105621	1302	1307	d3ccaf44-1eed-47a6-9d32-a48d1f26df38	60	-	8838	nb01	replicate 1	TtCan1
#105621	1302	1324	f927e60b-7636-4fd9-b1f3-ed7c1a0a03ed	60	-	8855	nb01	replicate 1	TtCan1
#105621	1302	1330	d6a17f29-1fe3-466d-b4d1-a17ac31786e7	60	-	8861	nb01	replicate 1	TtCan1
#105621	1302	1332	a0d939f9-57bb-4358-936c-884710869dce	60	-	8863	nb01	replicate 1	TtCan1
#105621	1305	1330	70810fb4-d643-413a-b9fa-99a08ccfe693	60	+	8858	nb01	replicate 1	TtCan1
#105621	1305	717	9146fc23-ea41-418a-ba3d-401cc75aa52a	60	+	8245	nb01	replicate 1	TtCan1
#105621	1305	572	b956e6d9-3823-4f56-988b-cc2956f7c088	60	-	8100	nb01	replicate 1	TtCan1
#105621	1308	705	e64e4f67-e6fa-48ed-85b2-5c3b05bc698a	60	-	8230	nb01	replicate 1	TtCan1
#105621	1308	1120	ccb63b2d-a783-4a1f-a938-7a1dd8d0d090	60	-	8645	nb01	replicate 1	TtCan1
#105621	1310	1284	46d917f1-4b80-4aad-9af7-c5d149a25240	60	+	8807	nb01	replicate 1	TtCan1
#105621	1312	1324	deb89e00-bb12-4a4d-9948-18d7b3a53fd1	60	+	8845	nb01	replicate 1	TtCan1
#105621	1313	1316	54267fd1-92d3-4f7f-ad52-f860099063ca	60	+	8836	nb01	replicate 1	TtCan1
#105621	1319	1345	3c8992d7-1f7d-428b-8cab-64d2f0306424	60	+	8859	nb01	replicate 1	TtCan1
#105621	1319	1027	28da7a55-c941-499d-be18-835b1546a788	60	-	8541	nb01	replicate 1	TtCan1
#105621	1319	1345	e28c17cf-542b-406d-8c11-e8fd813346b9	60	-	8859	nb01	replicate 1	TtCan1
#105621	1319	1335	3f2951fd-7a7c-4bd4-9d5b-f0e2b1aac538	60	-	8849	nb01	replicate 1	TtCan1
#105621	1319	1338	5751cdc5-ef1d-487a-8efd-23a3c5971fdf	60	-	8852	nb01	replicate 1	TtCan1
#105621	1319	1339	4661fdd9-1d4d-48e9-b84d-f1adc19a3c81	60	-	8853	nb01	replicate 1	TtCan1
#105621	1319	1328	4bfa63d2-09f9-4f53-bb33-b7c267bd4816	60	-	8842	nb01	replicate 1	TtCan1
#105621	1320	1342	f14a8c38-5b52-4fa4-9d67-eccb424c4f49	60	+	8855	nb01	replicate 1	TtCan1
#105621	1320	1342	16b44a94-c8b3-4f97-9b56-0752f32a99b6	60	-	8855	nb01	replicate 1	TtCan1
#105621	1320	1336	24aef493-3e6a-44b0-985c-7ee31f560e86	60	-	8849	nb01	replicate 1	TtCan1
#105621	1322	1330	000c659e-dc73-43fe-a73f-4d53bd70be66	60	-	8841	nb01	replicate 1	TtCan1
#105621	1325	1358	4911bde1-565b-4449-94ce-7e9ea203b437	60	-	8866	nb01	replicate 1	TtCan1
#105621	1325	921	268f2cc2-1593-42ae-8815-bf182b2391ad	60	-	8429	nb01	replicate 1	TtCan1
#105621	1326	1348	bb5d0f8a-8b40-4445-97e2-22c9d5f52e05	60	+	8855	nb01	replicate 1	TtCan1
#105621	1331	1323	e09f4ee3-d9e9-4bb2-855e-cee21f764796	60	-	8825	nb01	replicate 1	TtCan1
#105621	1331	1363	99e995bc-cbf8-4054-962e-82c0bbd651a9	60	-	8865	nb01	replicate 1	TtCan1
#105621	1332	1323	e068b3c3-1c3f-441f-a99c-48dc6e8571f0	60	+	8824	nb01	replicate 1	TtCan1
#105621	1334	1360	0a67aa6f-f1d3-45e8-9108-0c169945553a	60	-	8859	nb01	replicate 1	TtCan1
#105621	1335	711	383cc9b4-53ed-4272-a653-6a7d5ed3fe0c	60	+	8209	nb01	replicate 1	TtCan1
#105621	1337	1280	c1959b5b-2621-42a2-ad39-c15af2aaef22	41	-	8776	nb01	replicate 1	TtCan1
#105621	1340	1330	139dd996-bf26-40a2-baed-457d4a98dd3c	60	-	8823	nb01	replicate 1	TtCan1
#105621	1340	1354	278b7fa1-c761-4696-b645-c2019878303d	60	-	8847	nb01	replicate 1	TtCan1
#105621	1342	1372	95629f32-3775-4772-9ac0-6d598190c1e2	60	+	8863	nb01	replicate 1	TtCan1
#105621	1342	1359	b4db57e3-bff4-444d-a15a-bf4e33362bb6	60	-	8850	nb01	replicate 1	TtCan1
#105621	1342	822	786ecf18-27b7-4556-abaa-daf89c6b55f9	60	-	8313	nb01	replicate 1	TtCan1
#105621	1343	1375	13169e98-0bbc-4f97-b47d-ff1ed02ed985	60	+	8865	nb01	replicate 1	TtCan1
#105621	1346	1366	ee596705-77f4-4700-af5f-8c58ff2800d4	60	+	8853	nb01	replicate 1	TtCan1
#105621	1346	1340	cb3b74cd-e3e9-4608-9332-414092d60320	60	+	8827	nb01	replicate 1	TtCan1
#105621	1346	1291	21ca8a7f-2b04-4c4c-b033-c173c056be0b	60	-	8778	nb01	replicate 1	TtCan1
#105621	1348	1369	3dd7761c-f68b-4d08-a50f-034d9058b7e1	60	+	8854	nb01	replicate 1	TtCan1
#105621	1349	1348	1b3cd608-f122-41d7-ba82-e1a689fdb9ea	60	-	8832	nb01	replicate 1	TtCan1
#105621	1349	1373	e9a083a1-c2be-4875-8558-84137b3fa870	60	-	8857	nb01	replicate 1	TtCan1
#105621	1349	731	d4e15d64-6ad2-415d-9932-fbc6b1137d65	60	-	8215	nb01	replicate 1	TtCan1
#105621	1351	1025	c13bd36d-ed50-49dd-9d2b-c7adba488d49	60	-	8507	nb01	replicate 1	TtCan1
#105621	1352	714	403d8409-845a-4341-95fd-4588a81e2c28	60	+	8195	nb01	replicate 1	TtCan1
#105621	1352	1339	7c916ebd-67dc-45f7-9ca2-d83a21329dad	60	+	8820	nb01	replicate 1	TtCan1
#105621	1352	1310	6e2e47d1-c577-4f5b-bd6b-a896f359f69e	60	-	8791	nb01	replicate 1	TtCan1
#105621	1354	870	7a3d6090-0c35-4e05-93c2-181789005bd1	60	+	8349	nb01	replicate 1	TtCan1
#105621	1356	1005	b6dca397-0930-4594-8eff-739a2d27c10b	60	+	8482	nb01	replicate 1	TtCan1
#105621	1356	1376	6c1675d3-68e8-4263-b931-1996b8cedde8	60	-	8853	nb01	replicate 1	TtCan1
#105621	1359	1353	1b3b3e3c-f78a-464c-8ced-33d0e6fa42db	60	+	8827	nb01	replicate 1	TtCan1
#105621	1361	1389	b5a8a33c-6616-4b0d-8828-f972d7b1634e	60	+	8861	nb01	replicate 1	TtCan1
#105621	1362	1306	3c20412f-677d-45d4-9d9f-c48280b3ecab	60	-	8777	nb01	replicate 1	TtCan1
#105621	1367	1365	da94f2ad-341b-4e03-9b1c-a9229bd20d49	60	-	8831	nb01	replicate 1	TtCan1
#105621	1369	1402	98e7d4f9-fa31-40a4-8f82-402ad224e51f	60	-	8866	nb01	replicate 1	TtCan1
#105621	1370	1397	070c6941-9b3b-4920-8128-6e34ff1fe7f9	60	+	8860	nb01	replicate 1	TtCan1
#105621	1371	1400	a30d11a3-5c0d-4a8c-b8e6-e20ea793a1c1	60	-	8862	nb01	replicate 1	TtCan1
#105621	1375	1401	7884d908-b797-45c6-8b94-e3e940c87994	60	+	8859	nb01	replicate 1	TtCan1
#105621	1376	1357	01a79734-6973-492e-a026-0c387570ddf6	60	+	8814	nb01	replicate 1	TtCan1
#105621	1377	1396	78a620a4-f8b3-4137-8ea0-1d7badecb70f	60	-	8852	nb01	replicate 1	TtCan1
#105621	1379	1402	c2a41ef5-120b-46a8-bc33-0862caee98dc	60	+	8856	nb01	replicate 1	TtCan1
#105621	1379	895	c3a5db9a-b47f-4917-aa4f-26d38a6898e9	60	-	8349	nb01	replicate 1	TtCan1
#105621	1380	1373	1c953c40-8fb6-4314-b0cc-182690eab56d	60	-	8826	nb01	replicate 1	TtCan1
#105621	1382	1406	2b408237-e8dd-451f-83ec-300223f0c84b	60	+	8857	nb01	replicate 1	TtCan1
#105621	1383	904	4014c27d-6b06-4562-aeae-a083d8d310ad	60	+	8354	nb01	replicate 1	TtCan1
#105621	1383	1408	a56cdb34-d7f7-4eb8-92d9-72ae16551693	60	-	8858	nb01	replicate 1	TtCan1
#105621	1385	1406	d14aba1f-ddf5-4bc2-a7e4-86900e0ca179	60	+	8854	nb01	replicate 1	TtCan1
#105621	1386	1409	68a2ed08-bf61-4a0d-94ae-cf79080baf12	60	+	8856	nb01	replicate 1	TtCan1
#105621	1386	1412	f1804dc3-b41b-4c3e-bb8e-367e4bdfb34f	60	+	8859	nb01	replicate 1	TtCan1
#105621	1386	1358	b3bd73e8-3cac-41c5-8887-ddaf69c28750	60	+	8805	nb01	replicate 1	TtCan1
#105621	1386	1002	fff4b0e4-1cf3-424e-9c01-1044a596c8a3	60	-	8449	nb01	replicate 1	TtCan1
#105621	1387	753	85b2d903-30cc-4a6b-9cc0-e47c60ee5e08	60	+	8199	nb01	replicate 1	TtCan1
#105621	1387	1351	cbc79e13-e504-403b-a058-46a1623ca1e4	60	-	8797	nb01	replicate 1	TtCan1
#105621	1388	879	989f12b9-3f1f-495d-a0eb-1b7290a2db64	60	-	8324	nb01	replicate 1	TtCan1
#105621	1389	1247	5c87360f-2c08-4483-bce7-2b8d870b285e	60	-	8691	nb01	replicate 1	TtCan1
#105621	1391	1024	4452ef78-1ce0-4798-b077-19fb02eeb5e0	60	-	8466	nb01	replicate 1	TtCan1
#105621	1393	833	35d07e9d-e897-46d2-85fa-f699934c051a	60	-	8273	nb01	replicate 1	TtCan1
#105621	1394	1413	8510af4a-3248-40da-8cd5-3f2d941dea7b	60	+	8852	nb01	replicate 1	TtCan1
#105621	1394	1167	a600db36-7c13-4f48-867f-280853419582	60	-	8606	nb01	replicate 1	TtCan1
#105621	1396	739	475870d3-b3ef-4fa8-b9fd-d17db8aadf40	60	-	8176	nb01	replicate 1	TtCan1
#105621	1397	1405	b54c3b22-7e11-4e8c-9fa0-b8e54972207e	60	+	8841	nb01	replicate 1	TtCan1
#105621	1401	1270	5a106383-0dc1-464c-8f6a-832fd6cecef1	60	-	8702	nb01	replicate 1	TtCan1
#105621	1402	767	76203730-e62d-4f61-a551-2bffef803152	60	-	8198	nb01	replicate 1	TtCan1
#105621	1404	1310	6e2e47d1-c577-4f5b-bd6b-a896f359f69e	60	+	8739	nb01	replicate 1	TtCan1
#105621	1407	1408	f3709a8a-406d-48aa-be47-6dba1d86dc7f	60	-	8834	nb01	replicate 1	TtCan1
#105621	1407	1134	988bd085-12f1-4eef-a90f-7e7933c470d7	60	-	8560	nb01	replicate 1	TtCan1
#105621	1409	830	2b1825fc-7111-4aed-8de8-8f34f41b353c	60	-	8254	nb01	replicate 1	TtCan1
#105621	1409	1394	27161fc6-137d-4f9c-b660-34a26b193964	60	-	8818	nb01	replicate 1	TtCan1
#105621	1410	656	44a9ddb0-dd1d-44e7-885e-3dbd4792752f	60	+	8079	nb01	replicate 1	TtCan1
#105621	1410	1435	fd762f14-020f-4f14-a168-5bc8abb16278	60	+	8858	nb01	replicate 1	TtCan1
#105621	1410	1413	cd0a9b67-b743-49cb-bab4-b5dc2178aa49	60	-	8836	nb01	replicate 1	TtCan1
#105621	1410	1441	b65a4761-9773-44a4-b5e0-8b54cf258987	60	-	8864	nb01	replicate 1	TtCan1
#105621	1412	1406	acd011af-e321-4f65-9bd9-9c7cb4d514fc	60	+	8827	nb01	replicate 1	TtCan1
#105621	1414	1400	9698483c-98ac-456b-b970-39db1372d67a	60	-	8819	nb01	replicate 1	TtCan1
#105621	1417	1442	2ddbba9c-1494-4ab8-8de7-05b8397d889d	60	+	8858	nb01	replicate 1	TtCan1
#105621	1417	1421	1d781088-0321-4fb0-b487-d03361250789	60	+	8837	nb01	replicate 1	TtCan1
#105621	1417	998	81f86869-d5c7-42f6-b59a-cc07d19a524a	60	+	8414	nb01	replicate 1	TtCan1
#105621	1417	1424	d28300c1-94da-4543-8de0-e9bee619f840	60	+	8840	nb01	replicate 1	TtCan1
#105621	1417	785	ca9ea248-f404-45bb-92d0-da0df9494287	60	+	8201	nb01	replicate 1	TtCan1
#105621	1417	1370	6961669b-1635-40b7-a67f-dbe1824913a0	60	+	8786	nb01	replicate 1	TtCan1
#105621	1417	735	ac65974c-2751-4368-a0b6-9e6d50ed0693	60	-	8151	nb01	replicate 1	TtCan1
#105621	1417	816	21ec115b-3a36-40f4-804e-d636af0e2f27	60	-	8232	nb01	replicate 1	TtCan1
#105621	1417	1406	ed285ba5-ed6b-4072-8e03-af5128f4823f	60	-	8822	nb01	replicate 1	TtCan1
#105621	1417	1424	bfa815a3-6e6c-4fbb-8fe8-089ab9e519db	60	-	8840	nb01	replicate 1	TtCan1
#105621	1417	686	eb0d9480-139c-432b-a3a4-ae3584951518	60	-	8102	nb01	replicate 1	TtCan1
#105621	1417	1207	4fa43001-06fd-432a-b829-9229ed6f0dd2	60	-	8623	nb01	replicate 1	TtCan1
#105621	1419	1443	d93577be-25e0-4442-b82f-ed5ba09b8f6c	60	+	8857	nb01	replicate 1	TtCan1
#105621	1419	1430	33f80799-ae52-422c-972e-04a5cd66c5ff	60	+	8844	nb01	replicate 1	TtCan1
#105621	1419	1417	ad81ead4-57b3-4591-9fee-b1251c54fbb9	60	-	8831	nb01	replicate 1	TtCan1
#105621	1420	954	13e0ee7c-47e1-429b-8cd9-7541e72d3eef	60	+	8367	nb01	replicate 1	TtCan1
#105621	1421	1417	d51f9e1a-6a8c-41ce-a6b5-9a87544ca0af	60	+	8829	nb01	replicate 1	TtCan1
#105621	1422	1405	3b9bb3f9-055e-4b0e-936a-8749a7ff18db	60	+	8816	nb01	replicate 1	TtCan1
#105621	1422	739	2ea1b4bc-e3d2-4738-a13c-069a7a6b13d3	60	+	8150	nb01	replicate 1	TtCan1
#105621	1422	1023	2e4c9d57-f33c-40f9-9b8f-a96a95533133	60	+	8434	nb01	replicate 1	TtCan1
#105621	1422	939	8109f460-fa8c-487d-9435-a9250e806f3d	60	-	8350	nb01	replicate 1	TtCan1
#105621	1422	1427	c80097b5-df89-47a0-ae02-68a56c2461dc	60	-	8838	nb01	replicate 1	TtCan1
#105621	1424	1406	62b5efd1-9b3e-45ff-a050-fd8fe44d391f	60	+	8815	nb01	replicate 1	TtCan1
#105621	1424	1406	97e6d8f6-bab6-4a2b-acb0-582779f1f6f1	60	-	8815	nb01	replicate 1	TtCan1
#105621	1426	602	fdfbde60-a9b7-4a25-8ad9-63c476db0a63	60	+	8009	nb01	replicate 1	TtCan1
#105621	1426	1409	a4b17e5a-6455-4c7c-b6de-31eeabb793b8	60	+	8816	nb01	replicate 1	TtCan1
#105621	1426	1060	a540cd54-d0f1-403f-9e2c-6b7917c4af50	60	+	8467	nb01	replicate 1	TtCan1
#105621	1426	1419	2c265cfe-580f-489d-99cb-0fc8713b16ce	60	-	8826	nb01	replicate 1	TtCan1
#105621	1426	1427	d96af47b-0fe5-4ee2-bda9-57656c2f59cd	60	-	8834	nb01	replicate 1	TtCan1
#105621	1426	1427	75caa0c6-a5c3-4ed9-9249-e8bd71a401d3	60	-	8834	nb01	replicate 1	TtCan1
#105621	1427	898	0c3975bd-6041-4d16-972c-a97e313aede3	60	-	8304	nb01	replicate 1	TtCan1
#105621	1427	1323	ee8c2c93-8486-4ca5-b837-99a2c74b0a05	60	-	8729	nb01	replicate 1	TtCan1
#105621	1428	1398	365f7636-ce15-4f91-890a-4e381ad4c7a7	60	+	8803	nb01	replicate 1	TtCan1
#105621	1428	1418	dab70a8e-d3fa-4d3a-aa6d-2f475353ff06	60	+	8823	nb01	replicate 1	TtCan1
#105621	1428	1236	3556b81f-5e89-4199-9d7e-1b62490b4b47	60	+	8641	nb01	replicate 1	TtCan1
#105621	1428	879	ff6e13e0-56b9-4576-a3c6-a0a194df0c15	60	-	8284	nb01	replicate 1	TtCan1
#105621	1428	1424	1d45ac71-43f7-4281-9946-2d9d97aea42c	60	-	8829	nb01	replicate 1	TtCan1
#105621	1428	681	6609420b-7b7b-464c-8778-7dc5cc68ed50	60	-	8086	nb01	replicate 1	TtCan1
#105621	1429	1462	53542cc1-9745-475f-89ec-aaf7fd1ff848	60	+	8866	nb01	replicate 1	TtCan1
#105621	1430	1484	ddd870bd-891c-4d37-a487-f13e5f0e0f1c	60	+	8887	nb01	replicate 1	TtCan1
#105621	1430	1018	78fcb7eb-48ea-4fe1-bfb1-c05310b86d8c	60	+	8421	nb01	replicate 1	TtCan1
#105621	1430	1099	6ff34fc6-710e-4b58-94ce-c9b2c4bedaff	60	-	8502	nb01	replicate 1	TtCan1
#105621	1430	1451	47e03ce5-e55b-4e99-9303-6c3c1d7f0789	60	-	8854	nb01	replicate 1	TtCan1
#105621	1431	1452	19077bbe-97e8-4016-90cd-ba8c40104696	60	-	8854	nb01	replicate 1	TtCan1
#105621	1432	1452	77cf2510-599b-42f2-a140-702306c3fe1a	60	+	8853	nb01	replicate 1	TtCan1
#105621	1432	1470	62a7912a-d3be-4045-a0fb-1cd685a5e390	60	+	8871	nb01	replicate 1	TtCan1
#105621	1432	695	edf5c85e-d38f-4a9c-9899-ea8c163867b7	60	-	8096	nb01	replicate 1	TtCan1
#105621	1433	638	46a0fc9d-71e6-4e33-bc8a-1d33cb15e1ef	60	-	8038	nb01	replicate 1	TtCan1
#105621	1434	1434	ef4a6541-3797-40eb-8994-9af99b84ca48	60	+	8833	nb01	replicate 1	TtCan1
#105621	1435	1348	739627f2-abff-47b9-9744-643f886ddc77	60	-	8746	nb01	replicate 1	TtCan1
#105621	1439	1298	ec6ebf25-000d-447f-80ae-7de656f864b5	60	-	8692	nb01	replicate 1	TtCan1
#105621	1446	1417	72053fa2-d169-4bc1-89c4-2e5de66374be	60	+	8804	nb01	replicate 1	TtCan1
#105621	1446	1405	9cf849c2-7f86-43e1-bcc6-53a6071475da	60	-	8792	nb01	replicate 1	TtCan1
#105621	1446	751	07d627a7-b4fa-4fe7-9084-e9c0c442983c	60	-	8138	nb01	replicate 1	TtCan1
#105621	1447	624	72741358-23db-44d6-83a4-a2f3488c8621	60	+	8010	nb01	replicate 1	TtCan1
#105621	1447	1472	3b37eabc-6099-463c-9fd3-f2d4634b966a	60	-	8858	nb01	replicate 1	TtCan1
#105621	1448	1408	f6ec039f-926e-43c4-ab4b-db8de913cf5d	60	+	8793	nb01	replicate 1	TtCan1
#105621	1448	1117	a55b1151-2f6b-4a59-8912-f5c8ae2c402d	60	-	8502	nb01	replicate 1	TtCan1
#105621	1448	771	e61f7f73-fd11-4160-9b21-6695d8a192e3	60	-	8156	nb01	replicate 1	TtCan1
#105621	1451	1482	da25998b-10dc-4fa8-84d6-5449a32d50d3	60	-	8864	nb01	replicate 1	TtCan1
#105621	1453	1406	a6760e0d-d611-451e-a6c9-72b50eb5b8be	60	-	8786	nb01	replicate 1	TtCan1
#105621	1459	1502	a14273a0-35d3-43bb-8742-01293f5e1ec5	60	+	8876	nb01	replicate 1	TtCan1
#105621	1459	1452	cf9359ff-cf64-4ff9-a490-188fa77526d3	60	-	8826	nb01	replicate 1	TtCan1
#105621	1460	775	8191475d-5c2d-43c4-b9dd-6dfc0a31549a	60	+	8148	nb01	replicate 1	TtCan1
#105621	1461	1442	8b3cac9f-e0e5-479a-a03e-6d8ad55b6081	60	+	8814	nb01	replicate 1	TtCan1
#105621	1461	1419	cac33bfb-1c6f-4000-bf07-927df0a89913	60	-	8791	nb01	replicate 1	TtCan1
#105621	1465	798	541be6a6-bf0f-4306-a98b-ce8819ca3fbe	60	+	8166	nb01	replicate 1	TtCan1
#105621	1465	1493	9fdc2e7f-c950-4bab-b55d-200ec3c830c4	60	-	8861	nb01	replicate 1	TtCan1
#105621	1465	798	0d51649c-b614-4521-9e57-644cf8dada30	60	-	8166	nb01	replicate 1	TtCan1
#105621	1467	1494	04341003-e668-4adb-8840-2f6cf895ee2e	60	-	8860	nb01	replicate 1	TtCan1
#105621	1468	1419	b9c6e220-b8df-469d-9e3f-7e23030c5649	60	+	8784	nb01	replicate 1	TtCan1
#105621	1468	761	201ef29e-203a-4aaa-80bf-de8ac719d62c	60	-	8126	nb01	replicate 1	TtCan1
#105621	1469	1408	6fd89c5d-b508-47d5-a80b-2e1237a7bdb7	60	+	8772	nb01	replicate 1	TtCan1
#105621	1474	854	646d044a-fab5-4341-8186-6fa90e2e238a	60	+	8213	nb01	replicate 1	TtCan1
#105621	1476	1341	d3a33637-897e-4767-8197-a8e976b55345	60	+	8698	nb01	replicate 1	TtCan1
#105621	1476	898	f48dcaf6-3636-448c-aa51-eb4e1aa3e7d8	60	+	8255	nb01	replicate 1	TtCan1
#105621	1479	1158	458346bb-19b9-42be-bca8-f59adab4739d	60	-	8512	nb01	replicate 1	TtCan1
#105621	1480	1531	1fcd2e89-7a63-44c6-84d9-afbc3e758106	60	+	8884	nb01	replicate 1	TtCan1
#105621	1484	1506	0c28e511-4b2a-4d81-bdb6-4ef604162df2	60	-	8855	nb01	replicate 1	TtCan1
#105621	1485	1464	1c303605-e4f6-4883-bd0a-b005184ccefc	60	+	8812	nb01	replicate 1	TtCan1
#105621	1485	1506	ed2c0aa0-943c-4a42-9d78-9c06a1c9964a	60	-	8854	nb01	replicate 1	TtCan1
#105621	1485	1521	625fe3b8-a819-49b3-aaa6-508a47d23384	60	-	8869	nb01	replicate 1	TtCan1
#105621	1488	1511	11ab6b23-d034-4111-b6dd-cdd74758d71a	60	+	8856	nb01	replicate 1	TtCan1
#105621	1489	940	a4287ab6-dfa8-4480-b3f4-d3a816dfcf51	60	+	8284	nb01	replicate 1	TtCan1
#105621	1489	1476	388ca120-d391-42c1-b774-daa1d06225c3	60	-	8820	nb01	replicate 1	TtCan1
#105621	1490	793	aaff800a-e998-45a0-ab1d-c76167b15c8d	60	+	8136	nb01	replicate 1	TtCan1
#105621	1490	1525	e9457303-6eeb-45d5-95f1-45b7c12e8078	60	-	8868	nb01	replicate 1	TtCan1
#105621	1490	1447	585cf4e3-dc3b-4ac8-af40-4beeb7d70330	60	-	8790	nb01	replicate 1	TtCan1
#105621	1492	811	b0ab58b5-8016-4ab5-b8f9-05362abc8d7f	60	+	8152	nb01	replicate 1	TtCan1
#105621	1492	1425	6e7cf5aa-620f-4b34-8ba3-e87f6afd4538	60	-	8766	nb01	replicate 1	TtCan1
#105621	1493	1526	2c755be6-a81b-4385-99c6-8cb490b402f3	60	+	8866	nb01	replicate 1	TtCan1
#105621	1495	808	f3dbd02b-64b6-4b76-b824-c5f4aeb470a4	60	-	8146	nb01	replicate 1	TtCan1
#105621	1497	1491	a57e0ca5-cbdd-451a-b2d9-8cb8543e240c	60	+	8827	nb01	replicate 1	TtCan1
#105621	1498	1005	44d53f00-591f-46fc-92b2-af2a1bb05292	60	-	8340	nb01	replicate 1	TtCan1
#105621	1498	1527	08ba1b39-505b-4d67-8cef-bed8efa61ee0	60	-	8862	nb01	replicate 1	TtCan1
#105621	1498	1531	0ad8a094-a28a-49ce-9f7f-2a5a32fcb826	60	-	8866	nb01	replicate 1	TtCan1
#105621	1499	1197	5194897c-058b-4a8e-b7c3-ce2b8a37130d	60	+	8531	nb01	replicate 1	TtCan1
#105621	1500	1488	a7f698e2-11af-4458-879c-07b9b50d30e3	60	-	8821	nb01	replicate 1	TtCan1
#105621	1500	713	7f48864c-8d73-44a5-b65d-be0fa3b1a2e7	60	-	8046	nb01	replicate 1	TtCan1
#105621	1501	1268	8cd5f0aa-f9d7-453a-91f7-fc23adfc587b	60	+	8600	nb01	replicate 1	TtCan1
#105621	1501	1406	cbb3d42e-93b9-4c9d-a7bf-7023e3ab05cf	60	-	8738	nb01	replicate 1	TtCan1
#105621	1502	1553	b709dbfb-d9f1-422a-800a-d83ae8a73a71	60	-	8884	nb01	replicate 1	TtCan1
#105621	1502	1400	168f1610-b379-4bda-9a5e-e9c17e4d6cc3	60	-	8731	nb01	replicate 1	TtCan1
#105621	1505	1540	3064ef9b-4c6e-484f-9be7-6b3cf483a9bf	60	-	8868	nb01	replicate 1	TtCan1
#105621	1505	1018	92e8ad31-517a-4e00-8240-72dec7d99a18	60	-	8346	nb01	replicate 1	TtCan1
#105621	1508	1497	a0080566-fc28-4c54-9e56-55790e4deed2	60	-	8822	nb01	replicate 1	TtCan1
#105621	1509	1203	87f85ad1-7829-47cd-a421-760060740fbc	60	+	8527	nb01	replicate 1	TtCan1
#105621	1510	684	8ac337b2-5fda-471c-b609-6fa25847a067	60	-	8007	nb01	replicate 1	TtCan1
#105621	1512	822	19d39f10-30d0-4646-adcf-93cc942b4d2b	60	+	8143	nb01	replicate 1	TtCan1
#105621	1512	1512	2302d917-fafa-4c22-8e04-6115489fdac9	60	+	8833	nb01	replicate 1	TtCan1
#105621	1512	1529	ad340189-c936-472f-aa1a-9509fccba508	60	-	8850	nb01	replicate 1	TtCan1
#105621	1513	1504	cd69580a-b18f-4046-85db-4ca004e61728	60	+	8824	nb01	replicate 1	TtCan1
#105621	1513	1529	ddd8bdf9-f011-4105-ae95-17f7bfaa4965	60	-	8849	nb01	replicate 1	TtCan1
#105621	1517	1510	741634d9-5537-4593-89a4-4dec41c54632	60	-	8826	nb01	replicate 1	TtCan1
#105621	1519	1512	87561c30-0c13-419c-bc9c-a87e167c8707	60	-	8826	nb01	replicate 1	TtCan1
#105621	1519	1517	4c8f209b-fb69-4081-bb22-99fdae6b94bc	60	-	8831	nb01	replicate 1	TtCan1
#105621	1519	1081	22b5859b-3a8e-4132-974b-fa277854b1a1	60	-	8395	nb01	replicate 1	TtCan1
#105621	1521	1560	10d610d9-a97c-402f-a528-efc95721c774	60	+	8872	nb01	replicate 1	TtCan1
#105621	1521	1422	38e19476-e41d-4cf1-85f2-5fed4d415a79	60	-	8734	nb01	replicate 1	TtCan1
#105621	1522	815	b2216d81-ef86-44fe-b11a-bae8a2259c12	60	+	8126	nb01	replicate 1	TtCan1
#105621	1522	1022	5c5c4d02-d8d2-47de-b173-8e27fe64251f	60	+	8333	nb01	replicate 1	TtCan1
#105621	1525	1549	0be0015d-6174-4c5f-acbd-3fc840d41ed5	60	-	8857	nb01	replicate 1	TtCan1
#105621	1530	996	31c45697-d466-45d6-bca7-5523b14f0964	60	-	8299	nb01	replicate 1	TtCan1
#105621	1531	736	a515e643-b829-43af-80c6-f1c38e20135b	60	-	8038	nb01	replicate 1	TtCan1
#105621	1532	1523	6c4afa98-4c68-4ab2-8c50-caef566add2d	60	+	8824	nb01	replicate 1	TtCan1
#105621	1532	1573	9bda4395-acbf-4b3a-ae48-865c6d1fa0f6	60	+	8874	nb01	replicate 1	TtCan1
#105621	1532	1588	1885397d-6d8a-4215-860b-c2fe9c206196	60	+	8889	nb01	replicate 1	TtCan1
#105621	1535	924	72d80d73-2654-4e8d-8896-c0ce37b5eee5	60	-	8222	nb01	replicate 1	TtCan1
#105621	1536	1574	524ddd13-b2fb-49a3-8be5-c8229ee3f014	60	+	8871	nb01	replicate 1	TtCan1
#105621	1537	1564	88877023-9e33-4f26-ac82-9826f029d261	60	+	8860	nb01	replicate 1	TtCan1
#105621	1537	1209	e2334f07-d4f9-4e0d-bdba-f3aae5c05423	60	-	8505	nb01	replicate 1	TtCan1
#105621	1537	1526	8a5b2d0f-d49d-4df5-af89-d972f66a6945	60	-	8822	nb01	replicate 1	TtCan1
#105621	1538	1273	0caf53e3-da23-44bf-9e2b-07f370962a07	60	-	8568	nb01	replicate 1	TtCan1
#105621	1539	1567	8c48ae3b-17e3-40de-9a64-37ff35f44b37	60	+	8861	nb01	replicate 1	TtCan1
#105621	1539	1566	031acb08-9f45-4c52-a4ba-841a071573f0	60	-	8860	nb01	replicate 1	TtCan1
#105621	1541	1567	af47c90d-4907-4c74-b92c-84bd397ec85c	60	+	8859	nb01	replicate 1	TtCan1
#105621	1541	1527	ee0d66dc-22ec-4ed3-ad3b-23b9bea085b9	60	+	8819	nb01	replicate 1	TtCan1
#105621	1541	1568	6f76bb92-1e9d-420a-8464-b8223c219057	60	+	8860	nb01	replicate 1	TtCan1
#105621	1544	1570	0f78a412-aaf0-4eef-bf3b-3f6efeede32a	60	-	8859	nb01	replicate 1	TtCan1
#105621	1544	1535	e9104667-d909-4aa2-9d96-9c5c496b7020	60	-	8824	nb01	replicate 1	TtCan1
#105621	1545	1552	deb14c5f-0d19-457a-94a9-762627199d1a	60	+	8840	nb01	replicate 1	TtCan1
#105621	1547	1574	de2c78e8-9009-44fb-b4fa-ad27f8c2caa8	60	+	8860	nb01	replicate 1	TtCan1
#105621	1547	1567	ee6f6f77-98bc-4ce3-ba5e-3e486fe6d009	60	+	8853	nb01	replicate 1	TtCan1
#105621	1547	1519	58ed1d59-cc46-4171-8342-c4556c29ff29	60	-	8805	nb01	replicate 1	TtCan1
#105621	1547	1604	305c01c0-2289-4852-9dfc-34cc2e339cc8	60	-	8890	nb01	replicate 1	TtCan1
#105621	1547	1011	67e30827-a5dc-443d-92d2-c6fb39d02159	60	-	8297	nb01	replicate 1	TtCan1
#105621	1550	1393	d8f80723-b3d5-4137-b0b8-1dd727345ff4	60	+	8676	nb01	replicate 1	TtCan1
#105621	1552	1573	24c6abad-3c63-4efd-a196-7d55ed0e02d9	60	-	8854	nb01	replicate 1	TtCan1
#105621	1555	1540	c6b16dc9-fc71-4101-82d7-af9434c6ca20	60	-	8818	nb01	replicate 1	TtCan1
#105621	1558	1571	07a0b41a-21a8-442b-bf58-c21fecf4803c	60	-	8846	nb01	replicate 1	TtCan1
#105621	1559	1550	436b58bb-9c5a-40fb-915f-f44f50bc4263	60	+	8824	nb01	replicate 1	TtCan1
#105621	1560	1575	c0741c77-2d16-4873-b139-2ae15d0f0bfe	60	+	8848	nb01	replicate 1	TtCan1
#105621	1563	1587	75238cd7-a067-4032-af19-f29d04411840	60	+	8857	nb01	replicate 1	TtCan1
#105621	1567	1120	cc8ea7e1-6abb-4437-a95b-5b6c86a7e839	60	+	8386	nb01	replicate 1	TtCan1
#105621	1567	1626	b6fc4b0f-2334-4cef-a657-dfae8a164216	60	+	8892	nb01	replicate 1	TtCan1
#105621	1567	1624	47b8cbc2-534f-4ff4-af9d-0656e729e503	60	-	8890	nb01	replicate 1	TtCan1
#105621	1567	1611	cff5ac6b-0d5b-4aab-98f0-d849193da48f	60	-	8877	nb01	replicate 1	TtCan1
#105621	1569	1556	6bcafe19-1b42-4bde-8f16-c47a490ecd4b	60	+	8820	nb01	replicate 1	TtCan1
#105621	1569	1576	1d5eaf90-da51-4340-b5a6-93c34887bb0d	60	+	8840	nb01	replicate 1	TtCan1
#105621	1569	1573	2ac5b7fa-6382-4dd9-bf02-e0cff1aab737	60	+	8837	nb01	replicate 1	TtCan1
#105621	1569	1574	4fc19871-b66d-4fbc-9277-e2c9f2082f4b	60	+	8838	nb01	replicate 1	TtCan1
#105621	1569	1604	401dd740-139e-4627-a620-f0c8ae22db22	60	+	8868	nb01	replicate 1	TtCan1
#105621	1569	1586	6a189685-ca69-41b5-b59a-f8cf3407a80e	60	+	8850	nb01	replicate 1	TtCan1
#105621	1569	1569	0a48977a-c8e5-431c-a5c7-051da3d3e6b8	60	+	8833	nb01	replicate 1	TtCan1
#105621	1569	1586	f7ff0bb1-30a5-40e9-8cfc-5c8dbaf757eb	60	+	8850	nb01	replicate 1	TtCan1
#105621	1569	1565	faae6e17-7c4c-43d8-8a88-287322a35afe	60	+	8829	nb01	replicate 1	TtCan1
#105621	1569	1507	f6b37266-a37d-4215-a9e1-fbab8e1a63f2	60	-	8771	nb01	replicate 1	TtCan1
#105621	1569	1308	3809cb39-df5b-4878-b6b1-97cd251dba06	60	-	8572	nb01	replicate 1	TtCan1
#105621	1569	1605	a3f0f210-2ff0-4a36-9fe1-00f71ad9e8c0	60	-	8869	nb01	replicate 1	TtCan1
#105621	1569	1565	915e3de5-dadb-43f6-a9c9-940c3d393328	60	-	8829	nb01	replicate 1	TtCan1
#105621	1571	1558	25a5360d-7401-433e-b177-551fc7b4473d	60	-	8820	nb01	replicate 1	TtCan1
#105621	1572	1612	36b41d21-edec-4ae7-a841-b7ce7a54a4ef	60	+	8873	nb01	replicate 1	TtCan1
#105621	1572	1594	1dc7fccd-12fe-4656-b699-da6f7fea323c	60	+	8855	nb01	replicate 1	TtCan1
#105621	1573	1605	e6dd9125-e26a-4e3b-8f70-324bedf347ea	60	+	8865	nb01	replicate 1	TtCan1
#105621	1573	1568	cb206909-3a95-452d-b1f2-1af1d0bb8145	60	-	8828	nb01	replicate 1	TtCan1
#105621	1573	1018	6216d2da-62a5-4b26-ae1b-6658d80c617d	60	-	8278	nb01	replicate 1	TtCan1
#105621	1573	759	9c56a390-54f3-462f-bece-a48e3c3d3e9c	60	-	8019	nb01	replicate 1	TtCan1
#105621	1576	1626	a874e7e5-b41b-4777-b4b8-bfe489527d19	60	+	8883	nb01	replicate 1	TtCan1
#105621	1576	1527	d19a2444-4b80-494a-8fa4-f4863e5277f1	60	-	8784	nb01	replicate 1	TtCan1
#105621	1576	1608	8b41342e-eb8b-42d2-9f1e-5a160dcaf5a8	60	-	8865	nb01	replicate 1	TtCan1
#105621	1578	1574	4693dc9f-cf7a-4c18-b566-8e9f3101d720	60	-	8829	nb01	replicate 1	TtCan1
#105621	1578	1605	30c61234-1350-4c79-9e7a-c969438add3f	60	-	8860	nb01	replicate 1	TtCan1
#105621	1578	1419	da7fbd5c-dcd1-4f82-a2ab-0b7d0f9a689c	60	-	8674	nb01	replicate 1	TtCan1
#105621	1579	1585	8124b26c-1227-4dce-9b47-b9299aec2ff6	60	+	8839	nb01	replicate 1	TtCan1
#105621	1579	1574	f8e9c983-459e-4be3-b278-81e642b75d7c	60	+	8828	nb01	replicate 1	TtCan1
#105621	1579	1581	83364f09-90ff-4361-beb9-5528d47cb114	60	-	8835	nb01	replicate 1	TtCan1
#105621	1579	1583	7a5929b9-06a8-4570-9cbb-6378f12eabbb	60	-	8837	nb01	replicate 1	TtCan1
#105621	1580	1585	a257c3e1-13c9-41b7-8bef-c5d57c056e99	60	+	8838	nb01	replicate 1	TtCan1
#105621	1580	1612	192c3c68-551c-40b9-813b-23e9a13a34d6	60	+	8865	nb01	replicate 1	TtCan1
#105621	1581	1617	18c8049d-a970-4808-8cd4-b710f9eb566c	60	+	8869	nb01	replicate 1	TtCan1
#105621	1583	1036	d3a52bc6-0650-4453-aa33-db5675afee6b	60	-	8286	nb01	replicate 1	TtCan1
#105621	1584	1574	c9e40907-2bc5-4f63-ab39-d65f12621b74	60	+	8823	nb01	replicate 1	TtCan1
#105621	1584	1566	e12a05d0-1e8f-4489-aea9-ab701e225ada	60	-	8815	nb01	replicate 1	TtCan1
#105621	1584	901	5a0a4b7f-11ee-44c6-b265-f0e4f4c6b134	60	-	8150	nb01	replicate 1	TtCan1
#105621	1585	1585	b37b9cdb-0f1c-436a-a558-3dc5a768f1f7	60	-	8833	nb01	replicate 1	TtCan1
#105621	1587	1632	05549762-fd25-42dd-9046-0d8af372a86e	60	+	8878	nb01	replicate 1	TtCan1
#105621	1587	1463	1655840c-ccbc-4452-894b-a7e6c05d9348	60	-	8709	nb01	replicate 1	TtCan1
#105621	1588	926	e99140a4-5b7a-49ae-b023-3570056e4294	60	+	8171	nb01	replicate 1	TtCan1
#105621	1588	1619	59704ca2-a595-4df1-ad28-271a4972aa94	60	-	8864	nb01	replicate 1	TtCan1
#105621	1590	1620	e8d6e272-f33f-4def-9a73-1fc2af129325	60	-	8863	nb01	replicate 1	TtCan1
#105621	1591	1605	f8dcf9b3-6c28-4d35-9f3c-7221f9ee5392	60	+	8847	nb01	replicate 1	TtCan1
#105621	1591	1626	8b46628e-f9a4-461c-93e4-f8961268707d	60	-	8868	nb01	replicate 1	TtCan1
#105621	1593	1580	3d6c4ebe-8b18-4ddf-ad52-e4565e04aa4c	60	+	8820	nb01	replicate 1	TtCan1
#105621	1593	1594	a1e5b19c-f328-46d7-b7e8-10c46050d5a1	60	-	8834	nb01	replicate 1	TtCan1
#105621	1594	1597	d4548640-7e84-436e-9ebd-a85018c77111	60	+	8836	nb01	replicate 1	TtCan1
#105621	1594	1573	28cc5316-36de-4cdb-94fa-c68026a29a19	60	+	8812	nb01	replicate 1	TtCan1
#105621	1594	1642	40fbd189-bb74-4709-a25c-b92258ada194	60	+	8881	nb01	replicate 1	TtCan1
#105621	1594	1607	852186ed-364b-42e6-bc6d-ed9216b65b4a	60	+	8846	nb01	replicate 1	TtCan1
#105621	1594	1573	12a45176-20c2-4e42-9ba3-6ef16eb990a4	60	-	8812	nb01	replicate 1	TtCan1
#105621	1595	1594	b875e9c2-f19b-419c-a26b-e35fad66969e	60	+	8832	nb01	replicate 1	TtCan1
#105621	1595	1027	8ab8e67a-e6eb-4799-a56b-0a0ebd049346	60	-	8265	nb01	replicate 1	TtCan1
#105621	1596	1576	c7f10f26-db5d-41b7-ab98-ba95ad3c12b7	60	-	8813	nb01	replicate 1	TtCan1
#105621	1597	981	b46637e4-6c0f-4795-a829-7b0c3e777b45	60	+	8217	nb01	replicate 1	TtCan1
#105621	1597	1597	89f4132a-9f3f-403f-8dc9-90d3c64539c3	60	+	8833	nb01	replicate 1	TtCan1
#105621	1597	1597	fdfd945b-d8ac-4079-ba02-1fa2b7a5166c	60	+	8833	nb01	replicate 1	TtCan1
#105621	1597	1597	5f50d70b-5bbb-4e6f-b0ca-39db11bba5b7	60	+	8833	nb01	replicate 1	TtCan1
#105621	1597	1626	1c581470-e64d-4198-af17-9453aaae8fec	60	+	8862	nb01	replicate 1	TtCan1
#105621	1597	1597	adfd7c2d-e08b-49f6-ad45-1d08ba3e3476	60	-	8833	nb01	replicate 1	TtCan1
#105621	1597	1564	8ec75d4f-d01a-481c-88a9-5005763effcc	60	-	8800	nb01	replicate 1	TtCan1
#105621	1597	1027	3fb11cc6-1ad5-4679-9969-d739b2e276d3	60	-	8263	nb01	replicate 1	TtCan1
#105621	1597	1594	3b29bcc9-bff3-4f8b-9b9b-40d8cceeac06	60	-	8830	nb01	replicate 1	TtCan1
#105621	1597	1597	05e82323-be70-4a92-98cf-814877d74a84	60	-	8833	nb01	replicate 1	TtCan1
#105621	1597	1050	6ceb10a3-a70c-4ff4-aa6f-afe24e3d510e	60	-	8286	nb01	replicate 1	TtCan1
#105621	1599	1642	780c01b6-7800-4aba-9e18-7cb61af57201	60	+	8876	nb01	replicate 1	TtCan1
#105621	1599	1601	43594a77-49fc-4f73-a19b-013d213cdd64	60	+	8835	nb01	replicate 1	TtCan1
#105621	1599	1617	b99460c7-69f7-49e1-bf78-93d2c5330d8c	60	+	8851	nb01	replicate 1	TtCan1
#105621	1599	1569	57de8303-cc25-4440-8fcb-4a9f8593017c	60	+	8803	nb01	replicate 1	TtCan1
#105621	1599	1564	8867c97b-011b-460e-8d0d-fdb24ba71499	60	+	8798	nb01	replicate 1	TtCan1
#105621	1599	1626	c549b122-bd10-4939-a4c1-b1516d42ac74	60	+	8860	nb01	replicate 1	TtCan1
#105621	1599	1656	5caf4b44-c301-4e30-abd0-b06854fb2a5e	60	+	8890	nb01	replicate 1	TtCan1
#105621	1599	1601	1f1d42f5-707a-4693-a56a-9b1b3c9219ad	60	-	8835	nb01	replicate 1	TtCan1
#105621	1599	1591	e61c1af2-5cc9-4181-a265-81fb705b9f83	60	-	8825	nb01	replicate 1	TtCan1
#105621	1599	1610	64885042-572a-443c-b37d-935764c2c0b1	60	-	8844	nb01	replicate 1	TtCan1
#105621	1599	1610	0a283707-f4cd-4fd7-b13a-cf7645c00a11	60	-	8844	nb01	replicate 1	TtCan1
#105621	1599	1016	0d1b0e3e-cb68-4176-9f5f-8e065851b363	60	-	8250	nb01	replicate 1	TtCan1
#105621	1599	1601	4c58a43a-e495-458d-b30e-73316e4cb0dd	60	-	8835	nb01	replicate 1	TtCan1
#105621	1599	1605	af2085e0-f47d-4271-bff5-22521c4074a5	60	-	8839	nb01	replicate 1	TtCan1
#105621	1599	1573	d53422c6-96eb-429e-bc16-afa250532f27	60	-	8807	nb01	replicate 1	TtCan1
#105621	1599	1626	cf2c380d-fec2-459d-a8e2-6a5e0a1b4b2f	60	-	8860	nb01	replicate 1	TtCan1
#105621	1600	1596	b0ad83fc-3cf2-4112-9960-cb3ea5098315	60	+	8829	nb01	replicate 1	TtCan1
#105621	1600	1628	8cd3dcfb-87bb-4ab8-be95-547bcf15ebaf	60	+	8861	nb01	replicate 1	TtCan1
#105621	1600	1367	d66b046c-11df-49ff-b6e0-1990faf26846	60	+	8600	nb01	replicate 1	TtCan1
#105621	1600	1659	264dcdab-bd48-406b-ae1a-f94a09770227	60	+	8892	nb01	replicate 1	TtCan1
#105621	1600	1610	8b8cd02d-deb3-4963-9220-0efc5326db2b	60	-	8843	nb01	replicate 1	TtCan1
#105621	1600	1626	98a63be3-301b-40c2-a483-98b43a51e31f	60	-	8859	nb01	replicate 1	TtCan1
#105621	1600	1548	f09ba1b6-945d-44ee-9265-901c1dfe7b95	60	-	8781	nb01	replicate 1	TtCan1
#105621	1600	1603	779a87c2-6f31-4e59-91e0-61fd9e7334c4	60	-	8836	nb01	replicate 1	TtCan1
#105621	1601	1602	1b05cbec-eed5-43e6-852d-7e728e80c856	60	+	8834	nb01	replicate 1	TtCan1
#105621	1601	1601	7b28e5e6-c172-4f38-9f7e-7fc1cd1b4655	60	+	8833	nb01	replicate 1	TtCan1
#105621	1601	1642	afedd99d-1e6f-49d6-8e6e-bf5347b794f6	60	+	8874	nb01	replicate 1	TtCan1
#105621	1601	1667	9ad06a3a-72e3-4a52-96ad-2b56f9c82d75	60	+	8899	nb01	replicate 1	TtCan1
#105621	1601	1144	9079ca2f-c300-4d11-b523-d5ab4f2d52a3	60	+	8376	nb01	replicate 1	TtCan1
#105621	1601	1158	fa9d0bb8-4d68-43dd-bd63-6cf0b6e79d58	60	+	8390	nb01	replicate 1	TtCan1
#105621	1601	1603	ba551d84-3ace-4642-a459-96e80397ca4f	60	+	8835	nb01	replicate 1	TtCan1
#105621	1601	1445	f53d1fa3-a696-4b70-8099-80714c23bf12	60	+	8677	nb01	replicate 1	TtCan1
#105621	1601	1274	a91dd9c5-ca1c-48d5-8401-5335e9362d52	60	-	8506	nb01	replicate 1	TtCan1
#105621	1601	909	36ad8a17-4f50-45c8-b142-b11cb28c6a52	60	-	8141	nb01	replicate 1	TtCan1
#105621	1601	1594	242fcda5-7845-44c5-8594-cd16f6b7be1c	60	-	8826	nb01	replicate 1	TtCan1
#105621	1601	1565	26f392e5-9717-4bdf-bdaa-18566d204dbe	60	-	8797	nb01	replicate 1	TtCan1
#105621	1601	1422	61aa1d53-70cc-4b89-abff-250f80c2d8f4	60	-	8654	nb01	replicate 1	TtCan1
#105621	1601	1596	9839dcf7-fbc7-4e48-8f6a-0a40c6389152	60	-	8828	nb01	replicate 1	TtCan1
#105621	1601	1421	405274c9-5a10-43b7-8ccf-ac08c1950640	60	-	8653	nb01	replicate 1	TtCan1
#105621	1601	1594	6bb1a1c1-9f06-46b8-b279-144befdd69c1	60	-	8826	nb01	replicate 1	TtCan1
#105621	1601	1573	d0f7a896-0b3a-47bc-b7bb-7260cc11be5e	60	-	8805	nb01	replicate 1	TtCan1
#105621	1601	1107	14bb8343-04fa-4029-8aed-04c575afdc3a	60	-	8339	nb01	replicate 1	TtCan1
#105621	1602	1606	3713b2d4-4453-4a98-8250-df6617596b36	60	+	8837	nb01	replicate 1	TtCan1
#105621	1602	1527	940b1251-072d-4f44-aed8-6479a7b5bab6	60	+	8758	nb01	replicate 1	TtCan1
#105621	1602	1500	b66f0e74-f294-4f1d-8ab6-7391be19a04e	60	+	8731	nb01	replicate 1	TtCan1
#105621	1602	1005	0615e59f-79af-4023-8c96-f798fda1029c	60	+	8236	nb01	replicate 1	TtCan1
#105621	1602	1419	588053f4-16d6-432a-b3d8-bca452057b13	60	+	8650	nb01	replicate 1	TtCan1
#105621	1602	1626	076b7c57-db1f-47ef-b90e-c5f17ced2910	60	+	8857	nb01	replicate 1	TtCan1
#105621	1602	1634	bd59625c-b986-481f-b79f-bbe48b9adba5	60	+	8865	nb01	replicate 1	TtCan1
#105621	1602	1594	0d5e247e-ae0b-4f8a-b65e-2184ee1801be	60	-	8825	nb01	replicate 1	TtCan1
#105621	1602	1279	3bbb6f1b-3371-4065-970d-1392b8e200bb	60	-	8510	nb01	replicate 1	TtCan1
#105621	1602	1421	ac6eb301-85b4-4c34-8bab-72a455870b95	60	-	8652	nb01	replicate 1	TtCan1
#105621	1602	1566	8a2c6e78-7726-4dfa-9ef2-0f7743730ec0	60	-	8797	nb01	replicate 1	TtCan1
#105621	1603	1610	2796df0d-7168-4dbd-9962-85906125b3cc	60	-	8840	nb01	replicate 1	TtCan1
#105621	1603	1612	203b10f8-c4e9-4444-ba81-136ddee50dbe	60	-	8842	nb01	replicate 1	TtCan1
#105621	1604	1595	2d50cc33-2784-4b35-93e0-439c8259b93b	60	+	8824	nb01	replicate 1	TtCan1
#105621	1604	1425	36539b6a-029f-4caa-95e1-ed5f1add9b51	60	+	8654	nb01	replicate 1	TtCan1
#105621	1604	1571	2467729b-ebfb-4f89-a89a-8f1086559a89	60	-	8800	nb01	replicate 1	TtCan1
#105621	1604	1626	c6e5a7b0-7045-4205-9feb-5b89513894ed	60	-	8855	nb01	replicate 1	TtCan1
#105621	1604	882	ab80a77b-62e4-4a05-ab66-cf36b6722b6e	60	-	8111	nb01	replicate 1	TtCan1
#105621	1605	1636	291361e9-a1b9-4657-9e1b-cab7b9118079	60	+	8864	nb01	replicate 1	TtCan1
#105621	1606	1627	68e3ae58-43c9-419f-a8ca-bd7e8b405d19	60	+	8854	nb01	replicate 1	TtCan1
#105621	1606	1452	4d6729c5-38d2-47f1-8ca0-9e136f8b105b	60	-	8679	nb01	replicate 1	TtCan1
#105621	1606	1633	06a5823c-641d-4ce5-ba9d-2ef00771d4af	60	-	8860	nb01	replicate 1	TtCan1
#105621	1606	1645	52563de0-4774-4341-8b84-554e43efaff6	60	-	8872	nb01	replicate 1	TtCan1
#105621	1607	1604	65516f99-fdfd-4105-8c6c-7e91b7aa958b	60	+	8830	nb01	replicate 1	TtCan1
#105621	1608	1626	38a8b467-a290-482c-b698-24beee141b4f	60	+	8851	nb01	replicate 1	TtCan1
#105621	1608	1316	0f85b8bf-c30c-4ab3-9043-1bc49470b352	60	+	8541	nb01	replicate 1	TtCan1
#105621	1608	1597	17840e09-eb63-421d-93d9-dd5158c094cb	60	-	8822	nb01	replicate 1	TtCan1
#105621	1609	1605	629b6ab8-0d58-48ea-80e9-c93a569338e8	60	+	8829	nb01	replicate 1	TtCan1
#105621	1609	1604	ef197d85-d1bc-4502-8710-c74c5c727a98	60	+	8828	nb01	replicate 1	TtCan1
#105621	1609	1610	f67c9b2b-a38a-4be0-a2df-76f2b36e4fbc	60	+	8834	nb01	replicate 1	TtCan1
#105621	1609	1610	3b5d85c9-e3ce-40c6-b43c-4edf5dd1a96b	60	+	8834	nb01	replicate 1	TtCan1
#105621	1609	1640	b211544e-d449-4d2d-952f-32f95a885ed3	60	+	8864	nb01	replicate 1	TtCan1
#105621	1609	1626	06feb3c6-1d04-459c-a092-5cd2b7a2bb05	60	+	8850	nb01	replicate 1	TtCan1
#105621	1609	1027	bad366a4-a38c-49fc-b91b-4fa6e18f7639	60	+	8251	nb01	replicate 1	TtCan1
#105621	1609	1649	2a1e915b-085b-4539-9a34-48beb7d4cd99	60	+	8873	nb01	replicate 1	TtCan1
#105621	1609	1018	23eae30f-826c-4b44-9751-70ff8279e73e	60	+	8242	nb01	replicate 1	TtCan1
#105621	1609	1573	b7480da0-dec5-432b-a7fb-7348212cec14	60	+	8797	nb01	replicate 1	TtCan1
#105621	1609	1626	f1088281-a80e-4258-adb9-5d6fcb7cea48	60	+	8850	nb01	replicate 1	TtCan1
#105621	1609	1629	4a3c744d-ec32-41e4-b0fb-f420e6437899	60	+	8853	nb01	replicate 1	TtCan1
#105621	1609	1607	d7c81034-0cd4-4887-bea2-7effee8078e9	60	+	8831	nb01	replicate 1	TtCan1
#105621	1609	1625	e19ff66d-461b-4a46-9545-bcc4bff9e6ce	60	+	8849	nb01	replicate 1	TtCan1
#105621	1609	1594	abd09e4d-f92a-4514-b4e0-6b43cc2f9ba4	60	+	8818	nb01	replicate 1	TtCan1
#105621	1609	1610	6bcd8e52-bb89-4cdf-b75d-6a7fa4c7bf05	60	+	8834	nb01	replicate 1	TtCan1
#105621	1609	1626	c7c7ab56-526f-4888-ac1c-f5866075af05	60	+	8850	nb01	replicate 1	TtCan1
#105621	1609	1614	d2c7c90c-e517-41df-9bc8-2f41701c3edc	60	+	8838	nb01	replicate 1	TtCan1
#105621	1609	1603	fb0ffeee-88ce-4d39-926b-e82ae226c2e6	60	+	8827	nb01	replicate 1	TtCan1
#105621	1609	1626	f5692479-0ab4-4b42-8927-31dfe0669785	60	+	8850	nb01	replicate 1	TtCan1
#105621	1609	1668	88877143-a1ba-4b25-89e6-00c90414e0fb	60	-	8892	nb01	replicate 1	TtCan1
#105621	1609	1601	0468de15-c744-4382-99d2-3c11e3c90691	60	-	8825	nb01	replicate 1	TtCan1
#105621	1609	1626	814cbba0-1236-4945-b317-c1745da37c3b	60	-	8850	nb01	replicate 1	TtCan1
#105621	1609	1419	341f3521-d727-401a-99cf-8b49c16b8097	60	-	8643	nb01	replicate 1	TtCan1
#105621	1609	1280	b79a0819-88e6-41b9-a55a-b3beee190cff	60	-	8504	nb01	replicate 1	TtCan1
#105621	1609	1638	729b9bf3-2d55-4af0-947f-af0f6d962a5f	60	-	8862	nb01	replicate 1	TtCan1
#105621	1609	1626	99df770e-ad29-4a25-9909-c3b337314dd2	60	-	8850	nb01	replicate 1	TtCan1
#105621	1609	1614	13fc3255-d83f-44da-a7a7-7340039288cd	60	-	8838	nb01	replicate 1	TtCan1
#105621	1609	1573	00a03a41-9859-4ce4-8e8f-154c276402dc	60	-	8797	nb01	replicate 1	TtCan1
#105621	1609	1621	74549a73-a899-4ef9-9012-639a2e729812	60	-	8845	nb01	replicate 1	TtCan1
#105621	1609	1008	e46ed29e-ef22-4874-851e-c83a20c7f3f8	60	-	8232	nb01	replicate 1	TtCan1
#105621	1609	1568	6e7fdb1c-d310-44dc-8c53-87f3cdbbc9d2	60	-	8792	nb01	replicate 1	TtCan1
#105621	1609	1354	57403bec-cc8c-4d28-9819-515ada4fbb73	60	-	8578	nb01	replicate 1	TtCan1
#105621	1609	1625	e80d7371-98d4-4305-8c59-a54dc1d0dbf1	60	-	8849	nb01	replicate 1	TtCan1
#105621	1609	1657	0e9ae93b-123f-4cb9-9519-6f33ce1dfc2b	60	-	8881	nb01	replicate 1	TtCan1
#105621	1610	1601	bc5a561a-e804-4bec-912d-c511c9f2ce09	60	+	8824	nb01	replicate 1	TtCan1
#105621	1610	1414	c806891c-713f-455b-ac57-df862bad0eca	60	-	8637	nb01	replicate 1	TtCan1
#105621	1611	1628	49ae7d55-7fb2-44ca-91b5-f8d7a3fb0f36	60	+	8850	nb01	replicate 1	TtCan1
#105621	1611	1302	ee4ba4eb-71bf-4040-a6bb-e6738b0e3f06	60	+	8524	nb01	replicate 1	TtCan1
#105621	1611	1568	551a0562-4d0b-4899-ae5b-47e2497abf6d	60	-	8790	nb01	replicate 1	TtCan1
#105621	1611	810	b98dfc32-6c16-44ef-9307-8e97924a4734	60	-	8032	nb01	replicate 1	TtCan1
#105621	1612	1628	b6979df2-afc9-4cdb-9854-51e05e8f611e	60	+	8849	nb01	replicate 1	TtCan1
#105621	1612	1654	1d5aae10-8f77-48c5-ad0f-ad30ad828aed	60	+	8875	nb01	replicate 1	TtCan1
#105621	1612	1651	baefc3c2-9bda-4acb-a7eb-9cfdaf50e010	60	+	8872	nb01	replicate 1	TtCan1
#105621	1612	1236	7a21797b-8cb0-45dd-9842-82990a1baa1d	60	+	8457	nb01	replicate 1	TtCan1
#105621	1612	1640	f9aec86b-108c-4f4b-8e50-2c7d77779e3f	60	-	8861	nb01	replicate 1	TtCan1
#105621	1612	1642	b1cf091c-5350-4526-be54-1b9ec1ae930e	60	-	8863	nb01	replicate 1	TtCan1
#105621	1612	1648	723b44c2-b4e3-401e-a17f-0ed1362e7e54	60	-	8869	nb01	replicate 1	TtCan1
#105621	1612	1237	03c88ff6-0363-45fa-8bd9-ccea3748eb3d	60	-	8458	nb01	replicate 1	TtCan1
#105621	1613	1646	6358e6cb-793d-42d7-910d-170af4a2b9b1	60	-	8866	nb01	replicate 1	TtCan1
#105621	1614	1604	5b239357-67fc-40b3-8645-05008ef94970	60	-	8823	nb01	replicate 1	TtCan1
#105621	1614	1654	2b897a38-d707-4a2d-820d-9271b92f07d1	60	-	8873	nb01	replicate 1	TtCan1
#105621	1615	813	fd5a8c96-0332-4352-a2fe-2fccb0fc75ca	60	+	8031	nb01	replicate 1	TtCan1
#105621	1615	1638	0dc36fe1-a3f2-42e4-8abc-0aa2f26d2e58	60	-	8856	nb01	replicate 1	TtCan1
#105621	1617	1651	8788967d-3745-4bfd-995e-7d9d659049cf	60	+	8867	nb01	replicate 1	TtCan1
#105621	1617	1378	265a8a4c-8a4e-44a9-9188-dd54a7f2f6c1	60	-	8594	nb01	replicate 1	TtCan1
#105621	1618	1626	c8d2bc9a-759c-44a7-9f9f-be4386f2ceca	60	-	8841	nb01	replicate 1	TtCan1
#105621	1621	1206	c2b377c3-aded-4783-b8b6-0035ecc318f2	60	+	8418	nb01	replicate 1	TtCan1
#105621	1621	1646	ced2eb6e-017e-4867-86e2-7209fd22d970	60	+	8858	nb01	replicate 1	TtCan1
#105621	1621	921	735f9db3-1142-46de-8ef6-4bb08f115a08	60	-	8133	nb01	replicate 1	TtCan1
#105621	1623	1093	a5b92492-c4de-474c-8cf6-d5cecd8362e4	60	+	8303	nb01	replicate 1	TtCan1
#105621	1623	1142	1be6f245-64e5-42fc-9e2b-937bad5a3bd7	60	+	8352	nb01	replicate 1	TtCan1
#105621	1623	1654	e45c8e73-d325-4c6e-a75a-cd160e2b7d45	60	-	8864	nb01	replicate 1	TtCan1
#105621	1623	887	292ecd67-21f1-4464-ba76-3a12e1d58cf1	60	-	8097	nb01	replicate 1	TtCan1
#105621	1623	1023	8c0da0b1-6f42-4b64-b5b6-924f67fc65ac	60	-	8233	nb01	replicate 1	TtCan1
#105621	1623	1023	21cc03e9-7c35-44d3-bac3-6f0244fc1e80	60	-	8233	nb01	replicate 1	TtCan1
#105621	1625	898	1bf57846-9348-4b9e-8f11-4a1fb8961b29	60	+	8106	nb01	replicate 1	TtCan1
#105621	1625	850	5c49d0df-862d-458d-99fa-367f26d5602e	60	+	8058	nb01	replicate 1	TtCan1
#105621	1625	1573	d330c19f-27a5-4e25-a5b1-1fe44ee190a4	60	+	8781	nb01	replicate 1	TtCan1
#105621	1626	1027	3cdc34b6-2d86-4eee-85e0-6a95104dca10	60	+	8234	nb01	replicate 1	TtCan1
#105621	1626	1626	4c7d6c21-d686-4dc4-8e84-79c5edf7ef56	60	-	8833	nb01	replicate 1	TtCan1
#105621	1628	1663	c89d0448-4fe5-4ad7-9013-8cc8a8dacbc3	60	+	8868	nb01	replicate 1	TtCan1
#105621	1628	1300	e9751fda-dcf9-4df9-9487-d12e8f21c364	60	+	8505	nb01	replicate 1	TtCan1
#105621	1628	1048	efae08f9-6843-4f3b-a7e4-a143aad9339e	60	+	8253	nb01	replicate 1	TtCan1
#105621	1628	1135	38f9dfb5-154f-4069-95e4-d717cf17f1d5	60	-	8340	nb01	replicate 1	TtCan1
#105621	1628	1695	bae69961-4343-4036-aa6c-d843005af4f5	60	-	8900	nb01	replicate 1	TtCan1
#105621	1630	1665	4d6b57c7-2513-4f47-80bf-9d6b317044f6	60	+	8868	nb01	replicate 1	TtCan1
#105621	1630	1663	e713d474-aab3-4a14-9bab-38c3efd019ce	60	+	8866	nb01	replicate 1	TtCan1
#105621	1630	1653	60313321-335b-48c6-973f-685f2ea65243	60	+	8856	nb01	replicate 1	TtCan1
#105621	1630	1659	519aa969-30fa-4b62-b196-1f0369500430	60	-	8862	nb01	replicate 1	TtCan1
#105621	1630	1663	2dd646fe-8961-483e-919a-c13880bca7ac	60	-	8866	nb01	replicate 1	TtCan1
#105621	1632	1654	10b42ed1-e36c-4168-aa6b-9a478e85fa70	60	-	8855	nb01	replicate 1	TtCan1
#105621	1633	1661	da2d3222-c2bf-4f55-a3ef-94eb1d330451	60	+	8861	nb01	replicate 1	TtCan1
#105621	1633	1027	d8c82614-79aa-41b1-9217-988e3b2bed68	60	+	8227	nb01	replicate 1	TtCan1
#105621	1633	1610	debe550b-15e0-412e-84f4-a5c9688cc8d6	60	+	8810	nb01	replicate 1	TtCan1
#105621	1633	1651	16b55808-f726-4157-89cd-9d5c23384393	60	+	8851	nb01	replicate 1	TtCan1
#105621	1633	1134	ee040e23-61f5-4028-ae78-ade43f86d0eb	60	+	8334	nb01	replicate 1	TtCan1
#105621	1633	1665	aa5b43f0-189b-46da-bb6b-c0f057f7a3a5	60	-	8865	nb01	replicate 1	TtCan1
#105621	1633	1610	38bd2db3-e6d5-48ae-887f-a34e568e3419	60	-	8810	nb01	replicate 1	TtCan1
#105621	1633	1677	8d4b9ec4-c63c-4aa6-8655-bff151d4624b	60	-	8877	nb01	replicate 1	TtCan1
#105621	1635	1650	aae15e83-58ab-4954-8538-c83e5f0b3760	60	+	8848	nb01	replicate 1	TtCan1
#105621	1635	1657	504a31a1-6d51-4810-839d-a1da04cbd598	60	+	8855	nb01	replicate 1	TtCan1
#105621	1635	1671	d5db27c4-cc74-45cc-8f3a-2704f8129a25	60	-	8869	nb01	replicate 1	TtCan1
#105621	1635	1659	2b721482-b059-488b-b846-ee40f8e1543a	60	-	8857	nb01	replicate 1	TtCan1
#105621	1637	1638	934d02c3-56c9-4cf5-9a0e-9ded5fa46409	60	+	8834	nb01	replicate 1	TtCan1
#105621	1637	1674	f109e71e-6bc6-4d05-bddb-7823e67c2552	60	-	8870	nb01	replicate 1	TtCan1
#105621	1638	1185	32fd4b29-b2e8-42a8-a9cd-60eb5d33bd80	60	-	8380	nb01	replicate 1	TtCan1
#105621	1638	1655	45fde586-f0a3-46c4-9ba5-fc8cf98c420d	60	-	8850	nb01	replicate 1	TtCan1
#105621	1640	1654	6f4cc496-7014-4aed-94e7-76e21ef1337b	60	+	8847	nb01	replicate 1	TtCan1
#105621	1640	1638	2169d3d7-3b26-4c2b-b49d-322fd157983c	60	-	8831	nb01	replicate 1	TtCan1
#105621	1640	1638	b73c0775-167a-4de7-bc51-984c527bd1da	60	-	8831	nb01	replicate 1	TtCan1
#105621	1640	1659	ae4b4255-268e-40a6-bbeb-adba0575a04c	60	-	8852	nb01	replicate 1	TtCan1
#105621	1640	1663	b3bfae05-b6d9-410e-8c87-a6e4d44f630b	60	-	8856	nb01	replicate 1	TtCan1
#105621	1642	1677	fbdbefc3-825d-40a7-939f-a5fbcac53271	60	+	8868	nb01	replicate 1	TtCan1
#105621	1642	1657	6201bc63-0f44-43a9-9f49-cdcf2276f10c	60	+	8848	nb01	replicate 1	TtCan1
#105621	1642	1667	6b3005f8-2ff3-45ea-a136-0714d75cfbb3	60	+	8858	nb01	replicate 1	TtCan1
#105621	1642	871	243a8126-f513-4453-89a7-6e80a6a6c97d	60	+	8062	nb01	replicate 1	TtCan1
#105621	1642	1665	7f82d7cc-67a1-47da-8f72-373c5fc789fe	60	+	8856	nb01	replicate 1	TtCan1
#105621	1642	1601	fb5d1ca7-6c33-4be0-abfe-f8661f8b7a86	60	+	8792	nb01	replicate 1	TtCan1
#105621	1642	822	be377e0b-fd2a-4ca7-bc07-2d02bb1f312d	60	+	8013	nb01	replicate 1	TtCan1
#105621	1642	1655	1114e448-cdaf-4f4b-a732-8778412c638e	60	+	8846	nb01	replicate 1	TtCan1
#105621	1642	1667	2c5fcf3a-96a7-4b12-80bd-7b5b667a545a	60	-	8858	nb01	replicate 1	TtCan1
#105621	1644	862	30a1ee24-27a7-45b7-83d9-81da5c83b8d4	60	+	8051	nb01	replicate 1	TtCan1
#105621	1644	1661	d3aef3b5-4031-46da-ab1a-8242746f758d	60	+	8850	nb01	replicate 1	TtCan1
#105621	1645	1694	359d61df-fd39-46e9-9b02-452dc581cb38	60	+	8882	nb01	replicate 1	TtCan1
#105621	1647	1671	3b0664cc-1d0b-4867-9a20-272a6743e0ed	60	-	8857	nb01	replicate 1	TtCan1
#105621	1649	1657	4b2a110e-8ff3-4ec3-8de5-ea947450b593	60	+	8841	nb01	replicate 1	TtCan1
#105621	1649	1691	ac4aa005-bd30-40d0-ab85-69d44efa6ebc	60	+	8875	nb01	replicate 1	TtCan1
#105621	1649	1661	6a96be7e-143f-48a2-9b59-f7c6d8841e14	60	+	8845	nb01	replicate 1	TtCan1
#105621	1649	1669	b6d4e633-4f75-4b24-a77d-bf992a4e1e30	60	+	8853	nb01	replicate 1	TtCan1
#105621	1649	1667	47688d13-1d28-4075-a315-5aed34a60054	60	+	8851	nb01	replicate 1	TtCan1
#105621	1649	1659	0e7508b3-0b5a-4550-a508-a3b463c09c40	60	-	8843	nb01	replicate 1	TtCan1
#105621	1649	1707	3a24b8be-6d2c-4b27-82ce-03e7ee5bd26f	60	-	8891	nb01	replicate 1	TtCan1
#105621	1649	1573	450de6ee-95c2-4dfc-bac3-aa26eb916c65	60	-	8757	nb01	replicate 1	TtCan1
#105621	1649	1642	8f955874-06f1-4295-b9c5-1f5bd6604490	60	-	8826	nb01	replicate 1	TtCan1
#105621	1649	1630	33712071-b491-417c-bd18-6406fb15c677	60	-	8814	nb01	replicate 1	TtCan1
#105621	1649	1661	9991287d-a89a-4f7d-9ff7-5fba402cd2be	60	-	8845	nb01	replicate 1	TtCan1
#105621	1649	1604	64e62e75-2334-441d-bef1-7acdb9fb0a16	60	-	8788	nb01	replicate 1	TtCan1
#105621	1650	1648	6ce5c81e-319b-4995-b16f-d5397b04f74b	60	-	8831	nb01	replicate 1	TtCan1
#105621	1650	1668	04c06c96-ed02-4c73-9468-387518cffee2	60	-	8851	nb01	replicate 1	TtCan1
#105621	1651	1149	9902b13a-db73-4802-b212-744234861eee	60	-	8331	nb01	replicate 1	TtCan1
#105621	1651	1691	c5f4f550-674e-49ae-95fb-bf80e90d0bfd	60	-	8873	nb01	replicate 1	TtCan1
#105621	1651	866	d640ac33-c0c2-47da-844b-769c6ffd5ecd	60	-	8048	nb01	replicate 1	TtCan1
#105621	1651	1243	05fe78f1-73b2-4e1f-a395-de3fab7b5c8e	60	-	8425	nb01	replicate 1	TtCan1
#105621	1651	1694	3e13a270-575d-4919-b61f-c78f39c6cd24	60	-	8876	nb01	replicate 1	TtCan1
#105621	1651	1626	4d4140ed-339c-4f2e-80ef-487018413eb4	60	-	8808	nb01	replicate 1	TtCan1
#105621	1652	1108	2126e64b-37ae-46bb-96d3-1b4de7512fe1	60	+	8289	nb01	replicate 1	TtCan1
#105621	1653	1447	1dc4e2d9-8b51-4eb1-945d-3e4f0d2b4450	60	+	8627	nb01	replicate 1	TtCan1
#105621	1654	1502	7179cdfd-e30f-45af-8647-cd20b9ded331	60	+	8681	nb01	replicate 1	TtCan1
#105621	1654	1632	1e838c03-aea5-4565-ab88-0ce542ee0c59	60	+	8811	nb01	replicate 1	TtCan1
#105621	1654	1675	6c35100b-41f0-485f-9797-591c9f69bb69	60	-	8854	nb01	replicate 1	TtCan1
#105621	1655	951	41bda2ab-0c02-4ebc-82c3-f8bc083a842e	60	+	8129	nb01	replicate 1	TtCan1
#105621	1655	1657	0cfb0c98-d140-41b6-b0a1-a3e42e141b96	60	+	8835	nb01	replicate 1	TtCan1
#105621	1655	1674	04b1ee1d-be4b-4553-a70e-ba25496d940d	60	+	8852	nb01	replicate 1	TtCan1
#105621	1655	1677	a5228f55-6642-496f-b9dd-eebddde4b4e1	60	+	8855	nb01	replicate 1	TtCan1
#105621	1655	1677	50495057-c005-46c3-b648-bfc83455d868	60	+	8855	nb01	replicate 1	TtCan1
#105621	1655	1674	4b32d3a0-c156-4e96-834d-bfb02481762c	60	-	8852	nb01	replicate 1	TtCan1
#105621	1655	1685	2750cff5-b48b-4034-9699-d0bb3bbf1e4d	60	-	8863	nb01	replicate 1	TtCan1
#105621	1655	997	446255a9-0087-4dd9-a073-63d9685756eb	60	-	8175	nb01	replicate 1	TtCan1
#105621	1657	893	3cc4db6c-c3f7-4f70-a568-a4cbdfdffb51	60	+	8069	nb01	replicate 1	TtCan1
#105621	1657	1672	411bbf08-fe15-4364-9925-9e1b72925d62	60	-	8848	nb01	replicate 1	TtCan1
#105621	1658	1682	299e331e-2152-4111-b7e5-a09e28ad3a3b	60	+	8857	nb01	replicate 1	TtCan1
#105621	1658	1682	1aeb03e3-280a-4936-a2a3-6416258d9e4e	60	-	8857	nb01	replicate 1	TtCan1
#105621	1658	1682	0c621ef5-9a86-4dcf-b8e4-2a2988e2db25	60	-	8857	nb01	replicate 1	TtCan1
#105621	1659	1589	372da5fd-8272-4fd3-b4b8-131a0d613de0	60	+	8763	nb01	replicate 1	TtCan1
#105621	1659	1230	a614d989-abd7-4d7f-904b-eb3314528d59	60	+	8404	nb01	replicate 1	TtCan1
#105621	1659	1666	d4495c51-20d3-419f-a884-1645142a4438	60	+	8840	nb01	replicate 1	TtCan1
#105621	1659	1168	6fda1352-6558-4188-ac2d-2585ab99c63d	60	+	8342	nb01	replicate 1	TtCan1
#105621	1659	1694	cf99cd47-fd38-497d-b4e6-12069863e2fb	60	+	8868	nb01	replicate 1	TtCan1
#105621	1659	1686	87c1369b-7bd4-4717-9103-c7184b930a55	60	+	8860	nb01	replicate 1	TtCan1
#105621	1659	1663	2d524de0-3f2c-4b7e-90a2-22db39811946	60	-	8837	nb01	replicate 1	TtCan1
#105621	1659	1168	cfbad4a8-4382-465b-8ad6-b5d0afe43612	60	-	8342	nb01	replicate 1	TtCan1
#105621	1659	1515	60a29080-24a4-4619-adc1-45042f88f45d	60	-	8689	nb01	replicate 1	TtCan1
#105621	1659	1671	db3ee0c2-7d87-42d2-8561-447de2a5f212	60	-	8845	nb01	replicate 1	TtCan1
#105621	1659	1681	e936c5f3-99c4-43c5-9b8c-8d0d37dfcbed	60	-	8855	nb01	replicate 1	TtCan1
#105621	1659	1665	991f1777-3710-4fe8-9a66-71865e1faf40	60	-	8839	nb01	replicate 1	TtCan1
#105621	1659	1659	c2c03670-d05e-4dea-8f6e-7e895bdb6add	60	-	8833	nb01	replicate 1	TtCan1
#105621	1660	1658	c39b08d2-3a7e-4275-a822-ed207a64f168	60	+	8831	nb01	replicate 1	TtCan1
#105621	1660	1694	6829f278-3db7-48ad-ae31-612eb5822a4c	60	+	8867	nb01	replicate 1	TtCan1
#105621	1660	987	9598d4f7-d14b-462e-a8cf-969a0d311434	60	+	8160	nb01	replicate 1	TtCan1
#105621	1660	1602	e2e8b7db-9231-4b0c-a7c5-199824869eaa	60	+	8775	nb01	replicate 1	TtCan1
#105621	1660	1663	ec38a4bc-0d13-4fdf-90bd-b9d25b88df6c	60	+	8836	nb01	replicate 1	TtCan1
#105621	1660	1628	2cc92d54-ce87-4262-b50c-3391b1b58154	60	+	8801	nb01	replicate 1	TtCan1
#105621	1660	1665	d9686598-c28b-4fd4-bb6e-8c162c42f4ca	60	+	8838	nb01	replicate 1	TtCan1
#105621	1660	1635	84c6b126-bf71-4d39-8d42-faa801da891a	60	+	8808	nb01	replicate 1	TtCan1
#105621	1660	1661	d8c3bcd3-3cf7-4949-ae8b-2b28aab0d02d	60	+	8834	nb01	replicate 1	TtCan1
#105621	1660	839	66dfc4eb-140b-4f6d-a0fa-c1fe73e7d96b	60	+	8012	nb01	replicate 1	TtCan1
#105621	1660	1677	f28d768c-4699-41a5-b6d3-dfe0348ca452	60	+	8850	nb01	replicate 1	TtCan1
#105621	1660	1677	b3c912ad-ca54-4511-b39e-11529b3660a5	60	+	8850	nb01	replicate 1	TtCan1
#105621	1660	1573	7eb0850a-5a55-4c17-a4eb-eb42280ffa72	60	+	8746	nb01	replicate 1	TtCan1
#105621	1660	1664	cacc4aa6-1b45-4c69-86f9-7d01f11e897b	60	+	8837	nb01	replicate 1	TtCan1
#105621	1660	1614	88a7afe5-e020-4f22-8050-953818d4c992	60	+	8787	nb01	replicate 1	TtCan1
#105621	1660	1694	ab363e9b-da22-4635-839c-15aab582de58	60	+	8867	nb01	replicate 1	TtCan1
#105621	1660	1661	e550ac6f-114f-4465-8877-c11cffd277da	60	+	8834	nb01	replicate 1	TtCan1
#105621	1660	1640	3a35c977-e00a-4303-84e4-b1d9c7e9afac	60	+	8813	nb01	replicate 1	TtCan1
#105621	1660	1419	e9a1457e-6db1-47d2-a422-c0632fbf0cd0	60	+	8592	nb01	replicate 1	TtCan1
#105621	1660	1655	c9b53ec5-2060-4f5e-a778-581d51e5738b	60	+	8828	nb01	replicate 1	TtCan1
#105621	1660	1708	0b115b56-7407-4d82-a36b-9bbfd798553a	60	-	8881	nb01	replicate 1	TtCan1
#105621	1660	1072	aaa51978-fc45-43d0-bb9c-8ea9137c6c1b	60	-	8245	nb01	replicate 1	TtCan1
#105621	1660	1667	06f62215-7247-48ea-9f26-7eea5e910e46	60	-	8840	nb01	replicate 1	TtCan1
#105621	1660	1694	82ddeadd-67f2-4c74-9524-e8cf236ad75f	60	-	8867	nb01	replicate 1	TtCan1
#105621	1660	1626	d2a8b39f-55b1-48d6-92e5-1a1755c3f4fa	60	-	8799	nb01	replicate 1	TtCan1
#105621	1660	1651	fd0d2837-81d6-41d3-83c0-b913e02fff2f	60	-	8824	nb01	replicate 1	TtCan1
#105621	1660	1088	461af5a4-ce82-4b4f-ad70-726b65ef2cab	60	-	8261	nb01	replicate 1	TtCan1
#105621	1660	1694	5b9a9d9d-7223-4acf-8428-46efd363556d	60	-	8867	nb01	replicate 1	TtCan1
#105621	1660	1667	5e5dc47e-ca10-47c6-85cd-096893cad0c4	60	-	8840	nb01	replicate 1	TtCan1
#105621	1660	1608	77f51820-6895-4d48-b8b6-84ab495c559d	60	-	8781	nb01	replicate 1	TtCan1
#105621	1660	1691	7a777ed4-bb12-4493-82b4-8adf98512336	60	-	8864	nb01	replicate 1	TtCan1
#105621	1661	1313	15a97ee1-11d5-401b-abbb-b1d6c4fc313d	60	+	8485	nb01	replicate 1	TtCan1
#105621	1661	1665	c63287f8-accb-487a-9a0b-166b69f9ee8d	60	+	8837	nb01	replicate 1	TtCan1
#105621	1661	1665	6458f9f7-d1a7-453d-a9bb-1d671cbf132a	60	+	8837	nb01	replicate 1	TtCan1
#105621	1661	1649	eb3b2ab2-f157-4308-8948-d32897546c14	60	+	8821	nb01	replicate 1	TtCan1
#105621	1661	1538	b6ca6164-f402-4a0a-9910-3f7a2031182c	60	+	8710	nb01	replicate 1	TtCan1
#105621	1661	1309	4a476577-6d21-4a74-9487-c14d8050d8b1	60	+	8481	nb01	replicate 1	TtCan1
#105621	1661	1682	ff36193e-1566-4c07-a186-7405c994cddb	60	+	8854	nb01	replicate 1	TtCan1
#105621	1661	1667	efe87eb2-c0c5-4066-b948-6c6d4aad0551	60	+	8839	nb01	replicate 1	TtCan1
#105621	1661	939	1efaee75-63e4-4adc-bb75-af33b3eef3e4	60	+	8111	nb01	replicate 1	TtCan1
#105621	1661	1641	a5a49c75-b825-43a5-8177-a4f5ee91be9e	60	+	8813	nb01	replicate 1	TtCan1
#105621	1661	1665	12104c01-fbc6-430d-b3f4-3572a4e3f4b0	60	+	8837	nb01	replicate 1	TtCan1
#105621	1661	1264	b978dd69-0fce-40f0-a701-2494e46816b5	60	+	8436	nb01	replicate 1	TtCan1
#105621	1661	1677	04a57780-7781-4d8b-b94a-00dda203c36f	60	+	8849	nb01	replicate 1	TtCan1
#105621	1661	1650	a8e8101a-1b2e-4626-a3c5-292b28456bc5	60	+	8822	nb01	replicate 1	TtCan1
#105621	1661	1386	6b3cf24f-ee45-4a2a-8d62-ba923fe8e43b	60	+	8558	nb01	replicate 1	TtCan1
#105621	1661	1677	44999420-ca98-4cc9-8745-95187751c19b	60	+	8849	nb01	replicate 1	TtCan1
#105621	1661	1665	5893211f-113b-47fd-a8d5-c1ff92555b02	60	-	8837	nb01	replicate 1	TtCan1
#105621	1661	1659	211bd88e-4b08-4e8e-829d-03ff1bc44a04	60	-	8831	nb01	replicate 1	TtCan1
#105621	1661	1677	c181085e-8f23-4277-8d89-7917d86baff9	60	-	8849	nb01	replicate 1	TtCan1
#105621	1661	1665	c475bd66-5079-4a07-baef-8831487c4a68	60	-	8837	nb01	replicate 1	TtCan1
#105621	1661	1421	4699d2e4-7ef6-4853-9cf7-6081d967aeec	60	-	8593	nb01	replicate 1	TtCan1
#105621	1661	1665	52d5fc26-6037-4865-ab89-76c893345436	60	-	8837	nb01	replicate 1	TtCan1
#105621	1661	1677	16554f78-68fa-438a-a02d-404904412c6d	60	-	8849	nb01	replicate 1	TtCan1
#105621	1661	885	5b478279-e712-499b-b975-adde4cd36a57	60	-	8057	nb01	replicate 1	TtCan1
#105621	1661	1671	f959d4a9-7f83-4c33-976f-bed80bf3b70e	60	-	8843	nb01	replicate 1	TtCan1
#105621	1661	1657	a825b099-1b7f-448c-aa68-b1759d511667	60	-	8829	nb01	replicate 1	TtCan1
#105621	1661	1661	637c17c2-6fc2-4137-aedb-44fb9d767e4c	60	-	8833	nb01	replicate 1	TtCan1
#105621	1662	1656	4c1b0635-c07f-4581-89af-a55a16d43ad4	60	+	8827	nb01	replicate 1	TtCan1
#105621	1662	1632	7d11ab3a-65fe-4f29-a29c-976ea173dbfd	60	+	8803	nb01	replicate 1	TtCan1
#105621	1662	1651	6533244d-f865-4b51-a11d-d597c9e34580	60	+	8822	nb01	replicate 1	TtCan1
#105621	1662	1603	12015793-f841-4fe5-b701-66460e000371	60	+	8774	nb01	replicate 1	TtCan1
#105621	1662	858	12488eb4-192a-4a72-a6bd-2b78aeb4b88f	60	+	8029	nb01	replicate 1	TtCan1
#105621	1662	1699	c4681bc2-f8a6-45ce-bf6a-806199bd32aa	60	+	8870	nb01	replicate 1	TtCan1
#105621	1662	1658	d5056206-9ce1-4587-b1f5-1abd34869b53	60	+	8829	nb01	replicate 1	TtCan1
#105621	1662	1677	80fc818e-27de-4068-988e-18da166df832	60	+	8848	nb01	replicate 1	TtCan1
#105621	1662	1406	5342ce8a-711a-44f4-bdef-1175d46b605b	60	+	8577	nb01	replicate 1	TtCan1
#105621	1662	1667	747a8fcb-68b1-41c3-8eb1-e8ded45587f8	60	+	8838	nb01	replicate 1	TtCan1
#105621	1662	1659	0030d2ba-29f9-4213-b047-01f94fa3217b	60	+	8830	nb01	replicate 1	TtCan1
#105621	1662	1663	3862d0a9-791d-411a-9eac-e5ac4c8e255c	60	+	8834	nb01	replicate 1	TtCan1
#105621	1662	1609	4394ee5f-5112-45e5-823e-99c9ce8d23cc	60	+	8780	nb01	replicate 1	TtCan1
#105621	1662	1661	57d53e16-5948-4706-9f9c-fbd5162425e4	60	+	8832	nb01	replicate 1	TtCan1
#105621	1662	1362	ad11e659-4d9a-482a-8a57-64422b38cf6d	60	+	8533	nb01	replicate 1	TtCan1
#105621	1662	1659	07def98c-6d79-4923-9c56-ddf2c53d62f7	60	-	8830	nb01	replicate 1	TtCan1
#105621	1662	1667	1be5edb8-1450-4cda-99fd-c3e8f25c4b9a	60	-	8838	nb01	replicate 1	TtCan1
#105621	1662	1638	54b41800-d3d6-41c4-b5d1-ef0a4aa3464d	60	-	8809	nb01	replicate 1	TtCan1
#105621	1662	1659	5f2740dc-44b0-4573-a88f-71293dbdc107	60	-	8830	nb01	replicate 1	TtCan1
#105621	1662	1027	fb9bd986-0706-44eb-a70b-0ab8f90d9e0a	60	-	8198	nb01	replicate 1	TtCan1
#105621	1662	1682	ee1f7b12-d0af-4c21-b026-7ea7dd3314f2	60	-	8853	nb01	replicate 1	TtCan1
#105621	1662	1667	69a48b38-1041-43a4-8a85-62a122a4fe6d	60	-	8838	nb01	replicate 1	TtCan1
#105621	1662	1110	60ac1012-fcdf-47d7-97a3-f326c1f49446	60	-	8281	nb01	replicate 1	TtCan1
#105621	1662	1677	9c764014-6629-414d-82fd-f69e99174a7b	60	-	8848	nb01	replicate 1	TtCan1
#105621	1662	1659	eeae9d38-33e1-4b1e-95b9-6a473aa9be22	60	-	8830	nb01	replicate 1	TtCan1
#105621	1662	1679	3972090b-eacc-4827-9881-bf569ff5cff7	60	-	8850	nb01	replicate 1	TtCan1
#105621	1662	1599	d144ee20-dfe3-450b-815b-5c995259721e	60	-	8770	nb01	replicate 1	TtCan1
#105621	1662	1637	f23f189d-739b-4975-b266-11c7189bc5a5	60	-	8808	nb01	replicate 1	TtCan1
#105621	1662	1694	3ebfcf96-189b-44cd-ad09-95f092681396	60	-	8865	nb01	replicate 1	TtCan1
#105621	1663	1264	6b3a37d9-9cc1-4bc3-9e47-8f0449b18315	60	+	8434	nb01	replicate 1	TtCan1
#105621	1663	1632	554c4f3d-9efe-4346-8368-211b1b3e5a45	60	-	8802	nb01	replicate 1	TtCan1
#105621	1663	1060	779e7169-9d2c-490c-a6e9-078ed407ff25	60	-	8230	nb01	replicate 1	TtCan1
#105621	1663	1665	4dbc75f7-163a-47cb-b00a-d93f0a18f53e	60	-	8835	nb01	replicate 1	TtCan1
#105621	1663	1356	f18e2a19-0722-4b11-b4b8-6d4411c3c5d7	60	-	8526	nb01	replicate 1	TtCan1
#105621	1663	1694	b7db9ece-5fad-4c90-8b12-31e7e0f6a9ac	60	-	8864	nb01	replicate 1	TtCan1
#105621	1663	1667	580469c5-98da-45a2-9d91-4b00c644437f	60	-	8837	nb01	replicate 1	TtCan1
#105621	1664	1166	b47b8cd1-7819-40e6-99e5-52d1ce2df0da	60	+	8335	nb01	replicate 1	TtCan1
#105621	1664	1689	5ee883a6-c6bd-47fd-8aa7-3bf462cf2637	60	+	8858	nb01	replicate 1	TtCan1
#105621	1664	1659	371a8986-872b-48b1-9c40-19d3f13737e5	60	+	8828	nb01	replicate 1	TtCan1
#105621	1664	1661	513be62f-d0dd-4310-8403-5fd838add44e	60	-	8830	nb01	replicate 1	TtCan1
#105621	1664	1661	fb4bdfdb-9129-4fd0-bec7-82a880eb8ac8	60	-	8830	nb01	replicate 1	TtCan1
#105621	1665	1683	5262ecb0-30f8-4a30-9f29-5c9d105f55b2	60	+	8851	nb01	replicate 1	TtCan1
#105621	1665	1694	f83f0907-384d-4323-8218-afb9bd51ccf5	60	+	8862	nb01	replicate 1	TtCan1
#105621	1665	1196	3209b0ab-a0ac-4dc6-9845-1cfbe8fa3b1b	60	+	8364	nb01	replicate 1	TtCan1
#105621	1665	906	91307a70-13f1-45c4-ad5f-ec1335aae599	60	+	8074	nb01	replicate 1	TtCan1
#105621	1665	1568	ab93ca2d-a3b0-4180-8ee5-72c5f92fad57	60	+	8736	nb01	replicate 1	TtCan1
#105621	1665	1642	86e144d3-51f8-49f5-9cb1-456beb7985a9	60	+	8810	nb01	replicate 1	TtCan1
#105621	1665	1656	90a698de-c336-4a77-b241-1b9bf76299c2	60	+	8824	nb01	replicate 1	TtCan1
#105621	1665	933	6b7cdb76-c89c-44e2-8da1-86b02ea5ef4a	60	+	8101	nb01	replicate 1	TtCan1
#105621	1665	1662	26d2a67f-d93c-4589-9f92-6cd81d5f996f	60	+	8830	nb01	replicate 1	TtCan1
#105621	1665	1667	cb22c184-d7d7-4d56-970d-dd88aae22973	60	+	8835	nb01	replicate 1	TtCan1
#105621	1665	1657	61067d83-0d38-4e15-bc3f-dbc0535aebcc	60	-	8825	nb01	replicate 1	TtCan1
#105621	1665	1674	fcf4acb7-b38d-424e-8cbc-8a1db3283539	60	-	8842	nb01	replicate 1	TtCan1
#105621	1665	1147	2e7fc550-ea53-414e-aa2c-689971eba00e	60	-	8315	nb01	replicate 1	TtCan1
#105621	1665	1644	cf612f04-21d5-4ec1-8417-490529d418ae	60	-	8812	nb01	replicate 1	TtCan1
#105621	1665	1667	f7dea010-7c0e-4244-a7f2-d0c56dd78d6d	60	-	8835	nb01	replicate 1	TtCan1
#105621	1665	1656	dae6fd04-01d0-45fa-9127-79a2c4e0bb14	60	-	8824	nb01	replicate 1	TtCan1
#105621	1665	1309	434e0415-b1cc-42eb-b2bd-11959b7eab6e	60	-	8477	nb01	replicate 1	TtCan1
#105621	1665	1658	46bf1fb7-9527-490c-a6e3-9a6fbde295bb	60	-	8826	nb01	replicate 1	TtCan1
#105621	1665	1663	010c9177-3945-485b-abd9-4922a2e752b5	60	-	8831	nb01	replicate 1	TtCan1
#105621	1665	1642	8d132dc8-0925-43fc-86ec-64d1d386515a	60	-	8810	nb01	replicate 1	TtCan1
#105621	1665	1699	d77a3860-a48b-48b9-a8cb-436270477758	60	-	8867	nb01	replicate 1	TtCan1
#105621	1666	1674	7a27c7ac-44c2-4881-be1f-f065203e83d2	60	+	8841	nb01	replicate 1	TtCan1
#105621	1666	1658	b56befcd-25e4-44ac-a68b-89b088af3e6d	60	-	8825	nb01	replicate 1	TtCan1
#105621	1667	1071	af284235-7751-495e-98b7-ea0e6ae25300	60	+	8237	nb01	replicate 1	TtCan1
#105621	1667	1734	899dc0cf-d390-4c90-8254-56343f026fd8	60	+	8900	nb01	replicate 1	TtCan1
#105621	1667	1688	9d57cabe-2509-4cd7-8bc0-e5eb148e2951	60	+	8854	nb01	replicate 1	TtCan1
#105621	1667	1669	adab0039-876e-43cc-974a-c1eac9b9b47f	60	-	8835	nb01	replicate 1	TtCan1
#105621	1668	1688	f5838f52-7650-491d-852c-b20c1e5b9a75	60	+	8853	nb01	replicate 1	TtCan1
#105621	1668	1689	51004f98-7d8d-4788-aaea-72a57d04ba10	60	+	8854	nb01	replicate 1	TtCan1
#105621	1669	1661	b49816d0-04e9-4915-929a-47e8f6d7fc64	60	+	8825	nb01	replicate 1	TtCan1
#105621	1669	1691	661ca047-183c-425f-b25c-f7251be1d791	60	+	8855	nb01	replicate 1	TtCan1
#105621	1669	1696	18d4e0b4-aef0-490a-a880-5271b025aa5b	60	+	8860	nb01	replicate 1	TtCan1
#105621	1669	1693	9c295218-50a1-4372-ba22-44c7e2b334ae	60	+	8857	nb01	replicate 1	TtCan1
#105621	1669	1096	55586736-9b9c-457f-8569-ed3a3bf8a7af	60	+	8260	nb01	replicate 1	TtCan1
#105621	1669	1691	e142c7e6-d413-495e-816e-d1194d4b67b2	60	+	8855	nb01	replicate 1	TtCan1
#105621	1669	1693	ec876de9-f5ce-4251-b8b7-797c5c486aa0	60	-	8857	nb01	replicate 1	TtCan1
#105621	1669	1692	0a7ea9ad-58a0-42fb-a36b-0d7205f504f7	60	-	8856	nb01	replicate 1	TtCan1
#105621	1670	1674	5cd53952-ac23-436d-a748-3295231cf689	60	+	8837	nb01	replicate 1	TtCan1
#105621	1670	1694	422e8113-bd50-4635-bcfb-3b4706e4e57e	60	+	8857	nb01	replicate 1	TtCan1
#105621	1670	1693	7d399d6b-0137-4c96-b9fe-1b3034e32fd1	60	-	8856	nb01	replicate 1	TtCan1
#105621	1670	1703	a7caa2da-7d91-4ba7-ad5c-cd268323e79d	60	-	8866	nb01	replicate 1	TtCan1
#105621	1670	1688	e08fbdb0-75eb-4214-9854-c0fa3efe4963	60	-	8851	nb01	replicate 1	TtCan1
#105621	1671	1705	e8790f24-e2b2-4960-bd51-143253114ba0	60	+	8867	nb01	replicate 1	TtCan1
#105621	1671	1693	8ce97ded-937c-4fe7-944b-c3f36d65b9d0	60	+	8855	nb01	replicate 1	TtCan1
#105621	1671	950	7d6de720-144a-4af7-8d32-90264a02e3cc	60	+	8112	nb01	replicate 1	TtCan1
#105621	1671	1692	cccba441-cec1-4bf6-a233-fe8621eb8f71	60	+	8854	nb01	replicate 1	TtCan1
#105621	1671	1596	04bcd1af-bf0f-4f43-abb9-44865298af30	60	+	8758	nb01	replicate 1	TtCan1
#105621	1671	1433	52478197-f398-48fa-96ad-dca7aac89770	60	-	8595	nb01	replicate 1	TtCan1
#105621	1671	1677	350dcc8a-49d5-4b68-85b9-1544ab7d534c	60	-	8839	nb01	replicate 1	TtCan1
#105621	1671	1659	7999f9e5-2247-4f21-9484-0b993a83c01b	60	-	8821	nb01	replicate 1	TtCan1
#105621	1671	1273	380894d4-4fd4-4d5f-be4b-374f505d0816	60	-	8435	nb01	replicate 1	TtCan1
#105621	1671	1681	e231574a-f452-4f66-8a1b-5aeb45c76a98	60	-	8843	nb01	replicate 1	TtCan1
#105621	1671	1696	7037645a-d75e-46d4-9c49-c6af064a42c6	60	-	8858	nb01	replicate 1	TtCan1
#105621	1672	1419	85645b00-804c-42f9-a123-9567e74a4b8a	60	+	8580	nb01	replicate 1	TtCan1
#105621	1672	1677	429ab9e7-c969-4068-979a-e9ad081027d4	60	+	8838	nb01	replicate 1	TtCan1
#105621	1672	1676	dece73e2-ddd5-4f7d-8e7a-b75d88c602b7	60	+	8837	nb01	replicate 1	TtCan1
#105621	1672	1134	6516da78-9bfc-4400-a415-83961c9a4ed1	60	+	8295	nb01	replicate 1	TtCan1
#105621	1672	1692	54e69fa6-37f4-42bb-b566-567205180dd9	60	+	8853	nb01	replicate 1	TtCan1
#105621	1672	1632	8b02e717-3eac-4364-bf26-5c0e3ed0c6da	60	+	8793	nb01	replicate 1	TtCan1
#105621	1672	1351	5e7a2567-408c-43f3-92a3-6a3f6cba6ad7	60	+	8512	nb01	replicate 1	TtCan1
#105621	1672	1691	708949af-9dc8-4008-b7b1-66b82d2716a5	60	-	8852	nb01	replicate 1	TtCan1
#105621	1672	1425	6b6f281f-c608-434f-9bf8-fd2dd30b2fdf	60	-	8586	nb01	replicate 1	TtCan1
#105621	1672	1021	f6ce0361-37ec-463f-83bd-b95ba27d2d67	60	-	8182	nb01	replicate 1	TtCan1
#105621	1672	1677	0af6eafd-2fbb-4c5e-a39a-6700e9b88ed5	60	-	8838	nb01	replicate 1	TtCan1
#105621	1672	1668	b6d78714-e4df-4f15-bc82-9044ef01fc34	60	-	8829	nb01	replicate 1	TtCan1
#105621	1672	1667	ab30432d-de3c-487a-9275-c29d351d71c0	60	-	8828	nb01	replicate 1	TtCan1
#105621	1672	1702	74a8f5a9-5e04-4360-b53f-983c94ec9ef0	60	-	8863	nb01	replicate 1	TtCan1
#105621	1672	1626	411c32b8-a802-42d3-abc7-79b09977c67c	60	-	8787	nb01	replicate 1	TtCan1
#105621	1672	1658	5f17dd39-dc79-4709-9a36-01f164010a85	60	-	8819	nb01	replicate 1	TtCan1
#105621	1673	1691	e0c46dad-c3ba-465d-92e1-b9ed0f3bcc29	60	+	8851	nb01	replicate 1	TtCan1
#105621	1673	1348	2e0d46bf-f540-44b5-b017-c3b7802471ae	60	-	8508	nb01	replicate 1	TtCan1
#105621	1675	1677	7eeeca37-549b-4b25-9b64-66aeba8ab305	60	+	8835	nb01	replicate 1	TtCan1
#105621	1675	1688	e04fd6f2-06c7-42d3-832b-db5d9c1b6e0f	60	+	8846	nb01	replicate 1	TtCan1
#105621	1675	1677	97f9a6ca-2c46-474d-b713-4a39a94ac3e6	60	-	8835	nb01	replicate 1	TtCan1
#105621	1675	1694	dc4973a1-c87b-4b6e-8c89-7d5a14580ea6	60	-	8852	nb01	replicate 1	TtCan1
#105621	1676	1567	af6bda58-8506-43d9-8ec5-2b9f0ad9cdd6	60	-	8724	nb01	replicate 1	TtCan1
#105621	1677	1009	abd7eeeb-23c5-46a3-a0ad-d1559eb95169	60	+	8165	nb01	replicate 1	TtCan1
#105621	1677	1084	fcc70b7e-76f4-4ed1-b87e-f9d3250a6576	60	+	8240	nb01	replicate 1	TtCan1
#105621	1677	1664	46e37c55-cbd9-4c77-9d6b-043ea6325f9c	60	+	8820	nb01	replicate 1	TtCan1
#105621	1677	1641	ecbacf7e-b9d3-49d6-93a0-34c0c7dc78c0	60	-	8797	nb01	replicate 1	TtCan1
#105621	1677	1667	2391c914-67ae-418e-a2d9-7b3b7a462a58	60	-	8823	nb01	replicate 1	TtCan1
#105621	1679	1533	307161b0-4475-4ec9-b158-2ae0c2b66b32	60	+	8687	nb01	replicate 1	TtCan1
#105621	1679	1690	27fae2d0-e18e-4f5c-b347-24622cf9511a	60	+	8844	nb01	replicate 1	TtCan1
#105621	1679	1691	006e5a2d-0e1f-45d0-bbd2-d0ac4faf4c83	60	-	8845	nb01	replicate 1	TtCan1
#105621	1679	1692	6a3a257f-0e8b-4246-a0b3-33542711ffa9	60	-	8846	nb01	replicate 1	TtCan1
#105621	1680	934	5b61ed18-b63b-4b4e-81b2-65f92ac1491c	60	+	8087	nb01	replicate 1	TtCan1
#105621	1680	1691	c7a1b5bb-2369-4db2-9d49-fd8164dcdcfe	60	-	8844	nb01	replicate 1	TtCan1
#105621	1680	1702	90b4fa3e-c225-4a4a-92ea-18e060f75fa7	60	-	8855	nb01	replicate 1	TtCan1
#105621	1680	1677	33cf55c4-e4a7-4c17-a79e-323f342450ee	60	-	8830	nb01	replicate 1	TtCan1
#105621	1680	1702	a2868969-98b8-49c5-88fc-25c7fbf4a5c1	60	-	8855	nb01	replicate 1	TtCan1
#105621	1680	1708	afd13086-b00a-40c2-bc8a-440249627102	60	-	8861	nb01	replicate 1	TtCan1
#105621	1680	941	f3c90698-2ca2-4e03-af66-3394bdf36f29	60	-	8094	nb01	replicate 1	TtCan1
#105621	1680	1662	5450989f-2590-4654-aea4-9a4a7f18cfb0	60	-	8815	nb01	replicate 1	TtCan1
#105621	1680	861	5fc8b603-ce97-42ef-8f8e-277408087147	60	-	8014	nb01	replicate 1	TtCan1
#105621	1680	1485	ff774252-dc0d-45c1-942a-da7a54861733	60	-	8638	nb01	replicate 1	TtCan1
#105621	1680	1060	30fe9c0a-f4d2-43dd-8f11-dc5cf114a086	60	-	8213	nb01	replicate 1	TtCan1
#105621	1680	1688	abf11768-d51c-4a77-ab89-b7d16ebd541f	60	-	8841	nb01	replicate 1	TtCan1
#105621	1680	1640	a78d4e84-c3e8-483b-a055-979532e8b45b	60	-	8793	nb01	replicate 1	TtCan1
#105621	1680	1691	6fe6830d-6d98-4385-8eca-c796a43fb808	60	-	8844	nb01	replicate 1	TtCan1
#105621	1680	1297	b95edb2a-454e-469f-93a2-2f5f2aee0af8	60	-	8450	nb01	replicate 1	TtCan1
#105621	1681	1698	df126362-e900-4f77-9f06-bfb0a095ecc0	60	+	8850	nb01	replicate 1	TtCan1
#105621	1681	1678	3bd64290-be94-4676-ac31-796baf61091e	60	+	8830	nb01	replicate 1	TtCan1
#105621	1681	1693	7b143cbc-8f93-4a49-9c65-55e340348919	60	+	8845	nb01	replicate 1	TtCan1
#105621	1681	1691	11c522ae-e3b7-40b4-a6cb-f30cfc6ddbea	60	+	8843	nb01	replicate 1	TtCan1
#105621	1681	1682	76678740-e11f-4206-936e-40b54474904a	60	+	8834	nb01	replicate 1	TtCan1
#105621	1681	1714	40f5c080-61ed-4c4f-b96a-12402c68f041	60	+	8866	nb01	replicate 1	TtCan1
#105621	1681	1708	c562e1ab-5f84-43c9-94d6-2befa3e4510f	60	+	8860	nb01	replicate 1	TtCan1
#105621	1681	1694	f42e867e-4991-445b-9882-4dcef08779f4	60	+	8846	nb01	replicate 1	TtCan1
#105621	1681	1691	c920fe77-1455-4b1f-a102-09d2f8af12ea	60	+	8843	nb01	replicate 1	TtCan1
#105621	1681	1688	e4b14f8e-d8dd-4736-a3b4-d8b8423a05c8	60	+	8840	nb01	replicate 1	TtCan1
#105621	1681	1707	f139da72-01e4-434f-9c1c-09a488b71364	60	+	8859	nb01	replicate 1	TtCan1
#105621	1681	1153	df056852-3cdc-4cf6-bec6-68ffc183a7c4	60	+	8305	nb01	replicate 1	TtCan1
#105621	1681	1698	483fd563-0045-416c-99f8-4d6ef2ce42ce	60	+	8850	nb01	replicate 1	TtCan1
#105621	1681	1682	e49e7fb6-80e6-4a71-bada-b7dad49316b3	60	+	8834	nb01	replicate 1	TtCan1
#105621	1681	1422	fcc03db3-e00e-474e-84b5-ee09171eb523	60	+	8574	nb01	replicate 1	TtCan1
#105621	1681	1574	1d804182-f2e0-4145-9d03-2d1c8484e067	60	+	8726	nb01	replicate 1	TtCan1
#105621	1681	1694	4cdf8e1b-7b7e-49ba-b265-8effad30242a	60	+	8846	nb01	replicate 1	TtCan1
#105621	1681	1691	2332ccde-2fc5-4275-844f-da62640a9c18	60	+	8843	nb01	replicate 1	TtCan1
#105621	1681	1678	170c6c54-a319-48f7-b8b8-43f1a3d5569c	60	+	8830	nb01	replicate 1	TtCan1
#105621	1681	1694	ac9f0982-ea34-4401-a501-9ec28035809d	60	+	8846	nb01	replicate 1	TtCan1
#105621	1681	1529	50fa32a9-6ddd-4768-9313-b0d68ffe87ea	60	+	8681	nb01	replicate 1	TtCan1
#105621	1681	1707	3f4bd1d6-d02b-4141-88b0-1d8c2531a86b	60	+	8859	nb01	replicate 1	TtCan1
#105621	1681	1738	ac9918dd-9bab-4b16-b1b3-732847af6c0e	60	+	8890	nb01	replicate 1	TtCan1
#105621	1681	1691	f2494599-b229-4d32-83a4-5472e770126f	60	+	8843	nb01	replicate 1	TtCan1
#105621	1681	1707	b00160dd-1088-4c01-8bd1-576ff0b12296	60	+	8859	nb01	replicate 1	TtCan1
#105621	1681	1400	40a98b18-0d75-4a3c-b50a-bcc9567e5058	60	+	8552	nb01	replicate 1	TtCan1
#105621	1681	1739	8145713a-f9fc-4c92-92e9-cfd56e9f2d07	60	+	8891	nb01	replicate 1	TtCan1
#105621	1681	1659	0e55937b-0e67-40fe-8e50-8dbbff53614d	60	+	8811	nb01	replicate 1	TtCan1
#105621	1681	1348	06043ede-9aeb-4e9b-b965-05fae0d70596	60	+	8500	nb01	replicate 1	TtCan1
#105621	1681	1691	89bac070-e1dc-41c1-a6aa-14b18a6c23c7	60	+	8843	nb01	replicate 1	TtCan1
#105621	1681	1702	49574bd3-c34d-4f52-9cff-3315bae0cb8f	60	+	8854	nb01	replicate 1	TtCan1
#105621	1681	1689	7e1361f0-90eb-4fdf-939f-3338e39ac125	60	+	8841	nb01	replicate 1	TtCan1
#105621	1681	1373	b1b5746c-ab29-4a96-9e77-5063b8a04d2e	60	+	8525	nb01	replicate 1	TtCan1
#105621	1681	1694	acbca25d-8244-4b4c-ae6c-4a47bdc2abe2	60	+	8846	nb01	replicate 1	TtCan1
#105621	1681	1574	c5bafbe0-fd96-424f-bcd2-f75038a32d02	60	-	8726	nb01	replicate 1	TtCan1
#105621	1681	1708	aa979996-685f-499f-85b8-9d0ba70c154e	60	-	8860	nb01	replicate 1	TtCan1
#105621	1681	1681	12059aeb-7848-41ba-ab91-0f1f017a189d	60	-	8833	nb01	replicate 1	TtCan1
#105621	1681	1027	97b6fb7d-81b5-4bd0-b6ce-99f13f1ca2af	60	-	8179	nb01	replicate 1	TtCan1
#105621	1681	1682	4e2769ea-ba77-4eff-9a37-7938c5732021	60	-	8834	nb01	replicate 1	TtCan1
#105621	1681	1691	f17541f9-c42e-4ad9-b8fc-74e53856dc1c	60	-	8843	nb01	replicate 1	TtCan1
#105621	1681	1698	e767ca3a-2858-4785-8368-bdb608df4318	60	-	8850	nb01	replicate 1	TtCan1
#105621	1681	1667	a6e9f3b7-44a1-43e5-9a23-40d0a325ff1f	60	-	8819	nb01	replicate 1	TtCan1
#105621	1681	1691	38fe5052-c876-4122-ade6-51c664af2678	60	-	8843	nb01	replicate 1	TtCan1
#105621	1681	1692	872be16e-4cd1-4c01-9dd5-40c709c2e092	60	-	8844	nb01	replicate 1	TtCan1
#105621	1681	1689	647a9f37-1955-4be7-8dca-b7248ba2687b	60	-	8841	nb01	replicate 1	TtCan1
#105621	1681	1706	5fc1951a-cab6-429a-bc88-7030abfbafed	60	-	8858	nb01	replicate 1	TtCan1
#105621	1681	1694	077208a6-02f1-4be2-94ed-3f5c6b61cdd9	60	-	8846	nb01	replicate 1	TtCan1
#105621	1681	1703	62a062dd-b941-401a-9f6e-c46de95cd3b2	60	-	8855	nb01	replicate 1	TtCan1
#105621	1681	1309	446f37c8-1514-425a-a6be-6943d0fb0826	60	-	8461	nb01	replicate 1	TtCan1
#105621	1681	1529	7113ed19-5b5e-40e9-b86f-fd384d2c3263	60	-	8681	nb01	replicate 1	TtCan1
#105621	1681	1533	04e72add-a72a-4dd1-94c9-da4ab51e2e5c	60	-	8685	nb01	replicate 1	TtCan1
#105621	1681	1691	7d252fcb-f063-4709-a2f7-536d9f139762	60	-	8843	nb01	replicate 1	TtCan1
#105621	1681	1691	ee26c895-bbc4-4daa-9a09-28fb6805ebeb	60	-	8843	nb01	replicate 1	TtCan1
#105621	1681	1475	cdf45bd8-35e8-4644-ad61-1958d6a316a3	60	-	8627	nb01	replicate 1	TtCan1
#105621	1681	1674	6be14ca7-a07d-46e3-800d-ed5b9b9fcc6b	60	-	8826	nb01	replicate 1	TtCan1
#105621	1681	1699	2e8867dd-4930-43e2-835d-125f15de3401	60	-	8851	nb01	replicate 1	TtCan1
#105621	1681	1060	ed552e7e-5c16-45b2-8b6f-d5f4fed051e5	60	-	8212	nb01	replicate 1	TtCan1
#105621	1681	929	91da934a-bd9b-4896-8df2-9d86c168667c	60	-	8081	nb01	replicate 1	TtCan1
#105621	1681	1694	83c8b872-fbaa-4efb-949e-c0e85b89b764	60	-	8846	nb01	replicate 1	TtCan1
#105621	1681	1707	bf530fe5-976f-4143-95d0-3affce789fcf	60	-	8859	nb01	replicate 1	TtCan1
#105621	1681	1738	757d5869-96ac-42c7-8aa9-4fdc4edf0939	60	-	8890	nb01	replicate 1	TtCan1
#105621	1681	1740	6493b470-31f5-4295-a399-86f617da5788	60	-	8892	nb01	replicate 1	TtCan1
#105621	1681	1025	1c02f12e-3f32-4d93-9b86-6c95f5144b23	60	-	8177	nb01	replicate 1	TtCan1
#105621	1682	1700	9c532d6c-2d55-44b3-929a-cb3944d5dc6c	60	+	8851	nb01	replicate 1	TtCan1
#105621	1682	1682	f9f625e9-6f31-4e4c-bbee-2c2e63eb658c	60	+	8833	nb01	replicate 1	TtCan1
#105621	1682	1060	5d2b5f96-0ec0-4484-abc8-79a2b207ab50	60	-	8211	nb01	replicate 1	TtCan1
#105621	1682	1696	56ce8dbb-c2b0-4e40-b9b8-9cfbaf1e8fd2	60	-	8847	nb01	replicate 1	TtCan1
#105621	1684	1695	e0fba89d-5d75-4f93-b88a-849add79f5cd	60	-	8844	nb01	replicate 1	TtCan1
#105621	1684	1701	34fd2bf3-6bdf-4d8d-b68e-5e982674b7f6	60	-	8850	nb01	replicate 1	TtCan1
#105621	1685	1016	5805678b-afb3-4dbf-bffa-c0c5de3440d2	60	+	8164	nb01	replicate 1	TtCan1
#105621	1685	1702	a6a62147-c38d-4260-acda-1262fdb89be4	60	-	8850	nb01	replicate 1	TtCan1
#105621	1686	1710	c41817d0-d8ad-4bbe-886f-bc24511ae5b9	60	-	8857	nb01	replicate 1	TtCan1
#105621	1686	1111	41c39cde-d58c-4f6a-b0df-a5bd4933e16d	60	-	8258	nb01	replicate 1	TtCan1
#105621	1686	1657	b92e7fe2-6174-4694-8a91-524e753ca64e	60	-	8804	nb01	replicate 1	TtCan1
#105621	1687	1674	fcb2d0eb-0efe-48b4-b032-567e342aca45	60	+	8820	nb01	replicate 1	TtCan1
#105621	1687	1681	3740aaff-116d-4448-a25b-8df784f2ff73	60	+	8827	nb01	replicate 1	TtCan1
#105621	1687	1689	a51cf8b8-f7ad-4b0f-bff0-9d14037aeeaf	60	+	8835	nb01	replicate 1	TtCan1
#105621	1687	1681	32fa51ee-c67f-4119-a7bc-62d57bc3cc67	60	+	8827	nb01	replicate 1	TtCan1
#105621	1687	1681	1046b477-a0af-4ba6-a2c8-3614cc79554f	60	+	8827	nb01	replicate 1	TtCan1
#105621	1687	1681	02451e94-82a5-4ea0-ad26-c7c7fd04ed73	60	+	8827	nb01	replicate 1	TtCan1
#105621	1687	1682	4c068578-3237-419e-a20f-df9f4c4ba8c6	60	-	8828	nb01	replicate 1	TtCan1
#105621	1687	1682	8fbed572-0f79-49d3-abab-c5922f7ef80e	60	-	8828	nb01	replicate 1	TtCan1
#105621	1687	1681	48374699-b0eb-4a7d-a1ab-d58f7ae031a1	60	-	8827	nb01	replicate 1	TtCan1
#105621	1687	1681	0693a840-494d-4589-972a-9e5842dc804d	60	-	8827	nb01	replicate 1	TtCan1
#105621	1687	1514	86a5645b-3b0c-4b34-8e85-236e577ec5da	60	-	8660	nb01	replicate 1	TtCan1
#105621	1687	1681	31965489-0760-4848-b9be-caf6792fc23a	60	-	8827	nb01	replicate 1	TtCan1
#105621	1687	1691	537e5a69-0f01-4a15-b64f-3bf0e62bf0cb	60	-	8837	nb01	replicate 1	TtCan1
#105621	1687	1653	d3704db7-b5ea-497f-8586-494d1749dc14	60	-	8799	nb01	replicate 1	TtCan1
#105621	1688	1667	7fb2cc51-47df-43a8-8411-d7009a5bc102	60	+	8812	nb01	replicate 1	TtCan1
#105621	1688	1699	fa0a01be-68fe-4560-90bc-8ced82ed94cc	60	+	8844	nb01	replicate 1	TtCan1
#105621	1688	1691	7a6b0525-1f06-4f35-9dc6-b5b5c44c4985	60	+	8836	nb01	replicate 1	TtCan1
#105621	1688	1678	2a4ecc41-4c9f-491c-b326-64cd9939ed1f	60	+	8823	nb01	replicate 1	TtCan1
#105621	1688	1730	e18ab004-91c3-45e5-a6a9-fb62c5b8be97	60	+	8875	nb01	replicate 1	TtCan1
#105621	1688	1688	fbe9718a-50be-45d6-a4c7-7ec9f54a0510	60	+	8833	nb01	replicate 1	TtCan1
#105621	1688	1674	f9831280-b05a-402e-b35a-73f204ee3d5c	60	+	8819	nb01	replicate 1	TtCan1
#105621	1688	1705	196a16be-e6bd-45f1-a0a9-c56cdec9cb22	60	+	8850	nb01	replicate 1	TtCan1
#105621	1688	1686	8feda9ff-4f83-4711-9a97-d4656ea763ff	60	+	8831	nb01	replicate 1	TtCan1
#105621	1688	1703	04950475-1086-4a71-9453-e7e7792331b0	60	+	8848	nb01	replicate 1	TtCan1
#105621	1688	1693	4b3e0e8a-f7f7-4d91-bc9c-1dfdecefde01	60	+	8838	nb01	replicate 1	TtCan1
#105621	1688	1185	1d07fae2-a7cc-44c6-9b3c-fa1b844304e7	60	+	8330	nb01	replicate 1	TtCan1
#105621	1688	1294	13d589e8-02fd-4af7-a8ee-ab56806f6e80	60	+	8439	nb01	replicate 1	TtCan1
#105621	1688	1694	e798dd2c-4d37-4af9-abe4-5ec79e3d913a	60	-	8839	nb01	replicate 1	TtCan1
#105621	1688	1667	487de1d7-4df6-4f62-8f47-930d2474ea19	60	-	8812	nb01	replicate 1	TtCan1
#105621	1688	1300	13d7bc40-c11b-404c-923f-c8789f484929	60	-	8445	nb01	replicate 1	TtCan1
#105621	1688	1198	965163aa-8034-46c0-ae2c-635f3a9e6be7	60	-	8343	nb01	replicate 1	TtCan1
#105621	1688	1661	97b8616f-48ce-4bf0-9460-0862e2944b0f	60	-	8806	nb01	replicate 1	TtCan1
#105621	1688	1417	0bc18e14-b0dd-4f6a-840e-b5b56a4f17f4	60	-	8562	nb01	replicate 1	TtCan1
#105621	1688	1270	e05c3c67-06e0-459d-9055-ef0c5a342ea6	60	-	8415	nb01	replicate 1	TtCan1
#105621	1688	950	4aa22435-3fde-4732-b940-65815f09e82c	60	-	8095	nb01	replicate 1	TtCan1
#105621	1688	1539	ba43a110-5f99-45b6-a186-30e4e3563c0d	60	-	8684	nb01	replicate 1	TtCan1
#105621	1688	1555	8ce36d60-4e11-4163-9a11-71fe0a049322	60	-	8700	nb01	replicate 1	TtCan1
#105621	1688	1639	732d9e63-26ed-4977-8b18-3a88bbb1275c	60	-	8784	nb01	replicate 1	TtCan1
#105621	1688	1674	88ff2695-34b8-406a-a588-a3fb5409867f	60	-	8819	nb01	replicate 1	TtCan1
#105621	1689	1628	d958b9d8-9f44-4fda-97f6-e032749d57b4	60	+	8772	nb01	replicate 1	TtCan1
#105621	1689	1700	2b60ffae-52a1-4c73-969a-16b6698e5ca1	60	+	8844	nb01	replicate 1	TtCan1
#105621	1689	1696	1dc67964-99f1-4cf2-8de4-9a5cee252439	60	+	8840	nb01	replicate 1	TtCan1
#105621	1689	1686	c1b9b2af-e0c3-4ec3-988f-aa37062f99e6	60	+	8830	nb01	replicate 1	TtCan1
#105621	1689	1691	96396f15-154c-47c1-90f4-bf4c7c49e7df	60	+	8835	nb01	replicate 1	TtCan1
#105621	1689	1695	2fe42204-05d9-4ba8-ae1f-5b8982b27443	60	+	8839	nb01	replicate 1	TtCan1
#105621	1689	1666	bcd4bb23-df78-4142-b55e-317d03a0ab8d	60	+	8810	nb01	replicate 1	TtCan1
#105621	1689	1696	1b1adf7f-7ff6-4981-9cd7-1ad03c867bd8	60	+	8840	nb01	replicate 1	TtCan1
#105621	1689	1570	73199762-9ab4-4b87-b161-4d589d44f778	60	+	8714	nb01	replicate 1	TtCan1
#105621	1689	1076	d32b9e43-3cde-4f19-a85d-b5099954f472	60	+	8220	nb01	replicate 1	TtCan1
#105621	1689	1731	600e3758-9faf-48ec-b2f6-49e6f8fdc7a2	60	+	8875	nb01	replicate 1	TtCan1
#105621	1689	1460	c65da4f3-0634-43ee-94d4-3eecfe630cbd	60	+	8604	nb01	replicate 1	TtCan1
#105621	1689	902	5bee8fe8-f05e-4ed8-83a8-ec85a647688a	60	+	8046	nb01	replicate 1	TtCan1
#105621	1689	1682	2eefe9ca-9386-486b-aac4-a0cd3a3a72ff	60	+	8826	nb01	replicate 1	TtCan1
#105621	1689	1719	140fa48e-64ff-47a7-b1a7-7e0c3bb0eaec	60	+	8863	nb01	replicate 1	TtCan1
#105621	1689	1710	87bbeb90-07af-4a23-8c1e-9a4e2cc012b0	60	+	8854	nb01	replicate 1	TtCan1
#105621	1689	1730	084e6407-4d41-4e3d-8c4a-591d8658a9e5	60	+	8874	nb01	replicate 1	TtCan1
#105621	1689	1674	a6062292-2e93-4f0c-96c0-f34883162129	60	+	8818	nb01	replicate 1	TtCan1
#105621	1689	1018	170993f8-1cab-4318-9b94-186f36a7f6bb	60	+	8162	nb01	replicate 1	TtCan1
#105621	1689	1302	e19fae73-aed5-4841-bee1-7b450783cb43	60	-	8446	nb01	replicate 1	TtCan1
#105621	1689	1740	368cec4c-c464-4a28-b6e1-e4bbe26a93c6	60	-	8884	nb01	replicate 1	TtCan1
#105621	1689	1699	60b3bacc-c36c-45e2-a2da-af4ccbfe4a54	60	-	8843	nb01	replicate 1	TtCan1
#105621	1689	1400	0015fc63-b07d-48aa-836b-4261e8b7c529	60	-	8544	nb01	replicate 1	TtCan1
#105621	1689	1694	807da4c7-7ad6-4f8d-a037-b41295b648ff	60	-	8838	nb01	replicate 1	TtCan1
#105621	1689	1702	2b002746-7634-4df6-b858-cad5403d6ef4	60	-	8846	nb01	replicate 1	TtCan1
#105621	1689	1692	f0471d87-2bd1-4c41-9524-1e2687268502	60	-	8836	nb01	replicate 1	TtCan1
#105621	1689	858	e505be77-d9a5-45b8-a9b0-93ce114c7d62	60	-	8002	nb01	replicate 1	TtCan1
#105621	1689	1694	d232daa8-299b-4885-8b95-01f2ada99038	60	-	8838	nb01	replicate 1	TtCan1
#105621	1689	1659	c9ee2fbb-845d-4204-84e8-73e05f94b307	60	-	8803	nb01	replicate 1	TtCan1
#105621	1689	1599	39dca0a9-318e-4220-8716-6a56737563c4	60	-	8743	nb01	replicate 1	TtCan1
#105621	1689	1677	4f647961-c4fe-4723-a1df-38176da4bd5d	60	-	8821	nb01	replicate 1	TtCan1
#105621	1689	1659	f57df58d-999e-404a-a843-86c176323ea4	60	-	8803	nb01	replicate 1	TtCan1
#105621	1689	1671	7999f951-42cb-4e86-9dd2-a23bf5e8a9b5	60	-	8815	nb01	replicate 1	TtCan1
#105621	1689	1529	7c2d585a-dff8-4276-8f92-e6619f250b53	60	-	8673	nb01	replicate 1	TtCan1
#105621	1689	1707	f6fb4afc-3a82-4dd1-922e-fe2fa4f54a70	60	-	8851	nb01	replicate 1	TtCan1
#105621	1689	1699	ec84c7ef-8c04-406b-b4b2-5c769b3c0d4e	60	-	8843	nb01	replicate 1	TtCan1
#105621	1689	1573	66f5adbb-9071-443e-b7fc-b5eab8ad88ba	60	-	8717	nb01	replicate 1	TtCan1
#105621	1689	1698	6b59546f-3aed-418f-9535-72a9c60de61a	60	-	8842	nb01	replicate 1	TtCan1
#105621	1689	1698	2cd8840a-2434-47af-87dc-d4e62361cb12	60	-	8842	nb01	replicate 1	TtCan1
#105621	1689	1710	e26354ec-d490-4323-875d-8acf9b0d37c8	60	-	8854	nb01	replicate 1	TtCan1
#105621	1689	1661	95b39594-0d54-4603-9d0d-81eded6a1893	60	-	8805	nb01	replicate 1	TtCan1
#105621	1689	1552	c72353c2-9e7d-4a44-945f-b461228ee69f	60	-	8696	nb01	replicate 1	TtCan1
#105621	1690	1201	3204e473-5f22-4fa8-b4fd-f3246d23f1e9	60	+	8344	nb01	replicate 1	TtCan1
#105621	1690	1734	9a90825f-998a-4313-8e87-b1dc1845f219	60	+	8877	nb01	replicate 1	TtCan1
#105621	1690	1199	af3161d0-be81-48ed-add1-6f6cdbf50358	60	-	8342	nb01	replicate 1	TtCan1
#105621	1690	1695	b04588d3-38f2-41ea-9761-d0772e5ab4a1	60	-	8838	nb01	replicate 1	TtCan1
#105621	1690	1714	3ab50500-c242-4374-a505-01bc835ad7d3	60	-	8857	nb01	replicate 1	TtCan1
#105621	1690	1682	d7864741-4c5d-482f-a94f-9ba4859f8ffc	60	-	8825	nb01	replicate 1	TtCan1
#105621	1690	1674	667d48f9-5b9f-480f-83e5-17cd323d0e20	60	-	8817	nb01	replicate 1	TtCan1
#105621	1691	1694	6a9a81db-5b52-49cb-90bc-f540e687d147	60	+	8836	nb01	replicate 1	TtCan1
#105621	1691	1696	a9174aff-43b9-4c0f-8e87-13547f134a08	60	+	8838	nb01	replicate 1	TtCan1
#105621	1691	1594	0cd72f26-9ceb-42e6-a92a-fdee27048525	60	+	8736	nb01	replicate 1	TtCan1
#105621	1691	1667	996bfae5-1dbb-4ba2-b603-5ab770e1b427	60	+	8809	nb01	replicate 1	TtCan1
#105621	1691	1691	6ee6f25a-97ff-4601-81c9-4c4f23b82fd5	60	+	8833	nb01	replicate 1	TtCan1
#105621	1691	1691	613621eb-3191-474f-826d-6a3491f6ab02	60	-	8833	nb01	replicate 1	TtCan1
#105621	1691	1305	89053cd6-19d9-4883-b2b8-7fa92c53823e	60	-	8447	nb01	replicate 1	TtCan1
#105621	1691	1550	53c5f95d-a438-465a-8d95-de1efc3d092b	60	-	8692	nb01	replicate 1	TtCan1
#105621	1691	1322	f80e8a82-015f-46eb-ada6-939b6256a408	60	-	8464	nb01	replicate 1	TtCan1
#105621	1692	1701	f6cac9d5-31f8-4be4-999c-ed6bca233024	60	+	8842	nb01	replicate 1	TtCan1
#105621	1692	1032	680f3a70-b3f5-4b7f-97a4-54eb9a623f5c	60	+	8173	nb01	replicate 1	TtCan1
#105621	1692	1682	8ab9403d-0824-4172-b84c-9de7f4454e5e	60	+	8823	nb01	replicate 1	TtCan1
#105621	1692	1711	14579118-52a0-4dbb-a04f-bb0715a1158d	60	-	8852	nb01	replicate 1	TtCan1
#105621	1692	991	d18a784a-66bf-48ac-8e94-0d7fe2c2035a	60	-	8132	nb01	replicate 1	TtCan1
#105621	1694	1691	7b9861e1-ae38-47da-98c4-a0d68b36c872	60	-	8830	nb01	replicate 1	TtCan1
#105621	1694	1675	e61cc8d4-4534-43a1-87ef-7e821555488c	60	-	8814	nb01	replicate 1	TtCan1
#105621	1694	1694	bb8b0fb2-51f1-4286-940b-856f46a06158	60	-	8833	nb01	replicate 1	TtCan1
#105621	1695	1694	5b024ade-1d70-45d3-ae55-b1ef5888273a	60	-	8832	nb01	replicate 1	TtCan1
#105621	1696	1356	fb2ef55f-369f-411f-8c41-4cc05ca46e2e	60	+	8493	nb01	replicate 1	TtCan1
#105621	1696	1677	f9281941-84aa-4936-b55b-ac9f0de1407c	60	+	8814	nb01	replicate 1	TtCan1
#105621	1696	1687	4ac82901-b247-4cb1-bb29-d9ce6f3cf95e	60	-	8824	nb01	replicate 1	TtCan1
#105621	1697	1659	9d877a26-f5d4-48e8-a4c0-2278a1a3bf9a	60	+	8795	nb01	replicate 1	TtCan1
#105621	1697	1690	6b105301-98db-4bd2-8b16-750f7a59ce28	60	+	8826	nb01	replicate 1	TtCan1
#105621	1697	1301	25e41fde-21f3-44dc-a54a-69cc8b9a9b5d	60	+	8437	nb01	replicate 1	TtCan1
#105621	1697	1059	b0f63b65-14c4-4fa8-b1e3-b132add5f149	60	+	8195	nb01	replicate 1	TtCan1
#105621	1697	1656	4902ded1-aca6-427c-a304-a9dfaf15ce75	60	+	8792	nb01	replicate 1	TtCan1
#105621	1697	1450	ea7ca003-c511-4bf9-8473-4f00b9f53ca1	60	+	8586	nb01	replicate 1	TtCan1
#105621	1697	1515	d1458c4b-a4f8-41f5-bbc2-4ceaebfccc04	60	+	8651	nb01	replicate 1	TtCan1
#105621	1697	1298	c1e66628-04bc-4ba2-b3b7-d42c1803c980	60	+	8434	nb01	replicate 1	TtCan1
#105621	1697	1671	5fc5497e-7a51-4c75-a92a-038c50d272d7	60	+	8807	nb01	replicate 1	TtCan1
#105621	1697	1684	d3373867-aa4c-4269-94de-736395b0c06a	60	+	8820	nb01	replicate 1	TtCan1
#105621	1697	1130	d7d07ce3-0168-45e4-844b-4ad15253069a	60	+	8266	nb01	replicate 1	TtCan1
#105621	1697	1415	888c6c41-2c39-4c6e-b475-98a5517c8369	60	+	8551	nb01	replicate 1	TtCan1
#105621	1697	1703	ce22a287-8d0b-4870-9102-c70a74e99afd	60	+	8839	nb01	replicate 1	TtCan1
#105621	1697	939	1614522d-c0fb-4b26-a7a1-60046aaf1e65	60	+	8075	nb01	replicate 1	TtCan1
#105621	1697	1420	5d7526f5-9c04-4971-9422-a02657358039	60	+	8556	nb01	replicate 1	TtCan1
#105621	1697	1317	07740715-6a02-4a51-9a11-7e04e0a5b490	60	-	8453	nb01	replicate 1	TtCan1
#105621	1697	1513	4b5bc7a4-7f87-4bc2-9d0c-3f07d04b10a8	60	-	8649	nb01	replicate 1	TtCan1
#105621	1697	1024	6e749501-9ac3-4575-87c7-e28fc278f70c	60	-	8160	nb01	replicate 1	TtCan1
#105621	1697	1160	8d6ece45-4874-42fd-bd36-9fdc7c27b6d6	60	-	8296	nb01	replicate 1	TtCan1
#105621	1697	1409	36e29187-3652-4be4-b7d4-3322a59bb380	60	-	8545	nb01	replicate 1	TtCan1
#105621	1697	1476	53f90505-a1de-433d-a1fb-56cae27c1f77	60	-	8612	nb01	replicate 1	TtCan1
#105621	1697	1711	5b690f67-aedb-4a0a-a800-910e69ef58ec	60	-	8847	nb01	replicate 1	TtCan1
#105621	1698	1697	d10b51c4-62f0-4cca-9da3-95aab8794ec2	60	+	8832	nb01	replicate 1	TtCan1
#105621	1698	1691	809c7a4d-03eb-42eb-ae63-91decfdb5bb2	60	+	8826	nb01	replicate 1	TtCan1
#105621	1698	1659	0318f5cf-caf1-4e8a-bb45-49ddd8c3b410	60	+	8794	nb01	replicate 1	TtCan1
#105621	1698	1682	d6c60fef-0abd-4b22-99b5-f3ffcf4c3287	60	+	8817	nb01	replicate 1	TtCan1
#105621	1698	1677	30a547da-1fc3-4b65-80db-9ef8699032c4	60	+	8812	nb01	replicate 1	TtCan1
#105621	1698	1732	e26adc5b-51a6-4bd0-bcbc-4dfc5154401c	60	+	8867	nb01	replicate 1	TtCan1
#105621	1698	1707	4581c670-93fc-4bf1-95a7-fae366743d24	60	+	8842	nb01	replicate 1	TtCan1
#105621	1698	1535	164db0bf-af06-4662-9e12-368eb043f39a	60	+	8670	nb01	replicate 1	TtCan1
#105621	1698	1710	6f51487d-6122-4dc9-b6d4-1f2f57524eb6	60	+	8845	nb01	replicate 1	TtCan1
#105621	1698	1700	a77cc831-d761-4bb2-bc5f-6690ba5b7174	60	+	8835	nb01	replicate 1	TtCan1
#105621	1698	1145	9f693fa2-f7d9-43cf-8048-bc1eea1730cd	60	+	8280	nb01	replicate 1	TtCan1
#105621	1698	1683	c92c3a97-9efe-4872-bc1e-3f6a1c90959b	60	+	8818	nb01	replicate 1	TtCan1
#105621	1698	1683	12d25cf9-f874-4021-ae68-5abcda364bf6	60	+	8818	nb01	replicate 1	TtCan1
#105621	1698	1066	7124a05f-680f-41ec-8f2b-d63d14f4e2d9	60	+	8201	nb01	replicate 1	TtCan1
#105621	1698	1738	c4d2355b-bbde-48ce-9e54-5befce086d44	60	+	8873	nb01	replicate 1	TtCan1
#105621	1698	1740	6d0227ea-aa4c-4e97-8acf-3c652d2c97e1	60	+	8875	nb01	replicate 1	TtCan1
#105621	1698	1730	61b04eef-1f30-4e67-bd7c-356448a64539	60	+	8865	nb01	replicate 1	TtCan1
#105621	1698	1734	f509c880-2a72-42da-8d54-44774e6112dc	60	+	8869	nb01	replicate 1	TtCan1
#105621	1698	1719	ff27c75f-926b-47c8-9b8a-2fb17b4fe7c9	60	+	8854	nb01	replicate 1	TtCan1
#105621	1698	1698	aee9cc2f-8b5e-4800-b1c5-3fd1be3a0ac4	60	+	8833	nb01	replicate 1	TtCan1
#105621	1698	1691	b81876e9-75e2-4873-99bd-3093a5ed96be	60	+	8826	nb01	replicate 1	TtCan1
#105621	1698	1696	33717b4a-6f9c-42e4-a9c3-a542f4c941a5	60	+	8831	nb01	replicate 1	TtCan1
#105621	1698	1698	f08cdd85-23ee-4866-9f2e-12ee3ec5ec0f	60	+	8833	nb01	replicate 1	TtCan1
#105621	1698	1710	dc383355-1558-44d0-91ed-21445d0e9ce6	60	+	8845	nb01	replicate 1	TtCan1
#105621	1698	1485	6dd52e5f-4345-4700-8c74-cd38082ab781	60	+	8620	nb01	replicate 1	TtCan1
#105621	1698	1705	07f152ca-b5cd-4407-a5ed-f2c2dd28d28c	60	+	8840	nb01	replicate 1	TtCan1
#105621	1698	1663	c588c60b-4af5-4364-93bf-d754c019a746	60	+	8798	nb01	replicate 1	TtCan1
#105621	1698	1698	229d324e-1977-41b6-8102-3da92606c4e8	60	+	8833	nb01	replicate 1	TtCan1
#105621	1698	1665	9024d16a-858b-461a-bcb6-597809c264aa	60	+	8800	nb01	replicate 1	TtCan1
#105621	1698	1642	d0ff934c-30cd-427d-ba78-f0bb1fe88792	60	+	8777	nb01	replicate 1	TtCan1
#105621	1698	1724	ae869e4b-879c-4044-b3ed-23e447cf3c70	60	+	8859	nb01	replicate 1	TtCan1
#105621	1698	1424	3d435c44-0a6f-4b3a-a177-e4a95ac7214a	60	+	8559	nb01	replicate 1	TtCan1
#105621	1698	1707	e766e1f3-f609-4e16-a5ad-e4e7916bdc35	60	+	8842	nb01	replicate 1	TtCan1
#105621	1698	1694	3090d926-56d6-4dd0-b4a5-568c9a60a748	60	+	8829	nb01	replicate 1	TtCan1
#105621	1698	1573	f2343f2a-31b2-4e87-95dd-d81547b2dd20	60	+	8708	nb01	replicate 1	TtCan1
#105621	1698	1710	5b43e178-ec88-4003-a138-a4e2a740da3d	60	+	8845	nb01	replicate 1	TtCan1
#105621	1698	1714	c44482f7-f305-49e3-99f8-2ea94819a3bd	60	-	8849	nb01	replicate 1	TtCan1
#105621	1698	1719	771a5cf4-330f-4c38-a5b9-49685dd14ae7	60	-	8854	nb01	replicate 1	TtCan1
#105621	1698	1738	d9e435dd-6b0d-42de-a86e-1873a71bf3ef	60	-	8873	nb01	replicate 1	TtCan1
#105621	1698	1060	b77e999d-2e32-4749-8b13-22a2bcc50c27	60	-	8195	nb01	replicate 1	TtCan1
#105621	1698	1535	2653c791-4de4-4443-bb5c-035104b12713	60	-	8670	nb01	replicate 1	TtCan1
#105621	1698	1376	250b8feb-8227-42e9-a70f-b0b872e9dc37	60	-	8511	nb01	replicate 1	TtCan1
#105621	1698	939	f8c9e19c-2977-467b-9cac-070c7da1df49	60	-	8074	nb01	replicate 1	TtCan1
#105621	1698	1710	f0db207d-e4df-44d2-a726-de271ebeb243	60	-	8845	nb01	replicate 1	TtCan1
#105621	1698	1287	ce58f488-cece-4d3e-8dc3-b2bfdfea3c2a	60	-	8422	nb01	replicate 1	TtCan1
#105621	1698	1703	8bb3a317-3caa-422e-b9ae-3e6772acb217	60	-	8838	nb01	replicate 1	TtCan1
#105621	1698	1661	703e24a5-c7cc-465b-b8de-39e70f4c4dee	60	-	8796	nb01	replicate 1	TtCan1
#105621	1698	1642	82f0f02b-50dd-4341-ad82-5451011a06b5	60	-	8777	nb01	replicate 1	TtCan1
#105621	1698	1573	fa5a4bf5-e32f-4acc-b5f7-347583e77253	60	-	8708	nb01	replicate 1	TtCan1
#105621	1698	1323	7e37f6b7-9831-4083-8b03-861c2e7fb58a	60	-	8458	nb01	replicate 1	TtCan1
#105621	1698	1738	01ae5e45-3fe0-4b32-aa10-72bbbdc602a7	60	-	8873	nb01	replicate 1	TtCan1
#105621	1698	1667	19164455-281b-4961-83aa-3cec25a46fea	60	-	8802	nb01	replicate 1	TtCan1
#105621	1698	1691	3375f3d0-cc63-4b45-a7fa-d36918a33fc5	60	-	8826	nb01	replicate 1	TtCan1
#105621	1698	1539	4416a7bc-e478-4614-8195-ddad380c308f	60	-	8674	nb01	replicate 1	TtCan1
#105621	1698	1694	c662a6f4-3677-4974-a4aa-5af3bdcc878a	60	-	8829	nb01	replicate 1	TtCan1
#105621	1698	1490	e8ba27c0-99d8-4eba-85ee-67c2cd462edd	60	-	8625	nb01	replicate 1	TtCan1
#105621	1699	1698	419f8d1a-e64c-4f85-ab7a-b7d30030b62b	60	+	8832	nb01	replicate 1	TtCan1
#105621	1699	1694	14c15cde-9878-460b-b5a5-cf6523e411d0	60	+	8828	nb01	replicate 1	TtCan1
#105621	1699	1172	ee719abe-a66d-4378-8159-6d787b0abc4a	60	+	8306	nb01	replicate 1	TtCan1
#105621	1699	1682	e1a9bdb0-0d20-4285-992b-72cb31305cf8	60	-	8816	nb01	replicate 1	TtCan1
#105621	1699	1691	cea0d3c0-56e6-416f-9ded-4a346ab9b69e	60	-	8825	nb01	replicate 1	TtCan1
#105621	1699	1694	2d14883a-8906-4099-99ef-d296b181ef52	60	-	8828	nb01	replicate 1	TtCan1
#105621	1699	1694	97192dcb-478b-4855-be7f-8451a7d2c5e8	60	-	8828	nb01	replicate 1	TtCan1
#105621	1699	1749	036eb94e-44e4-413b-a50f-828becba175a	60	-	8883	nb01	replicate 1	TtCan1
#105621	1699	1714	5399acb9-7cec-4d21-8e2b-4e8282e5d603	60	-	8848	nb01	replicate 1	TtCan1
#105621	1699	1710	ee56cbd1-723c-4e69-917a-af4cdadb2b11	60	-	8844	nb01	replicate 1	TtCan1
#105621	1699	1714	726a2f55-5b60-427a-b5e1-a1c59edb14da	60	-	8848	nb01	replicate 1	TtCan1
#105621	1699	933	7acdcf2c-12b7-45a0-a531-66d0c3b0a394	60	-	8067	nb01	replicate 1	TtCan1
#105621	1699	1215	072918a6-8f2a-47c1-81ec-0a7b8bef4074	60	-	8349	nb01	replicate 1	TtCan1
#105621	1699	1400	95bbfc54-fe5e-46f4-8f0b-e4862baf2f11	60	-	8534	nb01	replicate 1	TtCan1
#105621	1700	1731	e4861f46-df98-4518-9191-2f9b90d79924	60	+	8864	nb01	replicate 1	TtCan1
#105621	1700	950	8be44f1c-7e02-4a8c-a1a7-ebff86547bcc	60	+	8083	nb01	replicate 1	TtCan1
#105621	1700	1112	9f851936-1d17-4000-9798-90cee0723be2	60	+	8245	nb01	replicate 1	TtCan1
#105621	1700	1693	8096cb32-0e66-405f-8300-7cb5486abc2e	60	+	8826	nb01	replicate 1	TtCan1
#105621	1700	1715	c017ac5c-1749-451c-bfab-cab673d9b273	60	+	8848	nb01	replicate 1	TtCan1
#105621	1700	1700	a911b537-7145-4bde-9c07-8bde69d1267c	60	+	8833	nb01	replicate 1	TtCan1
#105621	1700	1736	9319ea87-a50b-4c13-8fd9-109518e4e66a	60	-	8869	nb01	replicate 1	TtCan1
#105621	1700	1152	be92b1ad-1b10-415f-afc3-159d2e786c7a	60	-	8285	nb01	replicate 1	TtCan1
#105621	1700	1694	1fc65a52-993f-4024-b55c-e884501d44b7	60	-	8827	nb01	replicate 1	TtCan1
#105621	1700	1737	f47d073a-f816-45fc-808e-438bba8062b9	60	-	8870	nb01	replicate 1	TtCan1
#105621	1700	1653	0cc618b0-6bd3-40d4-b81a-ed6e04ac351e	60	-	8786	nb01	replicate 1	TtCan1
#105621	1701	1322	5fda6ca3-e730-4b15-acc7-20693303b5f0	60	-	8454	nb01	replicate 1	TtCan1
#105621	1701	1667	b04b45e0-d7b0-4422-8c51-6c2ed3416c96	60	-	8799	nb01	replicate 1	TtCan1
#105621	1701	1732	24e78498-7311-4095-a74a-52b10ce0eb60	60	-	8864	nb01	replicate 1	TtCan1
#105621	1701	1021	053759e1-ed81-4822-ad4a-ba8417bb06c2	60	-	8153	nb01	replicate 1	TtCan1
#105621	1701	1383	4d2e4445-faa7-4831-83f9-cfee17a97b14	60	-	8515	nb01	replicate 1	TtCan1
#105621	1701	1371	d3430426-e663-4619-864a-df4a6a212c12	60	-	8503	nb01	replicate 1	TtCan1
#105621	1702	1594	b0b04bab-b7f4-43e3-b197-cc8899904454	60	-	8725	nb01	replicate 1	TtCan1
#105621	1702	1671	eb1649f1-23a6-412e-bbb2-83194280df2b	60	-	8802	nb01	replicate 1	TtCan1
#105621	1703	1707	e31bd8d5-1da8-4409-8245-1a0c26e69c09	60	+	8837	nb01	replicate 1	TtCan1
#105621	1703	1126	c18882b2-411e-40dc-9628-480e37560482	60	+	8256	nb01	replicate 1	TtCan1
#105621	1703	1635	554ab038-2af3-446a-b3da-3d775d49edad	60	+	8765	nb01	replicate 1	TtCan1
#105621	1703	1506	6572dd75-a550-4cb4-95fc-c0e037745ed7	60	-	8636	nb01	replicate 1	TtCan1
#105621	1703	1395	345923f0-15a6-46c9-acc3-e5a0c0a0758b	60	-	8525	nb01	replicate 1	TtCan1
#105621	1703	962	2015a587-14cd-4912-afc2-bb31fdccaf30	60	-	8092	nb01	replicate 1	TtCan1
#105621	1703	1610	3608fbc3-1355-48ad-a01d-83de256b1e72	60	-	8740	nb01	replicate 1	TtCan1
#105621	1703	1166	05e947a2-5205-4951-b6e0-84ba744c6b6e	60	-	8296	nb01	replicate 1	TtCan1
#105621	1704	1081	607623be-265f-4e7a-802c-60097f5d2fe2	60	+	8210	nb01	replicate 1	TtCan1
#105621	1704	1694	2c681710-4336-4456-8de6-3e0fc4ff289d	60	+	8823	nb01	replicate 1	TtCan1
#105621	1704	1691	dffe6500-98e6-4141-8190-b6dad82b4deb	60	+	8820	nb01	replicate 1	TtCan1
#105621	1704	1696	2ad8ca65-7a14-46ac-b075-73dd51be432e	60	+	8825	nb01	replicate 1	TtCan1
#105621	1704	922	3e9259db-2bc4-4102-ad86-a7758b151c10	60	+	8051	nb01	replicate 1	TtCan1
#105621	1704	1694	936947cf-7218-4454-a3ef-31676953ffce	60	+	8823	nb01	replicate 1	TtCan1
#105621	1704	941	be39047b-3650-4a2d-9d70-3a0df9adedaf	60	+	8070	nb01	replicate 1	TtCan1
#105621	1704	1691	5ddacfff-19f9-47c2-ab98-fc34e30fb684	60	+	8820	nb01	replicate 1	TtCan1
#105621	1704	975	c2b6db5a-eeeb-43eb-883d-268df1b3957b	60	+	8104	nb01	replicate 1	TtCan1
#105621	1704	1707	864d3d88-d5d3-44e7-9ae2-e87a9b7a2337	60	+	8836	nb01	replicate 1	TtCan1
#105621	1704	1021	f5481d73-2d74-49fc-9c8c-14b486b7b830	60	+	8150	nb01	replicate 1	TtCan1
#105621	1704	1707	1abc6ca0-ab92-433d-b192-eb951a34c2cc	60	+	8836	nb01	replicate 1	TtCan1
#105621	1704	1692	a5cc274c-238e-4628-a8d8-0fc47cdc15c2	60	+	8821	nb01	replicate 1	TtCan1
#105621	1704	1694	ed4ce7e5-8d35-449b-af4f-9328bc3d5a2d	60	+	8823	nb01	replicate 1	TtCan1
#105621	1704	1667	368cc112-8528-4157-bbf3-c7a1b5e07632	60	+	8796	nb01	replicate 1	TtCan1
#105621	1704	1120	ad746462-f816-4ceb-a13f-e1d7fb06da49	60	+	8249	nb01	replicate 1	TtCan1
#105621	1704	1120	0aeb612e-44f1-4a4d-995b-7dfb3cedeab3	60	+	8249	nb01	replicate 1	TtCan1
#105621	1704	1702	c935b977-efe4-4bb0-823b-130fd11933f4	60	+	8831	nb01	replicate 1	TtCan1
#105621	1704	1707	de6f9f27-b97a-4c45-a4fc-5ab49040fcc8	60	+	8836	nb01	replicate 1	TtCan1
#105621	1704	1694	9c79ff72-b845-4271-8560-3e4f17ac0417	60	+	8823	nb01	replicate 1	TtCan1
#105621	1704	1703	28a4e637-9a1c-443b-933c-52224b45e4c3	60	+	8832	nb01	replicate 1	TtCan1
#105621	1704	1246	9e83d437-f3b1-4522-be9f-e85a02900a65	60	+	8375	nb01	replicate 1	TtCan1
#105621	1704	1694	99a6c7f3-b647-481c-9f3a-1980e9df6d07	60	+	8823	nb01	replicate 1	TtCan1
#105621	1704	1659	648f486c-c859-4c3f-bcb6-b7582663836a	60	+	8788	nb01	replicate 1	TtCan1
#105621	1704	1543	a20b9d67-f2ae-4884-94e7-14dc7a0c5df9	60	-	8672	nb01	replicate 1	TtCan1
#105621	1704	1738	79b01d72-5696-4989-b82f-078910765be6	60	-	8867	nb01	replicate 1	TtCan1
#105621	1704	1738	178c9af1-9b76-4596-b3ff-7bcd90f9811f	60	-	8867	nb01	replicate 1	TtCan1
#105621	1704	1242	3ad3f734-88c4-40e0-be18-d6b56bbf4ff2	60	-	8371	nb01	replicate 1	TtCan1
#105621	1704	1304	a5bd9b14-0940-4f8d-bb5a-c495ffd629f1	60	-	8433	nb01	replicate 1	TtCan1
#105621	1704	1117	48befe12-7b4c-4ab0-8616-1bd9fa36f485	60	-	8246	nb01	replicate 1	TtCan1
#105621	1704	1691	2fd201f9-a4f8-4581-a0cd-f7c43235c336	60	-	8820	nb01	replicate 1	TtCan1
#105621	1704	1669	a4ff623f-e8d6-4a81-8c2a-e7901a82615f	60	-	8798	nb01	replicate 1	TtCan1
#105621	1704	1691	bf5531f4-ef78-4aa2-95d7-901a4ecad402	60	-	8820	nb01	replicate 1	TtCan1
#105621	1704	1712	ae51b995-a9eb-428b-8588-03dc08eab553	60	-	8841	nb01	replicate 1	TtCan1
#105621	1704	1674	99486b1a-9256-45cc-97c6-bd67725ca844	60	-	8803	nb01	replicate 1	TtCan1
#105621	1704	1710	c93f33fb-4944-4088-b84a-1a2681032f93	60	-	8839	nb01	replicate 1	TtCan1
#105621	1704	1693	84cc0727-7f84-499b-80ff-bbad6b24cc8b	60	-	8822	nb01	replicate 1	TtCan1
#105621	1704	1012	8f38c332-1ddf-4f6f-b9ef-1bdc5483a90e	60	-	8141	nb01	replicate 1	TtCan1
#105621	1704	1112	a103d8b4-a9b2-4c90-ae22-d74824e3a028	60	-	8241	nb01	replicate 1	TtCan1
#105621	1704	1668	716c28e3-0206-4da5-9928-c17ee8a927ff	60	-	8797	nb01	replicate 1	TtCan1
#105621	1704	1651	22deee36-0ba9-4a2f-a854-94d2dfe9b1d9	60	-	8780	nb01	replicate 1	TtCan1
#105621	1704	1699	8e08bfc8-b103-47c8-b20b-cd6dce382c2c	60	-	8828	nb01	replicate 1	TtCan1
#105621	1704	912	cf8fc2fe-d185-4a5a-ac86-d7414b0f5ec7	60	-	8041	nb01	replicate 1	TtCan1
#105621	1704	912	3f863c51-d088-4637-bd27-9718986569e8	60	-	8041	nb01	replicate 1	TtCan1
#105621	1704	1715	1d7e3c59-db4d-4f51-b754-025d11dd36b6	60	-	8844	nb01	replicate 1	TtCan1
#105621	1704	1700	a4a8bb93-0958-4281-a447-0754dcf0d8b3	60	-	8829	nb01	replicate 1	TtCan1
#105621	1704	1152	eef0c839-dfe6-4f34-9eb0-76a0c7aa9b6d	60	-	8281	nb01	replicate 1	TtCan1
#105621	1704	1710	9e8fb5cb-a193-4021-ad97-462a2b13c6f5	60	-	8839	nb01	replicate 1	TtCan1
#105621	1704	1691	0077edb1-d5cd-4bfb-bb8c-78cd27c6fa66	60	-	8820	nb01	replicate 1	TtCan1
#105621	1704	1698	26f2712a-0fa0-4764-8a91-ba6bf1d199de	60	-	8827	nb01	replicate 1	TtCan1
#105621	1704	997	9dbd9ca1-575c-4362-8adc-62dc3ceec0ab	60	-	8126	nb01	replicate 1	TtCan1
#105621	1704	1710	b563bd9f-6cdb-4519-ab8c-0cb1e7c95c59	60	-	8839	nb01	replicate 1	TtCan1
#105621	1704	1745	0f0f8fc8-d469-4cda-99f3-4059db37007a	60	-	8874	nb01	replicate 1	TtCan1
#105621	1705	1707	34415ca1-7d95-499f-b3bf-4abc4d42f9a6	60	+	8835	nb01	replicate 1	TtCan1
#105621	1705	1732	a4482f86-41fe-41db-849e-3b84fed5b41b	60	+	8860	nb01	replicate 1	TtCan1
#105621	1705	1700	468b95cb-cdb7-4175-b03a-4f024793b13e	60	+	8828	nb01	replicate 1	TtCan1
#105621	1705	1707	0ee22c8e-0f44-4a0e-9789-fb965d347d4f	60	+	8835	nb01	replicate 1	TtCan1
#105621	1705	992	3075a5c2-d40e-473c-a8fc-ccfc59f9caab	60	+	8120	nb01	replicate 1	TtCan1
#105621	1705	1695	c00431f3-21f3-474b-a7d3-7580816734e4	60	+	8823	nb01	replicate 1	TtCan1
#105621	1705	1708	4b941f18-907d-4148-9070-52b2a7e86d86	60	+	8836	nb01	replicate 1	TtCan1
#105621	1705	1691	2495fedb-2d11-4804-8dea-28b4ba50f7bb	60	+	8819	nb01	replicate 1	TtCan1
#105621	1705	1055	2464e59d-aedd-47bb-801c-e0791cb2f35a	60	+	8183	nb01	replicate 1	TtCan1
#105621	1705	1701	d1d1f31d-4552-4f0a-b798-c16e64aa79a6	60	+	8829	nb01	replicate 1	TtCan1
#105621	1705	1706	8363466f-fcb2-47a5-949a-2d7c7a7b4bcb	60	+	8834	nb01	replicate 1	TtCan1
#105621	1705	1737	e7269eb1-2a9a-4f00-90b6-baf6149c29ee	60	+	8865	nb01	replicate 1	TtCan1
#105621	1705	1707	a3147844-acab-4b70-98e3-e54e8beaa238	60	+	8835	nb01	replicate 1	TtCan1
#105621	1705	1710	c7df965f-5e34-4d96-ba25-aadb4874fe6b	60	+	8838	nb01	replicate 1	TtCan1
#105621	1705	1707	5de616e2-996d-4662-a11a-947bb6406150	60	+	8835	nb01	replicate 1	TtCan1
#105621	1705	886	98be9806-343e-42be-b2ed-9c394bc4500f	60	+	8014	nb01	replicate 1	TtCan1
#105621	1705	895	8ef9ddbe-06bc-4671-ae29-ad5c06f329c2	60	+	8023	nb01	replicate 1	TtCan1
#105621	1705	1703	5fc1951a-cab6-429a-bc88-7030abfbafed	60	+	8831	nb01	replicate 1	TtCan1
#105621	1705	1292	25901813-7776-4d55-81e5-fcb2949ad209	60	+	8420	nb01	replicate 1	TtCan1
#105621	1705	1685	93f0fb0b-398b-434b-b146-e5f152f7ff79	60	+	8813	nb01	replicate 1	TtCan1
#105621	1705	1249	87dbe242-3def-4166-834a-0136c02f1041	60	+	8377	nb01	replicate 1	TtCan1
#105621	1705	1737	0d7044a3-30c6-44a8-a714-bccd1a24c558	60	+	8865	nb01	replicate 1	TtCan1
#105621	1705	923	9f0a1efb-df43-4c70-8c3e-14772d169306	60	+	8051	nb01	replicate 1	TtCan1
#105621	1705	1702	287426cf-90ee-447e-81b4-d379a62b80ae	60	+	8830	nb01	replicate 1	TtCan1
#105621	1705	1082	bbfea7f0-72ee-450b-8681-595060841f06	60	+	8210	nb01	replicate 1	TtCan1
#105621	1705	1738	c1be86c0-6335-4822-9850-1a279d91d08f	60	+	8866	nb01	replicate 1	TtCan1
#105621	1705	1696	4ea65ea2-768c-4fa9-ae06-8fb82ec74c4b	60	+	8824	nb01	replicate 1	TtCan1
#105621	1705	1696	c95fb990-c708-40e1-ab16-82137160119d	60	+	8824	nb01	replicate 1	TtCan1
#105621	1705	1739	40ba9bfe-a6b2-4998-9e86-0326eafe3259	60	+	8867	nb01	replicate 1	TtCan1
#105621	1705	1707	e5b6d701-897b-4116-826d-f78939e9135c	60	+	8835	nb01	replicate 1	TtCan1
#105621	1705	1731	7490711f-8bdc-4dbe-8b4b-89f4d15e3313	60	+	8859	nb01	replicate 1	TtCan1
#105621	1705	1284	1ff55d4b-f466-4bb1-a1bb-1116aa2d659e	60	+	8412	nb01	replicate 1	TtCan1
#105621	1705	1714	ad11c141-ed9c-4cfd-8166-4400f490769a	60	-	8842	nb01	replicate 1	TtCan1
#105621	1705	1530	93c4a29b-b275-498c-9e92-b64e44ad2e82	60	-	8658	nb01	replicate 1	TtCan1
#105621	1705	1719	037a8aa7-f80a-4332-8824-86aabd1fefb5	60	-	8847	nb01	replicate 1	TtCan1
#105621	1705	992	cf390667-4310-4441-8fcc-d10e634fb3ea	60	-	8120	nb01	replicate 1	TtCan1
#105621	1705	1694	8c425725-256b-47ac-8745-3e37c8afba89	60	-	8822	nb01	replicate 1	TtCan1
#105621	1705	1298	31a17ef8-1d1c-429e-8d18-911cdbb28bef	60	-	8426	nb01	replicate 1	TtCan1
#105621	1705	1707	b50a226b-36b9-4dff-8ce9-58694eeda944	60	-	8835	nb01	replicate 1	TtCan1
#105621	1705	1701	3f181a4c-ba55-4435-bc2b-b17dfac9b323	60	-	8829	nb01	replicate 1	TtCan1
#105621	1705	1574	cc558845-026d-4157-a589-9d3801f3230c	60	-	8702	nb01	replicate 1	TtCan1
#105621	1705	1723	ae26e6e3-0ab5-4f0d-9c54-3c3f4006a955	60	-	8851	nb01	replicate 1	TtCan1
#105621	1705	1610	0a925fb7-d17b-4fe5-90af-d04b2580ea3b	60	-	8738	nb01	replicate 1	TtCan1
#105621	1705	1707	42706008-0746-4150-88aa-05a0ff2362fb	60	-	8835	nb01	replicate 1	TtCan1
#105621	1705	1707	8f676ff1-16a6-4203-9c54-79bd4c140a2f	60	-	8835	nb01	replicate 1	TtCan1
#105621	1705	1751	de15079d-d62e-4e91-b1e0-5cf04400c930	60	-	8879	nb01	replicate 1	TtCan1
#105621	1705	1336	01144ad6-a0a0-4cdc-8b03-f317f37d63d8	60	-	8464	nb01	replicate 1	TtCan1
#105621	1706	1708	6c054b6e-1d2f-4c44-b2c4-aaefc92ca882	60	+	8835	nb01	replicate 1	TtCan1
#105621	1706	1699	f58ef44a-e740-4329-873b-255d4c11e3f6	60	+	8826	nb01	replicate 1	TtCan1
#105621	1706	1569	bef08f1e-8424-4522-86fe-cf5d3ed6d281	60	+	8696	nb01	replicate 1	TtCan1
#105621	1706	1710	482d1f65-4e19-47c3-b80a-475c80a8c9ad	60	+	8837	nb01	replicate 1	TtCan1
#105621	1706	1518	b4924758-02ec-43c4-92ad-086bb81ca799	60	+	8645	nb01	replicate 1	TtCan1
#105621	1706	1710	72482c41-ce09-4bce-acbe-fdc976f20542	60	+	8837	nb01	replicate 1	TtCan1
#105621	1706	1294	8114ce24-84f4-4175-bfc9-785b3e19600a	60	+	8421	nb01	replicate 1	TtCan1
#105621	1706	1310	0ca9f693-c547-4a8d-a4ed-3adfc50c869b	60	+	8437	nb01	replicate 1	TtCan1
#105621	1706	1460	827688c9-8f46-4e4c-bb3b-4d2250670d64	60	+	8587	nb01	replicate 1	TtCan1
#105621	1706	1299	994e0652-42e1-45aa-b646-d9542278fd1c	60	+	8426	nb01	replicate 1	TtCan1
#105621	1706	1714	a8fa104d-e4ac-4a09-9de3-1d201be0c107	60	+	8841	nb01	replicate 1	TtCan1
#105621	1706	1714	df62079a-973b-4d30-8a3c-f35eed43c449	60	+	8841	nb01	replicate 1	TtCan1
#105621	1706	1060	97275972-a0ea-4751-8785-e8401a176805	60	+	8187	nb01	replicate 1	TtCan1
#105621	1706	1294	e3967376-2168-40f0-b917-d38b3f036de1	60	+	8421	nb01	replicate 1	TtCan1
#105621	1706	1703	6e0ee6db-a86a-429d-a7ec-87550ac20ef9	60	+	8830	nb01	replicate 1	TtCan1
#105621	1706	1694	07f676fe-2365-4439-8c20-764f1d5dbe71	60	+	8821	nb01	replicate 1	TtCan1
#105621	1706	1738	74b0c782-9ba5-46d8-ac30-7eca12e9da2f	60	+	8865	nb01	replicate 1	TtCan1
#105621	1706	1644	f95c9043-b408-4b3b-bbbd-42bbf6c98d20	60	+	8771	nb01	replicate 1	TtCan1
#105621	1706	1681	ac9d98d8-d257-42fc-b66a-19052ead9463	60	+	8808	nb01	replicate 1	TtCan1
#105621	1706	1693	981b13bc-0c5c-49b2-a7ff-1aa3d76c7535	60	+	8820	nb01	replicate 1	TtCan1
#105621	1706	1557	d3cdcb4d-161b-45f4-b9fa-8e45aa489a8f	60	+	8684	nb01	replicate 1	TtCan1
#105621	1706	1730	23171533-7da3-456a-b357-c2b1a8d17f9b	60	+	8857	nb01	replicate 1	TtCan1
#105621	1706	1500	d036e5c5-9929-4155-aa4a-a885e4352abc	60	+	8627	nb01	replicate 1	TtCan1
#105621	1706	1689	554e485b-ff88-44f3-933a-7e8736d4e0e7	60	+	8816	nb01	replicate 1	TtCan1
#105621	1706	1710	b794ea83-dc79-46f1-86b8-716068ecd05e	60	+	8837	nb01	replicate 1	TtCan1
#105621	1706	1707	9f622cc8-1416-4dc4-9931-c15fce17df7e	60	+	8834	nb01	replicate 1	TtCan1
#105621	1706	1710	5d1fd9f6-f5c2-4146-b075-132a7d0eeea0	60	+	8837	nb01	replicate 1	TtCan1
#105621	1706	1719	5b90a07f-e655-4029-b217-da491f9d45cc	60	+	8846	nb01	replicate 1	TtCan1
#105621	1706	1549	93ab01ac-4a5a-4d3c-a1cc-9c961f1fa46e	60	+	8676	nb01	replicate 1	TtCan1
#105621	1706	1512	d9f24431-ec94-4dd0-b50b-837c27649a20	60	+	8639	nb01	replicate 1	TtCan1
#105621	1706	1708	c1405000-5e8c-4be6-aec7-a6dfbc6a11a6	60	+	8835	nb01	replicate 1	TtCan1
#105621	1706	1714	323f5919-c8c0-4592-8af3-aec9c2608943	60	+	8841	nb01	replicate 1	TtCan1
#105621	1706	981	6c3e33f6-7ca5-4883-9296-9071e8fe6348	60	+	8108	nb01	replicate 1	TtCan1
#105621	1706	1714	2a0e71df-e9bd-4fa6-8a9a-172a92a1f9f1	60	-	8841	nb01	replicate 1	TtCan1
#105621	1706	1725	bef4bb54-8225-49d8-8819-70a43ab56d9c	60	-	8852	nb01	replicate 1	TtCan1
#105621	1706	1294	dd9d04d9-38e4-427c-b464-8bdc739c62c0	60	-	8421	nb01	replicate 1	TtCan1
#105621	1706	1094	3c550d1b-52bf-47d5-9bdd-f7f1ac2b04ce	60	-	8221	nb01	replicate 1	TtCan1
#105621	1706	1734	5ca6efa8-5fa3-4bba-98d9-47e5e3a03f82	60	-	8861	nb01	replicate 1	TtCan1
#105621	1706	1573	fc6387b9-23f4-4d5a-abea-d91910c8bee5	60	-	8700	nb01	replicate 1	TtCan1
#105621	1706	1691	14ed861e-7298-43dd-b927-8ab9016243ea	60	-	8818	nb01	replicate 1	TtCan1
#105621	1706	1730	3916a05c-bde5-4105-90b1-f58d82208256	60	-	8857	nb01	replicate 1	TtCan1
#105621	1706	1738	fcd0fbe1-3378-4bf4-be48-eb8ce44c0829	60	-	8865	nb01	replicate 1	TtCan1
#105621	1706	1662	aeddbec0-6a94-457c-9acc-c3005da98b20	60	-	8789	nb01	replicate 1	TtCan1
#105621	1706	1705	d3e4220f-b4c1-4d1d-9739-c498c020e5b1	60	-	8832	nb01	replicate 1	TtCan1
#105621	1706	1742	2a33e173-e17f-496a-82cd-18e043cbd02a	60	-	8869	nb01	replicate 1	TtCan1
#105621	1706	1710	d129246a-dfae-41ef-81ad-303e621e6e0a	60	-	8837	nb01	replicate 1	TtCan1
#105621	1706	960	71f6acd2-4acf-4a57-9d2f-0ebcbd4c2a15	60	-	8087	nb01	replicate 1	TtCan1
#105621	1706	1691	74f55a03-25c1-4ba7-af81-e97a972a58a0	60	-	8818	nb01	replicate 1	TtCan1
#105621	1706	1665	43f8b970-8b05-4b88-8bc7-537dfa40d880	60	-	8792	nb01	replicate 1	TtCan1
#105621	1706	955	6907550b-add5-4c99-94b5-a87b21f3191c	60	-	8082	nb01	replicate 1	TtCan1
#105621	1706	1707	1c68f03c-553e-40ee-bf80-f41fe55c31b7	60	-	8834	nb01	replicate 1	TtCan1
#105621	1706	1703	b57cc799-8e9d-4a1e-948f-90ca8319c620	60	-	8830	nb01	replicate 1	TtCan1
#105621	1706	1667	f5ee0138-72fb-44e3-8ac9-5ae6d0129779	60	-	8794	nb01	replicate 1	TtCan1
#105621	1706	1547	a1f5cfc8-d1c1-4234-ab32-d30fbc8d78b7	60	-	8674	nb01	replicate 1	TtCan1
#105621	1706	1705	266a5781-4d6c-4a3d-91f1-2030eae26d78	60	-	8832	nb01	replicate 1	TtCan1
#105621	1706	924	ef8b0209-db3d-49eb-85bf-3bb777ec9ad5	60	-	8051	nb01	replicate 1	TtCan1
#105621	1706	1626	5e021bea-516c-4ad3-9d90-8c9203a34d0d	60	-	8753	nb01	replicate 1	TtCan1
#105621	1706	1714	8fc32381-8a39-4eae-86e1-16e74261c0fc	60	-	8841	nb01	replicate 1	TtCan1
#105621	1706	1691	977c69c7-d6f9-4b89-aff3-304de9a5a034	60	-	8818	nb01	replicate 1	TtCan1
#105621	1706	1561	e2cbd301-3226-4cbd-bbd7-f509702d5de7	60	-	8688	nb01	replicate 1	TtCan1
#105621	1706	1722	e3fede3d-0a37-46b7-b859-ca395f4057fc	60	-	8849	nb01	replicate 1	TtCan1
#105621	1706	1215	19a0f563-96c0-4c89-adcb-85416d948fb0	60	-	8342	nb01	replicate 1	TtCan1
#105621	1706	1694	745a5abe-a5f5-4550-aabe-fc88fbc41bcb	60	-	8821	nb01	replicate 1	TtCan1
#105621	1706	1710	2bf4101f-83b1-48c5-9b8b-d37c2cd72cc9	60	-	8837	nb01	replicate 1	TtCan1
#105621	1707	1691	7e4ef54e-cc8f-4272-80ab-d6492fa8317c	60	+	8817	nb01	replicate 1	TtCan1
#105621	1707	1706	7fa7e5d2-9830-4d7d-b0da-de3703b51ab3	60	+	8832	nb01	replicate 1	TtCan1
#105621	1707	1667	361e31aa-9adf-4498-bd59-f1cd99babe0b	60	+	8793	nb01	replicate 1	TtCan1
#105621	1707	1702	488055fa-a075-46d4-8975-440e764f094a	60	+	8828	nb01	replicate 1	TtCan1
#105621	1707	1737	fe7b5611-cb4d-448e-af95-1d21d5f3fb95	60	+	8863	nb01	replicate 1	TtCan1
#105621	1707	1707	a6c6176c-aaa6-4032-8ecf-27d05909faf6	60	+	8833	nb01	replicate 1	TtCan1
#105621	1707	1732	fcd50bd6-c9dd-4fd0-ba62-e500004c6147	60	-	8858	nb01	replicate 1	TtCan1
#105621	1707	1376	13fd2105-6074-4dca-a173-796fd86c8e66	60	-	8502	nb01	replicate 1	TtCan1
#105621	1707	1731	a76aa16d-8039-4995-9369-c9ea89492f82	60	-	8857	nb01	replicate 1	TtCan1
#105621	1707	1694	03ab1703-a987-43f1-b896-6adff4840ddf	60	-	8820	nb01	replicate 1	TtCan1
#105621	1707	1204	e9c0ade7-24d5-4f10-8ede-62b80dfa0568	60	-	8330	nb01	replicate 1	TtCan1
#105621	1708	1739	962f2f63-6b34-4a57-b0e9-da724f06c6a8	60	+	8864	nb01	replicate 1	TtCan1
#105621	1708	1152	5d889ff5-cd39-4b2c-96a8-85820f5eee40	60	+	8277	nb01	replicate 1	TtCan1
#105621	1708	1674	28e8a997-c5b4-4672-b5ff-57cb2750fc2a	60	+	8799	nb01	replicate 1	TtCan1
#105621	1708	1458	e20c2911-12bd-4d62-abeb-4272e8ab12c9	60	+	8583	nb01	replicate 1	TtCan1
#105621	1708	1693	e38e41b9-aae6-4e3a-8007-94adc7f25bc3	60	+	8818	nb01	replicate 1	TtCan1
#105621	1708	1732	8afe255a-720c-46db-9bde-18e489fe0f38	60	+	8857	nb01	replicate 1	TtCan1
#105621	1708	1739	a323ac26-05ba-4f90-8f0a-ff117a2a4960	60	+	8864	nb01	replicate 1	TtCan1
#105621	1708	1748	18afaebb-1adf-4d74-aabb-2f6fc56b4d10	60	+	8873	nb01	replicate 1	TtCan1
#105621	1708	1731	9e6e74a3-b2ca-418a-a233-37caa954b24a	60	+	8856	nb01	replicate 1	TtCan1
#105621	1708	1255	845c9697-c41e-4a56-9172-2a3eaab7aa5d	60	+	8380	nb01	replicate 1	TtCan1
#105621	1708	1691	53760b20-4baf-4817-bb8f-c2b62b5e3d5a	60	+	8816	nb01	replicate 1	TtCan1
#105621	1708	1710	a51877e2-8e4e-4393-baa6-14d9140757ad	60	+	8835	nb01	replicate 1	TtCan1
#105621	1708	983	685da50b-514f-4b30-b475-36f77f8fe9cc	60	+	8108	nb01	replicate 1	TtCan1
#105621	1708	1708	ece9fcac-bf70-48c4-9009-45c50eedc8dc	60	+	8833	nb01	replicate 1	TtCan1
#105621	1708	1610	e1fdb248-7fbd-457d-8c42-686de489f8d0	60	-	8735	nb01	replicate 1	TtCan1
#105621	1708	1689	267df0bb-d710-4cd6-bd68-636939d244d2	60	-	8814	nb01	replicate 1	TtCan1
#105621	1708	1694	5990604d-78ba-4143-b361-143e3659d463	60	-	8819	nb01	replicate 1	TtCan1
#105621	1708	1205	b94c402c-c45a-4908-bc2d-6e54b97f54b0	60	-	8330	nb01	replicate 1	TtCan1
#105621	1708	1698	e99688a1-f13d-4b7a-9460-ccad07a6730b	60	-	8823	nb01	replicate 1	TtCan1
#105621	1708	1703	71114840-292c-43b4-bf93-3ba0830d1579	60	-	8828	nb01	replicate 1	TtCan1
#105621	1708	1732	10a1499c-3813-4dd3-927f-657d3b3ffcf6	60	-	8857	nb01	replicate 1	TtCan1
#105621	1708	1735	0d271c17-9f19-4de1-8887-08e566557219	60	-	8860	nb01	replicate 1	TtCan1
#105621	1708	1707	3156724d-570e-458d-866c-1149cb793374	60	-	8832	nb01	replicate 1	TtCan1
[truncated: 208,838+ more rows]

## Sheet: SupFig6a
AaCan2	cA4 activator	RNA_reporter	replicate_1	replicate_2	replicate_3	mean	sd
AaCan2	10 nM	A1	3.45122	3.77877	3.22064	3.48354	0.280466
AaCan2	10 nM	A2	4.29266	3.46509	3.84223	3.86666	0.414323
AaCan2	10 nM	A3	2.42417	2.75448	2.27587	2.48484	0.245003
AaCan2	10 nM	A4	5.10433	6.51086	5.03144	5.54888	0.833899
AaCan2	10 nM	A5	2.78213	3.12331	3.23252	3.04599	0.234942
AaCan2	10 nM	A6	5.52303	6.58143	5.35942	5.8213	0.663362
AaCan2	10 nM	A7	7.40197	9.22486	695.028	8.31342	1.28898
AaCan2	10 nM	A8	2.96239	3.56153	2.8154	3.11311	0.395235
AaCan2	10 nM	A9	2.87354	2.9511	2.57309	2.79924	0.199659
AaCan2	10 nM	A10	4.33549	4.23898	3.9737	4.18272	0.187342
AaCan2	10 nM	A11	6.8813	8.59378	7.80964	7.76157	0.857251
AaCan2	10 nM	A12	3.76787	4.48996	4.14364	4.13383	0.361146
AaCan2	10 nM	B1	4.13786	5.08939	4.57375	4.60033	0.476321
AaCan2	10 nM	B2	5.4102	7.81532	7.56886	6.93146	1.3232
AaCan2	10 nM	B3	9.98044	15.9389	10.6254	10.3029	0.456043
AaCan2	10 nM	B4	5.89315	8.15689	6.77552	6.94185	1.141
AaCan2	10 nM	B5	2.6471	3.48453	3.37381	3.16848	0.45491
AaCan2	10 nM	B6	5.2308	7.05086	5.21242	5.83136	1.05616
AaCan2	10 nM	B7	3.46176	3.12259	5.78576	4.12337	1.44963
AaCan2	10 nM	B8	3.26792	5.11044	3.26797	3.88211	1.06377
AaCan2	10 nM	B9	-0.0525197	-0.481362	-0.718152	-0.417345	0.337402
AaCan2	10 nM	B10	3.01781	3.29991	3.3505	3.22274	0.179266
AaCan2	10 nM	B11	4.28047	5.1651	4.101	4.51552	0.569666
AaCan2	10 nM	B12	1.90444	1.99209	1.73684	1.87779	0.129697
AaCan2	10 nM	C1	4.895	5.59424	4.98611	5.15845	0.380149
AaCan2	10 nM	C2	5.43302	7.32937	7.05479	6.60573	1.02483
AaCan2	10 nM	C3	5.52961	7.26114	6.58699	6.45924	0.872804
AaCan2	10 nM	C4	3.86893	3.36738	3.33533	3.52388	0.29925
AaCan2	10 nM	C5	3.27389	4.29382	3.48816	3.68529	0.537783
AaCan2	10 nM	C6	4.62596	5.07781	3.78122	4.495	0.658142
AaCan2	10 nM	C7	2.80716	3.19657	4.71394	3.57256	1.00746
AaCan2	10 nM	C8	2.82689	2.68475	2.53206	2.68123	0.147447
AaCan2	10 nM	C9	3.46659	2.77679	2.66047	2.96795	0.43573
AaCan2	10 nM	C10	1.40961	1.54112	1.61647	1.5224	0.10469
AaCan2	10 nM	C11	2.81199	3.35412	3.05644	3.07418	0.271501
AaCan2	10 nM	C12	2.20542	2.00149	1.97641	2.06111	0.125606
AaCan2	10 nM	D1	1.91868	-7.76705	2.41318	2.16593	0.349666
AaCan2	10 nM	D2	4.34082	4.50501	4.51395	4.45326	0.0974761
AaCan2	10 nM	D3	6.74703	9.32899	7.54175	7.87259	1.32239
AaCan2	10 nM	D4	4.69015	5.63884	6.56941	5.6328	0.939642
AaCan2	10 nM	D5	8.73833	8.71466	8.52327	8.65876	0.117929
AaCan2	10 nM	D6	4.48481	5.43104	4.20857	4.70814	0.641107
AaCan2	10 nM	D7	7.39417	8.6603	17.1125	8.02724	0.895286
AaCan2	10 nM	D8	1.8239	2.40701	1.75612	1.99567	0.357832
AaCan2	10 nM	D9	-0.399545	-0.74805	-0.490918	-0.546171	0.180703
AaCan2	10 nM	D10	3.19815	3.92935	4.77185	3.96645	0.787507
AaCan2	10 nM	D11	1.31639	1.19228	1.10934	1.20601	0.104203
AaCan2	10 nM	D12	1.47232	1.31521	1.13856	1.3087	0.166978

## Sheet: SupFig6b
effector	cA4 activator	RNA_reporter	replicate_1	replicate_2	mean	sd
AaCan2	10 nM	A1	2.75689	2.84108	2.79898	0.0595356
AaCan2	10 nM	A2	2.67743	2.70028	2.68886	0.0161581
AaCan2	10 nM	A3	2.47439	2.31893	2.39666	0.109926
AaCan2	10 nM	A4	1.93158	2.21059	2.07108	0.19729
AaCan2	10 nM	A5	1.73399	1.49501	1.6145	0.168988
AaCan2	10 nM	A6	2.48681	2.70172	2.59426	0.151968
AaCan2	10 nM	A7	1.90897	2.05171	1.98034	0.100932
AaCan2	10 nM	A8	1.41151	1.43119	1.42135	0.0139092
AaCan2	10 nM	A9	1.52001	1.35228	1.43615	0.118607
AaCan2	10 nM	A10	1.71647	1.26181	1.48914	0.321497
AaCan2	10 nM	A11	1.78468	1.93797	1.86133	0.108387
AaCan2	10 nM	A12	1.19267	1.48421	1.33844	0.20615
AaCan2	10 nM	B1	1.60929	1.35669	1.48299	0.178617
AaCan2	10 nM	B2	1.79627	1.87506	1.83566	0.0557133
AaCan2	10 nM	B3	3.11085	2.97332	3.04209	0.0972467
AaCan2	10 nM	B4	2.20385	1.91474	2.05929	0.204435
AaCan2	10 nM	B5	1.79386	1.4291	1.61148	0.257925
AaCan2	10 nM	B6	2.02496	1.55009	1.78752	0.335784
AaCan2	10 nM	B7	1.44667	1.39204	1.41935	0.0386333
AaCan2	10 nM	B8	1.68154	1.41687	1.54921	0.187148
AaCan2	10 nM	B10	1.42332	1.28365	1.35348	0.0987614
AaCan2	10 nM	B11	1.51355	1.42578	1.46967	0.0620637
AaCan2	10 nM	B12	1.35181	1.2858	1.31881	0.0466749
AaCan2	10 nM	C1	2.19796	3.06027	2.62911	0.60975
AaCan2	10 nM	C2	2.89495	3.40676	3.15086	0.361904
AaCan2	10 nM	C3	3.09734	3.91415	3.50574	0.577574
AaCan2	10 nM	C4	2.18473	1.88784	2.03628	0.209932
AaCan2	10 nM	C5	2.81885	3.78317	3.30101	0.681881
AaCan2	10 nM	C6	2.97554	4.72255	3.84904	1.23532
AaCan2	10 nM	C7	1.75111	1.78436	1.76773	0.0235101
AaCan2	10 nM	C8	2.42574	2.27263	2.34918	0.108262
AaCan2	10 nM	C9	3.50301	3.39898	3.45099	0.0735575
AaCan2	10 nM	C10	1.38923	1.45309	1.42116	0.0451559
AaCan2	10 nM	C11	1.47295	1.27667	1.37481	0.138793
AaCan2	10 nM	C12	1.36289	1.17932	1.27111	0.129802
AaCan2	10 nM	D1	1.63073	1.64654	1.63864	0.0111812
AaCan2	10 nM	D2	2.60224	3.12239	2.86231	0.367802
AaCan2	10 nM	D3	3.25439	3.4599	3.35715	0.14532
AaCan2	10 nM	D4	3.31665	2.96858	3.14262	0.24612
AaCan2	10 nM	D5	2.30763	2.15472	2.23118	0.10812
AaCan2	10 nM	D6	1.79656	2.18067	1.98862	0.271606
AaCan2	10 nM	D7	2.25267	2.43698	2.34483	0.130333
AaCan2	10 nM	D8	1.77876	1.43504	1.6069	0.243047
AaCan2	10 nM	D10	2.18876	1.68616	1.93746	0.355393
AaCan2	10 nM	D11	1.20351	1.05008	1.1268	0.108494
AaCan2	10 nM	D12	1.34394	1.45336	1.39865	0.0773746

## Sheet: SupFig6c
effector	cA4 activator	DNA_reporter	FAM_rep1	FAM_rep2	delta_mean	delta_sd
AaCan2	50 nM	A1	6477.79	4947.21	5712.5	1082.28
AaCan2	50 nM	A10	2458.62	1545.63	2002.12	645.583
AaCan2	50 nM	A11	6411.24	2472.45	4441.85	2785.14
AaCan2	50 nM	A12	1174.2	-10.832	581.682	837.942
AaCan2	50 nM	A2	-1165.73	10272.1	4553.19	8087.78
AaCan2	50 nM	A3	-3263.99	4855.09	795.55	5741.05
AaCan2	50 nM	A4	2601.8	597.069	1599.44	1417.56
AaCan2	50 nM	A5	12832.8	13224.5	13028.7	277.007
AaCan2	50 nM	A6	6357.4	3806.68	5082.04	1803.63
AaCan2	50 nM	A7	2358.66	0.199219	1179.43	1667.68
AaCan2	50 nM	A8	-897.997	2903.39	1002.7	2687.99
AaCan2	50 nM	A9	-1895.81	2473.64	288.915	3089.67
AaCan2	50 nM	B1	2517.22	2420.59	2468.91	68.3318
AaCan2	50 nM	B10	2809.55	1008.59	1909.07	1273.47
AaCan2	50 nM	B11	-1509.02	644.939	-432.041	1523.08
AaCan2	50 nM	B12	3545.25	-1294.75	1125.25	3422.39
AaCan2	50 nM	B2	6676.35	24541.4	15608.9	12632.5
AaCan2	50 nM	B3	5355.38	6273.23	5814.31	649.018
AaCan2	50 nM	B4	4898.95	6469.82	5684.38	1110.78
AaCan2	50 nM	B5	1847.64	337.002	1092.32	1068.18
AaCan2	50 nM	B6	3983.32	1903.15	2943.24	1470.91
AaCan2	50 nM	B7	1915.48	1460.02	1687.75	322.057
AaCan2	50 nM	B8	2016.9	6238.85	4127.87	2985.37
AaCan2	50 nM	B9	-532.421	-601.121	-566.771	48.578
AaCan2	50 nM	C1	630.451	3931.23	2280.84	2334
AaCan2	50 nM	C10	1314.09	3270.5	2292.3	1383.39
AaCan2	50 nM	C11	297.088	-545.431	-124.172	595.75
AaCan2	50 nM	C12	1702.53	106.503	904.515	1128.56
AaCan2	50 nM	C2	3174.12	13665.8	8419.98	7418.76
AaCan2	50 nM	C3	1417.66	2512.55	1965.1	774.204
AaCan2	50 nM	C4	1888.32	1914.06	1901.19	18.1948
AaCan2	50 nM	C5	24963.5	53420.3	39191.9	20122
AaCan2	50 nM	C6	13179.7	9255.64	11217.7	2774.74
AaCan2	50 nM	C7	832.146	803.662	817.904	20.141
AaCan2	50 nM	C8	5740.11	13551.6	9645.87	5523.58
AaCan2	50 nM	C9	6910.85	8426.49	7668.67	1071.72
AaCan2	50 nM	D1	1686.27	202.896	944.583	1048.9
AaCan2	50 nM	D10	2201.47	2462.12	2331.8	184.308
AaCan2	50 nM	D11	898.116	254.287	576.201	455.256
AaCan2	50 nM	D12	1006.16	509.164	757.663	351.432
AaCan2	50 nM	D2	29551.1	57593.8	43572.5	19829.2
AaCan2	50 nM	D3	7219.84	17326.7	12273.3	7146.63
AaCan2	50 nM	D4	9946.9	24896.9	17421.9	10571.2
AaCan2	50 nM	D5	2358.94	3944.54	3151.74	1121.18
AaCan2	50 nM	D6	10865.1	4399.76	7632.41	4571.66
AaCan2	50 nM	D7	2824.71	5704.71	4264.71	2036.47
AaCan2	50 nM	D8	1657.99	539.403	1098.7	790.96
AaCan2	50 nM	D9	1553.46	-208.325	672.57	1245.77

## Sheet: SupFig6d
effector	cA4 activator	RNA_reporter	replicate_1	replicate_2	mean	sd
TtCan1	50 nM	A1	1.22058	1.22217	1.22137	0.00112396
TtCan1	50 nM	A2	1.22376	1.18044	1.2021	0.0306307
TtCan1	50 nM	A3	1.09032	0.981721	1.03602	0.0767942
TtCan1	50 nM	A4	1.03847	0.937868	0.98817	0.0711373
TtCan1	50 nM	A5	1.06491	1.04219	1.05355	0.0160666
TtCan1	50 nM	A6	1.05754	1.09545	1.0765	0.0268069
TtCan1	50 nM	A7	1.261	0.97902	1.12001	0.199391
TtCan1	50 nM	A8	1.13654	1.06562	1.10108	0.0501497
TtCan1	50 nM	A9	1.22758	1.02906	1.12832	0.140376
TtCan1	50 nM	A10	1.05416	0.976419	1.01529	0.0549704
TtCan1	50 nM	A11	1.04079	0.942686	0.991736	0.0693667
TtCan1	50 nM	A12	1.05603	1.00179	1.02891	0.0383505
TtCan1	50 nM	B1	1.29009	1.16504	1.22757	0.0884293
TtCan1	50 nM	B2	1.13385	1.19435	1.1641	0.0427784
TtCan1	50 nM	B3	1.50538	1.39888	1.45213	0.0753035
TtCan1	50 nM	B4	1.17953	1.19277	1.18615	0.00936136
TtCan1	50 nM	B5	1.18212	1.26175	1.22194	0.0563077
TtCan1	50 nM	B6	1.29772	1.31764	1.30768	0.014091
TtCan1	50 nM	B7	1.51028	1.1039	1.30709	0.287354
TtCan1	50 nM	B8	0.911602	1.00025	0.955928	0.0626859
TtCan1	50 nM	B10	1.12178	0.964357	1.04307	0.111312
TtCan1	50 nM	B11	1.6191	1.22426	1.42168	0.279189
TtCan1	50 nM	B12	1.20292	1.1785	1.19071	0.0172664
TtCan1	50 nM	C1	-10.3958	1.41818	1.41818	NA
TtCan1	50 nM	C2	1.27908	1.2867	1.28289	0.00539211
TtCan1	50 nM	C3	1.05598	1.06299	1.05948	0.00496213
TtCan1	50 nM	C4	2.85278	3.15567	NA	NA
TtCan1	50 nM	C5	1.20387	1.2771	1.24048	0.0517802
TtCan1	50 nM	C6	0.996462	1.13237	1.06442	0.0961002
TtCan1	50 nM	C7	4.64703	5.09116	NA	NA
TtCan1	50 nM	C8	1.25511	1.30988	1.28249	0.0387228
TtCan1	50 nM	C9	1.10325	1.01672	1.05999	0.0611868
TtCan1	50 nM	C10	1.8687	1.7723	1.8205	0.0681661
TtCan1	50 nM	C11	1.10869	1.14398	1.12634	0.024958
TtCan1	50 nM	C12	1.51594	1.00981	1.26287	0.357886
TtCan1	50 nM	D1	-7.66995	5.41105	NA	NA
TtCan1	50 nM	D2	1.23215	1.24785	1.24	0.0111036
TtCan1	50 nM	D3	2.22273	2.06251	2.14262	0.113286
TtCan1	50 nM	D4	1.22898	1.21738	1.22318	0.00819996
TtCan1	50 nM	D5	2.17176	2.1504	2.16108	0.0151067
TtCan1	50 nM	D6	1.20535	1.2583	1.23183	0.037444
TtCan1	50 nM	D7	2.95628	2.16055	2.55841	0.562665
TtCan1	50 nM	D8	1.4457	1.17129	1.3085	0.194036
TtCan1	50 nM	D10	1.15224	1.49611	1.32418	0.243154
TtCan1	50 nM	D11	1.12705	0.764954	0.946003	0.256042
TtCan1	50 nM	D12	1.90477	1.04557	1.47517	0.607553

## Sheet: SupFig7a
nuclease	cA4 activator	temperature	Cycle.Number ( cycle = 10 sec)	FAM.mean	FAM.sd	FAM.sem
AaCan2	0 nM	45°C	1	1564.94	1823.65	1052.88
AaCan2	0 nM	45°C	2	1563.21	1949.3	1125.43
AaCan2	0 nM	45°C	3	1560.73	2035.13	1174.98
AaCan2	0 nM	45°C	4	1820.71	2051.83	1184.62
AaCan2	0 nM	45°C	5	1799.18	2073.26	1197
AaCan2	0 nM	45°C	6	1242.56	2044.65	1180.48
AaCan2	0 nM	45°C	7	1128.54	2309.63	1333.47
AaCan2	0 nM	45°C	8	1325.94	3207.01	1851.57
AaCan2	0 nM	45°C	9	1371.53	3033.46	1751.37
AaCan2	0 nM	45°C	10	1866.67	2124.15	1226.38
AaCan2	0 nM	45°C	11	5323.58	3335.7	1925.87
AaCan2	0 nM	45°C	12	5406.75	3432.1	1981.52
AaCan2	0 nM	45°C	13	5535.25	3283.13	1895.51
AaCan2	0 nM	45°C	14	5684.56	3156.15	1822.2
AaCan2	0 nM	45°C	15	5736.31	3458.83	1996.95
AaCan2	0 nM	45°C	16	5698.49	3391.29	1957.96
AaCan2	0 nM	45°C	17	5954.52	3101.06	1790.4
AaCan2	0 nM	45°C	18	6343.25	3349.62	1933.9
AaCan2	0 nM	45°C	19	6217.28	3599.69	2078.28
AaCan2	0 nM	45°C	20	6232.94	3666.04	2116.59
AaCan2	0 nM	45°C	21	6769.82	3818.88	2204.83
AaCan2	0 nM	45°C	22	6826.25	3817.7	2204.15
AaCan2	0 nM	45°C	23	6971.44	3661.74	2114.11
AaCan2	0 nM	45°C	24	7455.56	3396.99	1961.26
AaCan2	0 nM	45°C	25	7789.6	3475.79	2006.75
AaCan2	0 nM	45°C	26	7815.97	3518.98	2031.68
AaCan2	0 nM	45°C	27	8141.17	3582.03	2068.08
AaCan2	0 nM	45°C	28	8286.05	3454.97	1994.73
AaCan2	0 nM	45°C	29	8773.4	2922.54	1687.33
AaCan2	0 nM	45°C	30	9015.7	3216.91	1857.29
AaCan2	0 nM	45°C	31	9156.4	3695.5	2133.6
AaCan2	0 nM	45°C	32	9274.77	3876.75	2238.24
AaCan2	0 nM	45°C	33	9670.24	3451.84	1992.92
AaCan2	0 nM	45°C	34	10160.4	3564.96	2058.23
AaCan2	0 nM	45°C	35	10506.6	3283.04	1895.47
AaCan2	0 nM	45°C	36	10865.4	3603.33	2080.38
AaCan2	0 nM	45°C	37	10971.2	3558.05	2054.24
AaCan2	0 nM	45°C	38	11302.3	3661.73	2114.1
AaCan2	0 nM	45°C	39	11683.1	3343.78	1930.53
AaCan2	0 nM	45°C	40	11811	3082.28	1779.55
AaCan2	0 nM	45°C	41	12200.7	3214.92	1856.13
AaCan2	0 nM	45°C	42	12208.1	3355.3	1937.18
AaCan2	0 nM	45°C	43	12165.6	3401.12	1963.64
AaCan2	0 nM	45°C	44	12663.6	3764.95	2173.69
AaCan2	0 nM	45°C	45	12858.2	3963.43	2288.29
AaCan2	0 nM	45°C	46	13111.4	4208.21	2429.61
AaCan2	0 nM	45°C	47	13250.3	3932.92	2270.67
AaCan2	0 nM	45°C	48	13344.9	4142.35	2391.59
AaCan2	0 nM	45°C	49	13611.2	4021.25	2321.67
AaCan2	0 nM	45°C	50	13910.5	3893.52	2247.93
AaCan2	0 nM	45°C	51	13980.3	4099.63	2366.92
AaCan2	0 nM	45°C	52	14222.2	3889.01	2245.32
AaCan2	0 nM	45°C	53	14446.7	3220.99	1859.64
AaCan2	0 nM	45°C	54	14443.1	2931.35	1692.42
AaCan2	0 nM	45°C	55	14655.3	2720.48	1570.67
AaCan2	0 nM	45°C	56	15230.4	3759.45	2170.52
AaCan2	0 nM	45°C	57	15373.7	4061.12	2344.69
AaCan2	0 nM	45°C	58	15452.4	3783.71	2184.53
AaCan2	0 nM	45°C	59	16017.5	3557.08	2053.68
AaCan2	0 nM	45°C	60	15983.4	3641.57	2102.46
AaCan2	0 nM	45°C	61	16172.8	4240.79	2448.42
AaCan2	0 nM	45°C	62	16471.1	4034.7	2329.43
AaCan2	0 nM	45°C	63	16917.3	3365.09	1942.83
AaCan2	0 nM	45°C	64	16902.7	3211.13	1853.95
AaCan2	0 nM	45°C	65	16933.3	3985.66	2301.12
AaCan2	0 nM	45°C	66	17030.8	4273.62	2467.38
AaCan2	0 nM	45°C	67	17594.8	3564.75	2058.11
AaCan2	0 nM	45°C	68	17907.6	3453.11	1993.65
AaCan2	0 nM	45°C	69	18197.8	3145	1815.77
AaCan2	0 nM	45°C	70	18189.7	3151.66	1819.61
AaCan2	0 nM	45°C	71	18189.7	3339.13	1927.85
AaCan2	0 nM	45°C	72	18498.2	2927.58	1690.24
AaCan2	0 nM	45°C	73	18538	2940.63	1697.77
AaCan2	0 nM	45°C	74	19426.2	3390.11	1957.28
AaCan2	0 nM	45°C	75	19576.6	3304.88	1908.07
AaCan2	0 nM	45°C	76	19592.4	3481.77	2010.2
AaCan2	0 nM	45°C	77	19708.6	3255.2	1879.39
AaCan2	0 nM	45°C	78	20407.9	3193.83	1843.96
AaCan2	0 nM	45°C	79	20645.3	2784.94	1607.89
AaCan2	0 nM	45°C	80	20527.1	3184.64	1838.65
AaCan2	0 nM	45°C	81	20412.9	3476.38	2007.09
AaCan2	0 nM	45°C	82	21033.2	3793.6	2190.24
AaCan2	0 nM	45°C	83	21137.5	3562.81	2056.99
AaCan2	0 nM	45°C	84	21258.8	3196.15	1845.3
AaCan2	0 nM	45°C	85	21268.8	3254.92	1879.23
AaCan2	0 nM	45°C	86	21370.7	3179.39	1835.62
AaCan2	0 nM	45°C	87	21628.2	3257.82	1880.9
AaCan2	0 nM	45°C	88	22512.3	3732.98	2155.24
AaCan2	0 nM	45°C	89	22691.7	3758.44	2169.93
AaCan2	0 nM	45°C	90	22960.3	3413.74	1970.93
AaCan2	0 nM	45°C	91	23130.7	2978.21	1719.47
AaCan2	0 nM	45°C	92	23047.1	2919.17	1685.38
AaCan2	0 nM	45°C	93	23228.9	2843.37	1641.62
AaCan2	0 nM	45°C	94	23318.8	2968.24	1713.71
AaCan2	0 nM	45°C	95	23865.1	3072.04	1773.64
AaCan2	0 nM	45°C	96	23935.3	3230.62	1865.2
AaCan2	0 nM	45°C	97	24169.2	3442.57	1987.57
AaCan2	0 nM	45°C	98	24470.9	3234.54	1867.46
AaCan2	0 nM	45°C	99	24265.5	3083.7	1780.38
AaCan2	0 nM	45°C	100	24455.5	2889.96	1668.52
AaCan2	0 nM	45°C	101	24775.7	2903.18	1676.15
AaCan2	0 nM	45°C	102	25033.9	2773.52	1601.3
AaCan2	0 nM	45°C	103	25385.9	2736.62	1579.99
AaCan2	0 nM	45°C	104	25545.3	3074.49	1775.06
AaCan2	0 nM	45°C	105	25671.8	3234.31	1867.33
AaCan2	0 nM	45°C	106	25680.6	3338.65	1927.57
AaCan2	0 nM	45°C	107	25841.8	2781.35	1605.81
AaCan2	0 nM	45°C	108	26208.4	2823.53	1630.17
AaCan2	0 nM	45°C	109	26264.6	3164.28	1826.9
AaCan2	0 nM	45°C	110	26260.8	3495.28	2018
AaCan2	0 nM	45°C	111	26753.3	3307.18	1909.4
AaCan2	0 nM	45°C	112	26626.3	3113.23	1797.42
AaCan2	0 nM	45°C	113	26544.3	3344.83	1931.14
AaCan2	0 nM	45°C	114	27152.8	3330.07	1922.62
AaCan2	0 nM	45°C	115	27655.8	3530.08	2038.09
AaCan2	0 nM	45°C	116	27485.8	3300.71	1905.67
AaCan2	0 nM	45°C	117	27648.9	2750.09	1587.76
AaCan2	0 nM	45°C	118	28169.4	3371.8	1946.71
AaCan2	0 nM	45°C	119	28456.9	3307.19	1909.41
AaCan2	0 nM	45°C	120	28578.3	3291.14	1900.14
AaCan2	0 nM	45°C	121	28787.7	2936.86	1695.59
AaCan2	0 nM	45°C	122	29100	2954.35	1705.7
AaCan2	0 nM	45°C	123	29218.6	2757.63	1592.12
AaCan2	0 nM	45°C	124	29236.7	3001.82	1733.1
AaCan2	0 nM	45°C	125	29377.5	3568.57	2060.31
AaCan2	0 nM	45°C	126	29427.7	3341.73	1929.35
AaCan2	0 nM	45°C	127	29338.4	2848.96	1644.85
AaCan2	0 nM	45°C	128	29505.4	2624.09	1515.02
AaCan2	0 nM	45°C	129	29795.4	2874.65	1659.68
AaCan2	0 nM	45°C	130	30355.4	3200.19	1847.63
AaCan2	0 nM	45°C	131	30513.8	3052.16	1762.17
AaCan2	0 nM	45°C	132	30944.4	2719.14	1569.9
AaCan2	0 nM	45°C	133	30983.1	2774.5	1601.86
AaCan2	0 nM	45°C	134	31081.3	2622.81	1514.28
AaCan2	0 nM	45°C	135	31117.5	2982.85	1722.15
AaCan2	0 nM	45°C	136	31543.1	2927.72	1690.32
AaCan2	0 nM	45°C	137	31622.5	2385.61	1377.33
AaCan2	0 nM	45°C	138	31657.9	2471.17	1426.73
AaCan2	0 nM	45°C	139	32305	2478.03	1430.69
AaCan2	0 nM	45°C	140	32551.1	2721.88	1571.48
AaCan2	0 nM	45°C	141	32484.5	2654.84	1532.77
AaCan2	0 nM	45°C	142	32146.2	2650.62	1530.34
AaCan2	0 nM	45°C	143	32535	2726.19	1573.96
AaCan2	0 nM	45°C	144	33096	2662.95	1537.46
AaCan2	0 nM	45°C	145	33193.4	2693.09	1554.86
AaCan2	0 nM	45°C	146	33293.4	2273.37	1312.53
AaCan2	0 nM	45°C	147	33454.4	2337.95	1349.82
AaCan2	0 nM	45°C	148	33550.8	1920.15	1108.6
AaCan2	0 nM	45°C	149	33696.6	2516.26	1452.76
AaCan2	0 nM	45°C	150	33966	2716.29	1568.25
AaCan2	0 nM	45°C	151	33926.2	2436.63	1406.79
AaCan2	0 nM	45°C	152	33946.6	2863.23	1653.09
AaCan2	0 nM	45°C	153	34400.7	2751.42	1588.53
AaCan2	0 nM	45°C	154	34896.1	2429.77	1402.83
AaCan2	0 nM	45°C	155	35114.5	2926.36	1689.53
AaCan2	0 nM	45°C	156	35021.9	2711.85	1565.69
AaCan2	0 nM	45°C	157	34953.1	2868.65	1656.22
AaCan2	0 nM	45°C	158	35018.2	2572.4	1485.17
AaCan2	0 nM	45°C	159	35222.9	2185.34	1261.71
AaCan2	0 nM	45°C	160	35824.6	2058.44	1188.44
AaCan2	0 nM	45°C	161	36056.6	1495.19	863.249
AaCan2	0 nM	45°C	162	36084.7	1853.6	1070.18
AaCan2	0 nM	45°C	163	35866.4	2005.71	1158
AaCan2	0 nM	45°C	164	36672	2030.68	1172.41
AaCan2	0 nM	45°C	165	37077.3	2016.24	1164.08
AaCan2	0 nM	45°C	166	37095.1	2153.1	1243.09
AaCan2	0 nM	45°C	167	37070.1	2121.99	1225.13
AaCan2	0 nM	45°C	168	37197.5	2578.28	1488.57
AaCan2	0 nM	45°C	169	37169.5	2921.82	1686.92
AaCan2	0 nM	45°C	170	37502.7	2299.55	1327.65
AaCan2	0 nM	45°C	171	37710.7	1807.18	1043.38
AaCan2	0 nM	45°C	172	37894.1	2174.07	1255.2
AaCan2	0 nM	45°C	173	37865.3	2460.28	1420.44
AaCan2	0 nM	45°C	174	38138.4	2052.88	1185.23
AaCan2	0 nM	45°C	175	38145.2	2132.85	1231.4
AaCan2	0 nM	45°C	176	38331.5	2611.87	1507.96
AaCan2	0 nM	45°C	177	38394.5	2298.27	1326.9
AaCan2	0 nM	45°C	178	38957.9	2060.53	1189.65
AaCan2	0 nM	45°C	179	38987.4	1771.47	1022.76
AaCan2	0 nM	45°C	180	39437.1	2007.04	1158.77
AaCan2	0 nM	45°C	181	39895.1	2118.38	1223.05
AaCan2	0 nM	45°C	182	39835.1	1879.25	1084.99
AaCan2	0 nM	45°C	183	39895.1	2384.87	1376.91
AaCan2	0 nM	45°C	184	40249.6	2113.2	1220.06
AaCan2	0 nM	45°C	185	40377.4	2109.04	1217.66
AaCan2	0 nM	45°C	186	40140.1	2014.09	1162.83
AaCan2	0 nM	45°C	187	40337.3	1818	1049.63
AaCan2	0 nM	45°C	188	40013.9	1916.99	1106.77
AaCan2	0 nM	45°C	189	40277.7	2337.12	1349.33
AaCan2	0 nM	45°C	190	40732.7	2006.21	1158.29
AaCan2	0 nM	45°C	191	40908.2	1920.04	1108.54
AaCan2	0 nM	45°C	192	41278.7	1844.73	1065.06
AaCan2	0 nM	45°C	193	41563.7	2127.14	1228.1
AaCan2	0 nM	45°C	194	41464.3	2246.34	1296.93
AaCan2	0 nM	45°C	195	41621.2	1917.7	1107.19
AaCan2	0 nM	45°C	196	41782	2093.65	1208.77
AaCan2	0 nM	45°C	197	42371.1	1786.13	1031.22
AaCan2	0 nM	45°C	198	42781.6	1709.69	987.093
AaCan2	0 nM	45°C	199	42703	1631.44	941.915
AaCan2	0 nM	45°C	200	42598.3	1553.88	897.131
AaCan2	0 nM	45°C	201	42935.2	1540.35	889.322
AaCan2	0 nM	45°C	202	43115.2	1415.23	817.082
AaCan2	0 nM	45°C	203	43353.5	1868.01	1078.5
AaCan2	0 nM	45°C	204	43387.6	1954.33	1128.33
AaCan2	0 nM	45°C	205	43571.5	1377.61	795.363
AaCan2	0 nM	45°C	206	43583.4	1416.25	817.672
AaCan2	0 nM	45°C	207	44088.5	1162.89	671.395
AaCan2	0 nM	45°C	208	44192.8	1234.11	712.515
AaCan2	0 nM	45°C	209	44441.6	1259.41	727.119
AaCan2	0 nM	45°C	210	44605.6	1600.84	924.248
AaCan2	0 nM	45°C	211	44919.9	1341.18	774.331
AaCan2	0 nM	45°C	212	44728.6	1292.65	746.31
AaCan2	0 nM	45°C	213	44707.6	1432.75	827.198
AaCan2	0 nM	45°C	214	44627.1	1305.26	753.595
AaCan2	0 nM	45°C	215	45060.1	1956.85	1129.79
AaCan2	0 nM	45°C	216	45184	1685.17	972.931
AaCan2	0 nM	45°C	217	45508.4	1258.87	726.811
AaCan2	0 nM	45°C	218	45326.3	1065.25	615.02
AaCan2	0 nM	45°C	219	45788.3	971.3	560.78
AaCan2	0 nM	45°C	220	45780.5	1200.43	693.069
AaCan2	0 nM	45°C	221	46285.3	1469.73	848.549
AaCan2	0 nM	45°C	222	46467.6	1087.86	628.079
AaCan2	0 nM	45°C	223	46910.7	1389.45	802.201
AaCan2	0 nM	45°C	224	46765.1	1329.34	767.497
AaCan2	0 nM	45°C	225	46770	1755.54	1013.56
AaCan2	0 nM	45°C	226	46982.4	1939.49	1119.77
AaCan2	0 nM	45°C	227	46942.6	1438.01	830.234
AaCan2	0 nM	45°C	228	47093.8	1024.28	591.37
AaCan2	0 nM	45°C	229	47478.5	1136.76	656.31
AaCan2	0 nM	45°C	230	47825.9	1089.05	628.764
AaCan2	0 nM	45°C	231	47748.1	981.047	566.408
AaCan2	0 nM	45°C	232	47675.3	1329.18	767.405
AaCan2	0 nM	45°C	233	48167.3	975.942	563.46
AaCan2	0 nM	45°C	234	48208.3	980.196	565.917
AaCan2	0 nM	45°C	235	48312	1090.09	629.363
AaCan2	0 nM	45°C	236	48703.3	275.623	159.131
AaCan2	0 nM	45°C	237	48556.1	437.715	252.715
AaCan2	0 nM	45°C	238	48644.7	539.454	311.454
AaCan2	0 nM	45°C	239	48818.5	212.816	122.869
AaCan2	0 nM	45°C	240	49424.6	824.847	476.226
AaCan2	0 nM	45°C	241	49256.8	1121.15	647.298
AaCan2	0 nM	45°C	242	49457.9	825.205	476.432
AaCan2	0 nM	45°C	243	49702.1	826.771	477.337
AaCan2	0 nM	45°C	244	49717.2	589.955	340.611
AaCan2	0 nM	45°C	245	49616.8	921.556	532.061
AaCan2	0 nM	45°C	246	50031.9	690.437	398.624
AaCan2	0 nM	45°C	247	50520.8	724.548	418.318
AaCan2	0 nM	45°C	248	50430.1	531.827	307.05
AaCan2	0 nM	45°C	249	50667.3	1002	578.502
AaCan2	0 nM	45°C	250	50764.8	1210.37	698.805
AaCan2	5 nM	45°C	1	2695.32	1186.36	684.944
AaCan2	5 nM	45°C	2	2710.51	1191.66	688.003
AaCan2	5 nM	45°C	3	2963.14	1187.99	685.887
AaCan2	5 nM	45°C	4	3031.93	1219.51	704.084
AaCan2	5 nM	45°C	5	2964.21	1486.2	858.056
AaCan2	5 nM	45°C	6	2764.99	1461.45	843.769
AaCan2	5 nM	45°C	7	2781.2	1404.89	811.115
AaCan2	5 nM	45°C	8	3107.44	1357.13	783.538
AaCan2	5 nM	45°C	9	3153.1	1445.46	834.534
AaCan2	5 nM	45°C	10	3395.53	1717.31	991.489
AaCan2	5 nM	45°C	11	11795.3	1277.51	737.569
AaCan2	5 nM	45°C	12	13815.9	1375.1	793.916
AaCan2	5 nM	45°C	13	18720.6	1444.03	833.712
AaCan2	5 nM	45°C	14	23383	1155.75	667.275
AaCan2	5 nM	45°C	15	27490.9	1340.13	773.724
AaCan2	5 nM	45°C	16	31645.3	1268.61	732.431
AaCan2	5 nM	45°C	17	36049.4	1312.21	757.605
AaCan2	5 nM	45°C	18	40469.2	1262.4	728.846
AaCan2	5 nM	45°C	19	44684.6	1360.67	785.582
AaCan2	5 nM	45°C	20	49305.6	1159.66	669.532
AaCan2	5 nM	45°C	21	53324.5	868.283	501.303
AaCan2	5 nM	45°C	22	57692.4	1199.45	692.505
AaCan2	5 nM	45°C	23	61872.8	839.084	484.445
AaCan2	5 nM	45°C	24	65900.1	796.246	459.713
AaCan2	5 nM	45°C	25	69963.2	876.495	506.045
AaCan2	5 nM	45°C	26	74321.1	923.042	532.919
AaCan2	5 nM	45°C	27	78403.1	850.813	491.217
AaCan2	5 nM	45°C	28	82160.1	668.329	385.86
AaCan2	5 nM	45°C	29	86050.6	530.357	306.202
AaCan2	5 nM	45°C	30	89785.8	607.995	351.026
AaCan2	5 nM	45°C	31	93902.9	433.372	250.207
AaCan2	5 nM	45°C	32	97640.5	656.188	378.85
AaCan2	5 nM	45°C	33	101572	682.571	394.082
AaCan2	5 nM	45°C	34	105131	792.562	457.586
AaCan2	5 nM	45°C	35	108736	921.973	532.301
AaCan2	5 nM	45°C	36	112328	925.182	534.154
AaCan2	5 nM	45°C	37	115723	801.661	462.839
AaCan2	5 nM	45°C	38	119430	958.087	553.152
AaCan2	5 nM	45°C	39	122717	1163.46	671.722
AaCan2	5 nM	45°C	40	126176	1306.51	754.313
AaCan2	5 nM	45°C	41	129380	1269.21	732.779
AaCan2	5 nM	45°C	42	132700	1352.39	780.802
AaCan2	5 nM	45°C	43	136375	1298.53	749.706
AaCan2	5 nM	45°C	44	139552	943.949	544.989
AaCan2	5 nM	45°C	45	142816	949.023	547.919
AaCan2	5 nM	45°C	46	146237	924.769	533.916
AaCan2	5 nM	45°C	47	149407	1181.51	682.142
AaCan2	5 nM	45°C	48	152389	1303.66	752.671
AaCan2	5 nM	45°C	49	155206	1467.58	847.308
AaCan2	5 nM	45°C	50	158658	1122.11	647.851
AaCan2	5 nM	45°C	51	161575	1289.83	744.681
AaCan2	5 nM	45°C	52	164752	1279.83	738.909
AaCan2	5 nM	45°C	53	167621	1162.58	671.215
AaCan2	5 nM	45°C	54	170671	1334.64	770.555
AaCan2	5 nM	45°C	55	173824	954.955	551.343
AaCan2	5 nM	45°C	56	176643	857.366	495.001
AaCan2	5 nM	45°C	57	179714	1039.85	600.356
AaCan2	5 nM	45°C	58	182618	1092.55	630.784
AaCan2	5 nM	45°C	59	185581	1243.54	717.959
AaCan2	5 nM	45°C	60	188526	1182.78	682.877
AaCan2	5 nM	45°C	61	191273	712.897	411.591
AaCan2	5 nM	45°C	62	193782	1034.51	597.273
AaCan2	5 nM	45°C	63	196536	1220.61	704.72
AaCan2	5 nM	45°C	64	199474	1130.69	652.806
AaCan2	5 nM	45°C	65	202102	1463.09	844.716
AaCan2	5 nM	45°C	66	204753	1599.79	923.64
AaCan2	5 nM	45°C	67	207506	1531.17	884.021
AaCan2	5 nM	45°C	68	210259	1373.19	792.814
AaCan2	5 nM	45°C	69	212832	1825.99	1054.23
AaCan2	5 nM	45°C	70	215254	1920.7	1108.92
AaCan2	5 nM	45°C	71	217699	2251.97	1300.18
AaCan2	5 nM	45°C	72	220381	2376.42	1372.03
AaCan2	5 nM	45°C	73	223291	2563.02	1479.76
AaCan2	5 nM	45°C	74	225698	3081.68	1779.21
AaCan2	5 nM	45°C	75	227991	3201.31	1848.28
AaCan2	5 nM	45°C	76	230424	3576.82	2065.08
AaCan2	5 nM	45°C	77	232847	3748.58	2164.25
AaCan2	5 nM	45°C	78	234905	3499.58	2020.48
AaCan2	5 nM	45°C	79	237207	3669.06	2118.33
AaCan2	5 nM	45°C	80	239681	3900.87	2252.17
AaCan2	5 nM	45°C	81	241994	4328.28	2498.93
AaCan2	5 nM	45°C	82	244070	4484.66	2589.22
AaCan2	5 nM	45°C	83	246603	4549.45	2626.63
AaCan2	5 nM	45°C	84	249013	4981.08	2875.83
AaCan2	5 nM	45°C	85	251014	5460.64	3152.7
AaCan2	5 nM	45°C	86	253101	5485.77	3167.21
AaCan2	5 nM	45°C	87	255458	5643.57	3258.32
AaCan2	5 nM	45°C	88	257798	6167.15	3560.61
AaCan2	5 nM	45°C	89	259713	6416.26	3704.43
AaCan2	5 nM	45°C	90	261796	6608.71	3815.54
AaCan2	5 nM	45°C	91	263706	6849.9	3954.79
AaCan2	5 nM	45°C	92	265753	6930.89	4001.55
AaCan2	5 nM	45°C	93	267620	6935.37	4004.14
AaCan2	5 nM	45°C	94	269705	7457.57	4305.63
AaCan2	5 nM	45°C	95	271460	7651.55	4417.62
AaCan2	5 nM	45°C	96	273514	7784.23	4494.23
AaCan2	5 nM	45°C	97	275637	7920.39	4572.84
AaCan2	5 nM	45°C	98	277560	8838.35	5102.83
AaCan2	5 nM	45°C	99	279325	8746.31	5049.68
AaCan2	5 nM	45°C	100	281299	8587.95	4958.25
AaCan2	5 nM	45°C	101	282852	8827.25	5096.41
AaCan2	5 nM	45°C	102	284713	9160.21	5288.65
AaCan2	5 nM	45°C	103	286706	9050.2	5225.14
AaCan2	5 nM	45°C	104	288701	8915.87	5147.58
AaCan2	5 nM	45°C	105	289911	9455.94	5459.39
AaCan2	5 nM	45°C	106	291566	9825.75	5672.9
AaCan2	5 nM	45°C	107	292828	10109	5836.42
AaCan2	5 nM	45°C	108	294724	10183.5	5879.46
AaCan2	5 nM	45°C	109	296336	10413.8	6012.41
AaCan2	5 nM	45°C	110	298225	10585.9	6111.76
AaCan2	5 nM	45°C	111	300055	11096.2	6406.42
AaCan2	5 nM	45°C	112	301836	11358	6557.56
AaCan2	5 nM	45°C	113	303283	11215.4	6475.22
AaCan2	5 nM	45°C	114	304881	11248.3	6494.18
AaCan2	5 nM	45°C	115	306192	11710.6	6761.1
AaCan2	5 nM	45°C	116	307737	12058.6	6962.01
AaCan2	5 nM	45°C	117	309166	11906.9	6874.45
AaCan2	5 nM	45°C	118	310458	12384.4	7150.11
AaCan2	5 nM	45°C	119	311934	12482.9	7207.03
AaCan2	5 nM	45°C	120	313078	13164.2	7600.34
AaCan2	5 nM	45°C	121	314751	13219.2	7632.12
AaCan2	5 nM	45°C	122	316484	13255.6	7653.11
AaCan2	5 nM	45°C	123	317924	13284	7669.55
AaCan2	5 nM	45°C	124	319343	13331.7	7697.07
AaCan2	5 nM	45°C	125	320740	13222.5	7634.02
AaCan2	5 nM	45°C	126	322237	13683	7899.91
AaCan2	5 nM	45°C	127	323646	14184.8	8189.61
AaCan2	5 nM	45°C	128	324883	14769.8	8527.34
AaCan2	5 nM	45°C	129	326286	14711	8493.42
AaCan2	5 nM	45°C	130	327575	14259.2	8232.55
AaCan2	5 nM	45°C	131	328491	14355.3	8288.03
AaCan2	5 nM	45°C	132	330198	15456.2	8923.65
AaCan2	5 nM	45°C	133	331669	15597.3	9005.13
AaCan2	5 nM	45°C	134	332492	15505.3	8951.96
AaCan2	5 nM	45°C	135	333908	15797	9120.39
AaCan2	5 nM	45°C	136	335165	16074.6	9280.66
AaCan2	5 nM	45°C	137	336567	16010	9243.41
AaCan2	5 nM	45°C	138	337556	15708	9069.04
AaCan2	5 nM	45°C	139	339105	16227.8	9369.15
AaCan2	5 nM	45°C	140	340175	15923.7	9193.56
AaCan2	5 nM	45°C	141	341371	15891	9174.66
AaCan2	5 nM	45°C	142	342436	15800	9122.13
AaCan2	5 nM	45°C	143	343701	16323.8	9424.52
AaCan2	5 nM	45°C	144	344481	16768.1	9681.05
AaCan2	5 nM	45°C	145	345862	17325.1	10002.6
AaCan2	5 nM	45°C	146	347025	17052.5	9845.25
AaCan2	5 nM	45°C	147	348276	17278.4	9975.67
AaCan2	5 nM	45°C	148	349251	17463.3	10082.5
AaCan2	5 nM	45°C	149	350489	17825.8	10291.7
AaCan2	5 nM	45°C	150	351583	17865.1	10314.4
AaCan2	5 nM	45°C	151	353067	18081.5	10439.3
AaCan2	5 nM	45°C	152	354138	18182.5	10497.7
AaCan2	5 nM	45°C	153	354875	18239.4	10530.5
AaCan2	5 nM	45°C	154	355676	18066.4	10430.6
AaCan2	5 nM	45°C	155	357009	18108.6	10455
AaCan2	5 nM	45°C	156	358363	18166.9	10488.7
AaCan2	5 nM	45°C	157	359174	18561.2	10716.3
AaCan2	5 nM	45°C	158	360173	18601.5	10739.6
AaCan2	5 nM	45°C	159	361286	18971.7	10953.3
AaCan2	5 nM	45°C	160	362216	18847.8	10881.8
AaCan2	5 nM	45°C	161	363302	19125.1	11041.9
AaCan2	5 nM	45°C	162	364749	19751.1	11403.3
AaCan2	5 nM	45°C	163	365665	19751	11403.2
AaCan2	5 nM	45°C	164	366508	19536.1	11279.2
AaCan2	5 nM	45°C	165	367262	19342.2	11167.2
AaCan2	5 nM	45°C	166	368199	19168.6	11067
AaCan2	5 nM	45°C	167	369238	19453.3	11231.4
AaCan2	5 nM	45°C	168	369903	19776.3	11417.9
AaCan2	5 nM	45°C	169	370904	20297.1	11718.6
AaCan2	5 nM	45°C	170	372004	19941.9	11513.4
AaCan2	5 nM	45°C	171	373172	20017.9	11557.3
AaCan2	5 nM	45°C	172	374070	20316.1	11729.5
AaCan2	5 nM	45°C	173	374623	20249.4	11691
AaCan2	5 nM	45°C	174	375905	20249.4	11691
AaCan2	5 nM	45°C	175	377021	20570.5	11876.4
AaCan2	5 nM	45°C	176	377789	20672.2	11935.1
AaCan2	5 nM	45°C	177	378568	20359	11754.3
AaCan2	5 nM	45°C	178	379358	20600.6	11893.7
AaCan2	5 nM	45°C	179	380274	21056.9	12157.2
AaCan2	5 nM	45°C	180	381328	21089.4	12176
AaCan2	5 nM	45°C	181	382296	20959.8	12101.1
AaCan2	5 nM	45°C	182	383350	20981.9	12113.9
AaCan2	5 nM	45°C	183	384398	21146.9	12209.2
AaCan2	5 nM	45°C	184	385353	21063.2	12160.8
AaCan2	5 nM	45°C	185	385980	20990.8	12119
AaCan2	5 nM	45°C	186	386875	21244	12265.2
AaCan2	5 nM	45°C	187	387663	21750.6	12557.7
AaCan2	5 nM	45°C	188	388233	21468.9	12395.1
AaCan2	5 nM	45°C	189	389168	21489.6	12407
AaCan2	5 nM	45°C	190	390229	21641.8	12494.9
AaCan2	5 nM	45°C	191	391202	21139.2	12204.7
AaCan2	5 nM	45°C	192	392153	21825.1	12600.7
AaCan2	5 nM	45°C	193	392875	21928.1	12660.2
AaCan2	5 nM	45°C	194	393397	21690.1	12522.8
AaCan2	5 nM	45°C	195	394306	21690.3	12522.9
AaCan2	5 nM	45°C	196	395362	21978.5	12689.3
AaCan2	5 nM	45°C	197	396022	21871.9	12627.7
AaCan2	5 nM	45°C	198	396690	21900.7	12644.4
AaCan2	5 nM	45°C	199	397752	21721.7	12541
AaCan2	5 nM	45°C	200	398563	22093.2	12755.5
AaCan2	5 nM	45°C	201	399409	22068.9	12741.5
AaCan2	5 nM	45°C	202	400091	21919.5	12655.2
AaCan2	5 nM	45°C	203	400807	22222.5	12830.2
AaCan2	5 nM	45°C	204	401602	21859.6	12620.6
AaCan2	5 nM	45°C	205	402637	21651.6	12500.6
AaCan2	5 nM	45°C	206	403298	21368.5	12337.1
AaCan2	5 nM	45°C	207	404388	21968.7	12683.6
AaCan2	5 nM	45°C	208	405053	22196.4	12815.1
AaCan2	5 nM	45°C	209	405812	22042.8	12726.4
AaCan2	5 nM	45°C	210	406605	21974	12686.7
AaCan2	5 nM	45°C	211	407236	21341.7	12321.6
AaCan2	5 nM	45°C	212	407777	21427.5	12371.2
AaCan2	5 nM	45°C	213	408633	21548.2	12440.8
AaCan2	5 nM	45°C	214	409601	21928.8	12660.6
AaCan2	5 nM	45°C	215	410231	21822.3	12599.1
AaCan2	5 nM	45°C	216	410834	21939.1	12666.5
AaCan2	5 nM	45°C	217	411842	22514	12998.5
AaCan2	5 nM	45°C	218	412435	22246.5	12844
AaCan2	5 nM	45°C	219	412920	22115.2	12768.2
AaCan2	5 nM	45°C	220	413463	22216.3	12826.6
AaCan2	5 nM	45°C	221	414332	21878.9	12631.8
AaCan2	5 nM	45°C	222	415141	21401.6	12356.2
AaCan2	5 nM	45°C	223	415596	21991.5	12696.8
AaCan2	5 nM	45°C	224	416380	21814.5	12594.6
AaCan2	5 nM	45°C	225	417159	21957.3	12677.1
AaCan2	5 nM	45°C	226	417582	21869.8	12626.5
AaCan2	5 nM	45°C	227	418388	21688.8	12522
AaCan2	5 nM	45°C	228	419216	21470.7	12396.1
AaCan2	5 nM	45°C	229	419904	21636.3	12491.7
AaCan2	5 nM	45°C	230	420507	21858.7	12620.1
AaCan2	5 nM	45°C	231	421089	21455.2	12387.2
AaCan2	5 nM	45°C	232	421910	21395.3	12352.6
AaCan2	5 nM	45°C	233	422606	21828.9	12602.9
AaCan2	5 nM	45°C	234	423349	21618.7	12481.6
AaCan2	5 nM	45°C	235	424064	21683.6	12519
AaCan2	5 nM	45°C	236	424675	21685.7	12520.3
AaCan2	5 nM	45°C	237	425350	21618.5	12481.5
AaCan2	5 nM	45°C	238	426264	22019.2	12712.8
AaCan2	5 nM	45°C	239	426776	21668.6	12510.4
AaCan2	5 nM	45°C	240	427336	21234.1	12259.5
AaCan2	5 nM	45°C	241	427752	21271.7	12281.2
AaCan2	5 nM	45°C	242	428700	21291.4	12292.6
AaCan2	5 nM	45°C	243	429680	21485	12404.4
AaCan2	5 nM	45°C	244	430047	21183	12230
AaCan2	5 nM	45°C	245	430086	21152.1	12212.2
AaCan2	5 nM	45°C	246	430785	21233.9	12259.4
AaCan2	5 nM	45°C	247	431490	21479.7	12401.3
AaCan2	5 nM	45°C	248	432279	21617.3	12480.8
AaCan2	5 nM	45°C	249	432931	21245.4	12266
AaCan2	5 nM	45°C	250	433771	20867.4	12047.8
AaCan2	50 nM	45°C	1	3259.53	782.594	451.831
AaCan2	50 nM	45°C	2	3248.53	726.444	419.412
AaCan2	50 nM	45°C	3	3259.01	383.596	221.469
AaCan2	50 nM	45°C	4	3196.69	589.434	340.31
AaCan2	50 nM	45°C	5	3140.11	526.946	304.232
AaCan2	50 nM	45°C	6	3288.04	264.978	152.985
AaCan2	50 nM	45°C	7	3451.73	466.109	269.108
AaCan2	50 nM	45°C	8	3542.21	671.181	387.506
AaCan2	50 nM	45°C	9	3373.57	692.435	399.778
AaCan2	50 nM	45°C	10	3491.29	830.398	479.43
AaCan2	50 nM	45°C	11	46178.9	1742.87	1006.25
AaCan2	50 nM	45°C	12	57644.7	2163.79	1249.26
AaCan2	50 nM	45°C	13	84819.9	3331.51	1923.45
AaCan2	50 nM	45°C	14	109304	3869.38	2233.99
AaCan2	50 nM	45°C	15	132020	4869.01	2811.13
AaCan2	50 nM	45°C	16	152744	5624.92	3247.55
AaCan2	50 nM	45°C	17	172161	6104.06	3524.18
AaCan2	50 nM	45°C	18	190359	6946.53	4010.58
AaCan2	50 nM	45°C	19	207894	7890.13	4555.37
AaCan2	50 nM	45°C	20	224923	9226.11	5326.7
AaCan2	50 nM	45°C	21	241394	9664.35	5579.72
AaCan2	50 nM	45°C	22	256951	10576.6	6106.4
AaCan2	50 nM	45°C	23	271835	12127.2	7001.67
AaCan2	50 nM	45°C	24	286178	13228.4	7637.43
AaCan2	50 nM	45°C	25	300096	14037.6	8104.6
AaCan2	50 nM	45°C	26	313725	15452.2	8921.34
AaCan2	50 nM	45°C	27	326390	16558.1	9559.85
AaCan2	50 nM	45°C	28	338654	18229.9	10525.1
AaCan2	50 nM	45°C	29	350461	19387.3	11193.3
AaCan2	50 nM	45°C	30	361717	19909.7	11494.9
AaCan2	50 nM	45°C	31	372256	20987.1	12116.9
AaCan2	50 nM	45°C	32	382677	22103.5	12761.5
AaCan2	50 nM	45°C	33	392835	23038.2	13301.1
AaCan2	50 nM	45°C	34	401880	23966.2	13836.9
AaCan2	50 nM	45°C	35	410976	24468.4	14126.8
AaCan2	50 nM	45°C	36	419602	25071.5	14475
AaCan2	50 nM	45°C	37	427778	25696.9	14836.1
AaCan2	50 nM	45°C	38	435524	26618	15367.9
AaCan2	50 nM	45°C	39	442942	27149.3	15674.6
AaCan2	50 nM	45°C	40	450277	27151.7	15676
AaCan2	50 nM	45°C	41	457321	27355.7	15793.8
AaCan2	50 nM	45°C	42	464298	28041.3	16189.6
AaCan2	50 nM	45°C	43	470402	28279.4	16327.1
AaCan2	50 nM	45°C	44	476197	28253.9	16312.4
AaCan2	50 nM	45°C	45	482316	28514.8	16463
AaCan2	50 nM	45°C	46	487809	28568.3	16493.9
AaCan2	50 nM	45°C	47	493128	28690.3	16564.4
AaCan2	50 nM	45°C	48	498535	28672.5	16554.1
AaCan2	50 nM	45°C	49	503365	28501.6	16455.4
AaCan2	50 nM	45°C	50	508079	28255.6	16313.4
AaCan2	50 nM	45°C	51	512779	28109.6	16229.1
AaCan2	50 nM	45°C	52	517068	28614.1	16520.3
AaCan2	50 nM	45°C	53	521691	28531.2	16472.5
AaCan2	50 nM	45°C	54	525636	28453	16427.4
AaCan2	50 nM	45°C	55	529791	28223.7	16295
AaCan2	50 nM	45°C	56	533655	27927.1	16123.7
AaCan2	50 nM	45°C	57	537649	27767.5	16031.6
AaCan2	50 nM	45°C	58	541061	27536.1	15898
AaCan2	50 nM	45°C	59	544159	27226.4	15719.2
AaCan2	50 nM	45°C	60	547661	26852.4	15503.2
AaCan2	50 nM	45°C	61	551158	27373	15803.8
AaCan2	50 nM	45°C	62	554291	27037.7	15610.2
AaCan2	50 nM	45°C	63	557122	26525.2	15314.3
AaCan2	50 nM	45°C	64	559993	26035.3	15031.5
AaCan2	50 nM	45°C	65	562730	25890.5	14947.9
AaCan2	50 nM	45°C	66	565195	25924.1	14967.3
AaCan2	50 nM	45°C	67	567551	25474.8	14707.9
AaCan2	50 nM	45°C	68	570104	25346.8	14634
AaCan2	50 nM	45°C	69	572374	25139	14514
AaCan2	50 nM	45°C	70	574746	24473.4	14129.7
AaCan2	50 nM	45°C	71	576777	24182.5	13961.8
AaCan2	50 nM	45°C	72	578902	24111.9	13921
AaCan2	50 nM	45°C	73	580758	23428.1	13526.2
AaCan2	50 nM	45°C	74	582680	23436.5	13531.1
AaCan2	50 nM	45°C	75	584058	23227.8	13410.6
AaCan2	50 nM	45°C	76	586053	23226.2	13409.7
AaCan2	50 nM	45°C	77	588303	22917.3	13231.3
AaCan2	50 nM	45°C	78	589759	22447.8	12960.2
AaCan2	50 nM	45°C	79	590971	21939.7	12666.9
AaCan2	50 nM	45°C	80	592579	21604.5	12473.3
AaCan2	50 nM	45°C	81	593733	21116.9	12191.9
AaCan2	50 nM	45°C	82	594952	21302.3	12298.9
AaCan2	50 nM	45°C	83	596563	20816.4	12018.4
AaCan2	50 nM	45°C	84	597557	20522.7	11848.8
AaCan2	50 nM	45°C	85	598776	20427.4	11793.8
AaCan2	50 nM	45°C	86	599964	20055.9	11579.3
AaCan2	50 nM	45°C	87	601424	19699.8	11373.7
AaCan2	50 nM	45°C	88	602314	19395.1	11197.8
AaCan2	50 nM	45°C	89	602902	18845.6	10880.5
AaCan2	50 nM	45°C	90	603972	18606.1	10742.3
AaCan2	50 nM	45°C	91	604886	18395.7	10620.8
AaCan2	50 nM	45°C	92	605513	17751.6	10248.9
AaCan2	50 nM	45°C	93	606127	17029.7	9832.11
AaCan2	50 nM	45°C	94	606870	17064.2	9852.01
AaCan2	50 nM	45°C	95	607560	17312.9	9995.63
AaCan2	50 nM	45°C	96	608387	16424.4	9482.61
AaCan2	50 nM	45°C	97	608819	16330.1	9428.21
AaCan2	50 nM	45°C	98	609032	15990.1	9231.87
AaCan2	50 nM	45°C	99	609579	16075.1	9280.94
AaCan2	50 nM	45°C	100	610077	16150	9324.18
AaCan2	50 nM	45°C	101	610205	15434.6	8911.17
AaCan2	50 nM	45°C	102	610845	15443.6	8916.39
AaCan2	50 nM	45°C	103	611297	15121.5	8730.41
AaCan2	50 nM	45°C	104	611574	15149.5	8746.6
AaCan2	50 nM	45°C	105	611784	14403.1	8315.61
AaCan2	50 nM	45°C	106	612256	14533	8390.64
AaCan2	50 nM	45°C	107	612405	15065.3	8697.93
AaCan2	50 nM	45°C	108	612083	14620.1	8440.9
AaCan2	50 nM	45°C	109	612379	14545.2	8397.66
AaCan2	50 nM	45°C	110	612666	14807	8548.82
AaCan2	50 nM	45°C	111	612883	14230.3	8215.89
AaCan2	50 nM	45°C	112	613279	13737.6	7931.39
AaCan2	50 nM	45°C	113	613522	13506.8	7798.15
AaCan2	50 nM	45°C	114	613496	13481.3	7783.45
AaCan2	50 nM	45°C	115	613731	13900.9	8025.69
AaCan2	50 nM	45°C	116	613954	14108.6	8145.61
AaCan2	50 nM	45°C	117	614162	13852.2	7997.56
AaCan2	50 nM	45°C	118	613851	13203.6	7623.12
AaCan2	50 nM	45°C	119	614223	13865.2	8005.09
AaCan2	50 nM	45°C	120	614264	14319	8267.1
AaCan2	50 nM	45°C	121	614238	14080.7	8129.51
AaCan2	50 nM	45°C	122	613937	13816.4	7976.89
AaCan2	50 nM	45°C	123	613946	13762.5	7945.77
AaCan2	50 nM	45°C	124	613959	13621.9	7864.6
AaCan2	50 nM	45°C	125	614147	14035	8103.11
AaCan2	50 nM	45°C	126	613788	14087.5	8133.43
AaCan2	50 nM	45°C	127	613669	14195.7	8195.9
AaCan2	50 nM	45°C	128	613906	14402.6	8315.32
AaCan2	50 nM	45°C	129	613958	14558	8405.08
AaCan2	50 nM	45°C	130	614031	14467.6	8352.87
AaCan2	50 nM	45°C	131	613695	14555.8	8403.78
AaCan2	50 nM	45°C	132	613199	14451.7	8343.69
AaCan2	50 nM	45°C	133	613657	14407.2	8317.97
AaCan2	50 nM	45°C	134	613532	14782.8	8534.86
AaCan2	50 nM	45°C	135	613301	14934	8622.18
AaCan2	50 nM	45°C	136	613561	14738.7	8509.4
AaCan2	50 nM	45°C	137	613409	14584	8420.1
AaCan2	50 nM	45°C	138	613468	15153.6	8748.95
AaCan2	50 nM	45°C	139	613155	14952.2	8632.65
AaCan2	50 nM	45°C	140	613635	14834.2	8564.54
AaCan2	50 nM	45°C	141	613332	14762.2	8522.94
AaCan2	50 nM	45°C	142	613053	14787.4	8537.51
AaCan2	50 nM	45°C	143	613068	14810.5	8550.86
AaCan2	50 nM	45°C	144	613036	15545.8	8975.36
AaCan2	50 nM	45°C	145	612839	15661.6	9042.21
AaCan2	50 nM	45°C	146	612634	15274.7	8818.87
AaCan2	50 nM	45°C	147	612806	15618.6	9017.43
AaCan2	50 nM	45°C	148	612839	15351.4	8863.15
AaCan2	50 nM	45°C	149	612954	15464.4	8928.35
AaCan2	50 nM	45°C	150	612536	15720.9	9076.49
AaCan2	50 nM	45°C	151	612359	15778.4	9109.64
AaCan2	50 nM	45°C	152	612510	15858.1	9155.65
AaCan2	50 nM	45°C	153	612087	15940.7	9203.39
AaCan2	50 nM	45°C	154	612108	16236.3	9374.05
AaCan2	50 nM	45°C	155	612628	16267.7	9392.18
AaCan2	50 nM	45°C	156	612397	16654.8	9615.66
AaCan2	50 nM	45°C	157	611894	16288.8	9404.37
AaCan2	50 nM	45°C	158	611968	16214.9	9361.68
AaCan2	50 nM	45°C	159	611884	16508.3	9531.07
AaCan2	50 nM	45°C	160	612028	16783.2	9689.78
AaCan2	50 nM	45°C	161	612053	16712.3	9648.83
AaCan2	50 nM	45°C	162	612249	17225.9	9945.35
AaCan2	50 nM	45°C	163	612216	17148.5	9900.72
AaCan2	50 nM	45°C	164	611625	16694.6	9638.63
AaCan2	50 nM	45°C	165	611237	16977	9801.69
AaCan2	50 nM	45°C	166	611493	16990.9	9809.71
AaCan2	50 nM	45°C	167	611651	17099	9872.11
AaCan2	50 nM	45°C	168	611389	17518.9	10114.5
AaCan2	50 nM	45°C	169	611922	17840.8	10300.4
AaCan2	50 nM	45°C	170	611608	17839	10299.3
AaCan2	50 nM	45°C	171	611266	17730.9	10237
AaCan2	50 nM	45°C	172	611223	17793.6	10273.2
AaCan2	50 nM	45°C	173	611507	18073.2	10434.6
AaCan2	50 nM	45°C	174	611548	17926.1	10349.6
AaCan2	50 nM	45°C	175	611256	17965.8	10372.5
AaCan2	50 nM	45°C	176	611212	18106.3	10453.7
AaCan2	50 nM	45°C	177	611262	18223.3	10521.2
AaCan2	50 nM	45°C	178	610673	18122.4	10463
AaCan2	50 nM	45°C	179	610747	18409.3	10628.6
AaCan2	50 nM	45°C	180	611167	18509.2	10686.3
AaCan2	50 nM	45°C	181	611215	18738.1	10818.5
AaCan2	50 nM	45°C	182	611042	18809.6	10859.7
AaCan2	50 nM	45°C	183	611321	19149.5	11056
AaCan2	50 nM	45°C	184	610948	19009	10974.9
AaCan2	50 nM	45°C	185	611045	18914.6	10920.4
AaCan2	50 nM	45°C	186	611346	19406.6	11204.4
AaCan2	50 nM	45°C	187	611301	19791.8	11426.8
AaCan2	50 nM	45°C	188	610596	19624.3	11330.1
AaCan2	50 nM	45°C	189	610565	19048.6	10997.7
AaCan2	50 nM	45°C	190	610435	19242.3	11109.6
AaCan2	50 nM	45°C	191	610353	19422.5	11213.6
AaCan2	50 nM	45°C	192	610487	19607.9	11320.6
AaCan2	50 nM	45°C	193	610405	19793.4	11427.7
AaCan2	50 nM	45°C	194	610412	19794	11428.1
AaCan2	50 nM	45°C	195	610547	19766.2	11412
AaCan2	50 nM	45°C	196	610461	20376.4	11764.3
AaCan2	50 nM	45°C	197	609915	19887.8	11482.2
AaCan2	50 nM	45°C	198	609835	19905.8	11492.6
AaCan2	50 nM	45°C	199	609637	19810.9	11437.8
AaCan2	50 nM	45°C	200	609713	19669.7	11356.3
AaCan2	50 nM	45°C	201	610141	20177.6	11649.5
AaCan2	50 nM	45°C	202	609950	20363.6	11756.9
AaCan2	50 nM	45°C	203	609339	20018.4	11557.6
AaCan2	50 nM	45°C	204	609345	20399.1	11777.4
AaCan2	50 nM	45°C	205	609074	20916.1	12075.9
AaCan2	50 nM	45°C	206	609140	20584.3	11884.4
AaCan2	50 nM	45°C	207	609043	20672.9	11935.5
AaCan2	50 nM	45°C	208	609386	20470	11818.3
AaCan2	50 nM	45°C	209	609184	20436.3	11798.9
AaCan2	50 nM	45°C	210	608984	20428.6	11794.4
AaCan2	50 nM	45°C	211	608816	20552.2	11865.8
AaCan2	50 nM	45°C	212	608774	20952.5	12096.9
AaCan2	50 nM	45°C	213	609156	21084.2	12173
AaCan2	50 nM	45°C	214	609150	20737.8	11973
AaCan2	50 nM	45°C	215	608677	20549.5	11864.3
AaCan2	50 nM	45°C	216	608452	20674.9	11936.7
AaCan2	50 nM	45°C	217	607948	20377.4	11764.9
AaCan2	50 nM	45°C	218	607924	20622.1	11906.2
AaCan2	50 nM	45°C	219	607929	20671.3	11934.6
AaCan2	50 nM	45°C	220	608221	21118.6	12192.8
AaCan2	50 nM	45°C	221	608182	20874.5	12051.9
AaCan2	50 nM	45°C	222	607732	20964.4	12103.8
AaCan2	50 nM	45°C	223	607945	20722.8	11964.3
AaCan2	50 nM	45°C	224	607640	20660.6	11928.4
AaCan2	50 nM	45°C	225	607348	20615.4	11902.3
AaCan2	50 nM	45°C	226	607512	21030.4	12141.9
AaCan2	50 nM	45°C	227	607227	21162.2	12218
AaCan2	50 nM	45°C	228	607021	20822.2	12021.7
AaCan2	50 nM	45°C	229	606848	20578	11880.7
AaCan2	50 nM	45°C	230	607052	20598.2	11892.4
AaCan2	50 nM	45°C	231	606797	20755	11982.9
AaCan2	50 nM	45°C	232	606682	20944.7	12092.4
AaCan2	50 nM	45°C	233	606586	20840	12032
AaCan2	50 nM	45°C	234	606705	21396.6	12353.4
AaCan2	50 nM	45°C	235	606694	21416.2	12364.6
AaCan2	50 nM	45°C	236	606694	21269.6	12280
AaCan2	50 nM	45°C	237	606445	20490.6	11830.3
AaCan2	50 nM	45°C	238	606122	20695	11948.3
AaCan2	50 nM	45°C	239	606102	20914.6	12075.1
AaCan2	50 nM	45°C	240	606038	20728	11967.3
AaCan2	50 nM	45°C	241	605871	20675.1	11936.8
AaCan2	50 nM	45°C	242	605631	20649.8	11922.2
AaCan2	50 nM	45°C	243	605542	20738.5	11973.4
AaCan2	50 nM	45°C	244	605643	20406.6	11781.8
AaCan2	50 nM	45°C	245	605367	21197.6	12238.4
AaCan2	50 nM	45°C	246	604978	21388.4	12348.6
AaCan2	50 nM	45°C	247	604875	20834.6	12028.9
AaCan2	50 nM	45°C	248	605208	20439.6	11800.8
AaCan2	50 nM	45°C	249	605210	20407.4	11782.2
AaCan2	50 nM	45°C	250	605185	20937.4	12088.2
AaCan2	0 nM	50°C	1	4125.03	121.567	70.187
AaCan2	0 nM	50°C	2	4080.29	327.107	188.856
AaCan2	0 nM	50°C	3	4012.14	431.032	248.857
AaCan2	0 nM	50°C	4	3931.32	59.9588	34.6173
AaCan2	0 nM	50°C	5	3872.36	109.015	62.94
AaCan2	0 nM	50°C	6	4020.85	373.592	215.693
AaCan2	0 nM	50°C	7	3992.29	175.629	101.399
AaCan2	0 nM	50°C	8	3896.3	36.6608	21.1661
AaCan2	0 nM	50°C	9	3627.15	26.9246	15.5449
AaCan2	0 nM	50°C	10	3558.77	38.8033	22.4031
AaCan2	0 nM	50°C	11	11045.9	706.689	408.007
AaCan2	0 nM	50°C	12	11292.3	924.93	534.008
AaCan2	0 nM	50°C	13	11847.4	662.353	382.41
AaCan2	0 nM	50°C	14	11842.9	777.366	448.812
AaCan2	0 nM	50°C	15	12005.8	1193.98	689.345
AaCan2	0 nM	50°C	16	12096.1	1139.23	657.734
AaCan2	0 nM	50°C	17	12316	683.562	394.654
AaCan2	0 nM	50°C	18	12497.2	527.477	304.539
AaCan2	0 nM	50°C	19	12593.3	633.013	365.47
AaCan2	0 nM	50°C	20	13003.4	829.702	479.029
AaCan2	0 nM	50°C	21	13377.8	1217.29	702.8
AaCan2	0 nM	50°C	22	13694.7	904.602	522.272
AaCan2	0 nM	50°C	23	13793.6	838.81	484.287
AaCan2	0 nM	50°C	24	14047.9	1089.81	629.2
AaCan2	0 nM	50°C	25	14529.6	600.205	346.528
AaCan2	0 nM	50°C	26	14742.5	253.066	146.108
AaCan2	0 nM	50°C	27	15265.1	370.236	213.756
AaCan2	0 nM	50°C	28	15689.8	943.69	544.84
AaCan2	0 nM	50°C	29	15852.6	1050.99	606.792
AaCan2	0 nM	50°C	30	16264.2	1133.86	654.635
AaCan2	0 nM	50°C	31	16410.8	885.033	510.974
AaCan2	0 nM	50°C	32	16679.1	835.833	482.569
AaCan2	0 nM	50°C	33	17334.9	1040.67	600.829
AaCan2	0 nM	50°C	34	17553.5	793.161	457.932
AaCan2	0 nM	50°C	35	17624.9	924.681	533.865
AaCan2	0 nM	50°C	36	18140.1	1012.17	584.375
AaCan2	0 nM	50°C	37	18712.9	1007.09	581.445
AaCan2	0 nM	50°C	38	18757.6	904.181	522.029
AaCan2	0 nM	50°C	39	18930	985.594	569.033
AaCan2	0 nM	50°C	40	19274.8	637.134	367.849
AaCan2	0 nM	50°C	41	19700	1299.7	750.381
AaCan2	0 nM	50°C	42	19885.8	1342.62	775.164
AaCan2	0 nM	50°C	43	20158.4	1267.08	731.549
AaCan2	0 nM	50°C	44	20279.8	1193.38	688.999
AaCan2	0 nM	50°C	45	20509.7	1159.52	669.449
AaCan2	0 nM	50°C	46	20798.4	1598.28	922.768
AaCan2	0 nM	50°C	47	21348	1568.57	905.616
AaCan2	0 nM	50°C	48	21569.8	1102.27	636.399
AaCan2	0 nM	50°C	49	21742.3	1109.32	640.464
AaCan2	0 nM	50°C	50	21906.9	1170.53	675.809
AaCan2	0 nM	50°C	51	22226	1195.82	690.408
AaCan2	0 nM	50°C	52	22579.3	1148.82	663.27
AaCan2	0 nM	50°C	53	22776.2	1182.21	682.55
AaCan2	0 nM	50°C	54	22923.9	1287.82	743.525
AaCan2	0 nM	50°C	55	23706.3	802.051	463.065
AaCan2	0 nM	50°C	56	23811.1	992.268	572.886
AaCan2	0 nM	50°C	57	23921.8	1278.84	738.34
AaCan2	0 nM	50°C	58	24346.7	1075.34	620.846
AaCan2	0 nM	50°C	59	24597	1396.23	806.116
AaCan2	0 nM	50°C	60	24671.6	1854.57	1070.74
AaCan2	0 nM	50°C	61	25144.5	1999.84	1154.61
AaCan2	0 nM	50°C	62	25677.3	1693.88	977.961
AaCan2	0 nM	50°C	63	25693.4	1431.52	826.49
AaCan2	0 nM	50°C	64	25789.1	1119.6	646.404
AaCan2	0 nM	50°C	65	25813.8	1280.17	739.108
AaCan2	0 nM	50°C	66	25940.4	1510.51	872.091
AaCan2	0 nM	50°C	67	26239.4	1214.28	701.065
AaCan2	0 nM	50°C	68	26956.8	1296.99	748.816
AaCan2	0 nM	50°C	69	27278.3	1811.38	1045.8
AaCan2	0 nM	50°C	70	27586.5	1630.42	941.322
AaCan2	0 nM	50°C	71	27577.2	1366.88	789.17
AaCan2	0 nM	50°C	72	27825.8	1313.35	758.261
AaCan2	0 nM	50°C	73	28020.4	1086.87	627.503
AaCan2	0 nM	50°C	74	28916.7	1336.29	771.508
AaCan2	0 nM	50°C	75	28953.1	1472.04	849.88
AaCan2	0 nM	50°C	76	28842.6	1458.92	842.309
AaCan2	0 nM	50°C	77	29476.9	940.47	542.98
AaCan2	0 nM	50°C	78	29710.7	1142.32	659.519
AaCan2	0 nM	50°C	79	30022.3	1153.93	666.222
AaCan2	0 nM	50°C	80	30157.2	1162.77	671.324
AaCan2	0 nM	50°C	81	30339.5	1380.93	797.282
AaCan2	0 nM	50°C	82	30800.5	1211.56	699.495
AaCan2	0 nM	50°C	83	31271.8	1061.94	613.109
AaCan2	0 nM	50°C	84	31215.1	941.493	543.571
AaCan2	0 nM	50°C	85	31319.1	1333.02	769.62
AaCan2	0 nM	50°C	86	31407.2	1135.48	655.568
AaCan2	0 nM	50°C	87	31993.5	1166.27	673.347
AaCan2	0 nM	50°C	88	32178.2	1426.28	823.463
AaCan2	0 nM	50°C	89	32307.4	1606.54	927.538
AaCan2	0 nM	50°C	90	32534.5	1999.85	1154.61
AaCan2	0 nM	50°C	91	32635.3	1617.32	933.762
AaCan2	0 nM	50°C	92	33141.7	1062.96	613.7
AaCan2	0 nM	50°C	93	33611.1	1389.33	802.13
AaCan2	0 nM	50°C	94	33524.8	1310.61	756.681
AaCan2	0 nM	50°C	95	33769	1191.99	688.193
AaCan2	0 nM	50°C	96	34266.5	1049.46	605.903
AaCan2	0 nM	50°C	97	34301.6	1343.57	775.71
AaCan2	0 nM	50°C	98	34401.6	1199.79	692.702
AaCan2	0 nM	50°C	99	34461.6	1178.95	680.665
AaCan2	0 nM	50°C	100	34675.2	1570.33	906.63
AaCan2	0 nM	50°C	101	35121.9	1099.58	634.844
AaCan2	0 nM	50°C	102	35671.3	1262.38	728.835
AaCan2	0 nM	50°C	103	35921.3	1296.66	748.629
AaCan2	0 nM	50°C	104	36135.9	1197.03	691.106
AaCan2	0 nM	50°C	105	36096.2	964.26	556.716
AaCan2	0 nM	50°C	106	36490.3	1037.37	598.926
AaCan2	0 nM	50°C	107	36345.1	1395.64	805.774
AaCan2	0 nM	50°C	108	36541.6	2129.98	1229.74
AaCan2	0 nM	50°C	109	36839.1	1748.39	1009.43
AaCan2	0 nM	50°C	110	37204.3	1564.82	903.449
AaCan2	0 nM	50°C	111	37525.3	1481.39	855.283
AaCan2	0 nM	50°C	112	37662.7	1103.47	637.089
AaCan2	0 nM	50°C	113	38129.8	1064.3	614.473
AaCan2	0 nM	50°C	114	38563.3	1080.26	623.687
AaCan2	0 nM	50°C	115	38413.9	1330.07	767.915
AaCan2	0 nM	50°C	116	38516	1578.66	911.441
AaCan2	0 nM	50°C	117	38545.5	1364.14	787.585
AaCan2	0 nM	50°C	118	39106.7	1560.06	900.7
AaCan2	0 nM	50°C	119	39373.6	1212.27	699.904
AaCan2	0 nM	50°C	120	39574.7	1712.24	988.559
AaCan2	0 nM	50°C	121	39959.7	1886.3	1089.05
AaCan2	0 nM	50°C	122	39952	1411.12	814.709
AaCan2	0 nM	50°C	123	40230.3	790.958	456.66
AaCan2	0 nM	50°C	124	40576.5	1035.23	597.688
AaCan2	0 nM	50°C	125	40503.3	1388.62	801.72
AaCan2	0 nM	50°C	126	40896.1	1740.2	1004.7
AaCan2	0 nM	50°C	127	41041.9	1739.94	1004.55
AaCan2	0 nM	50°C	128	40905.9	1704.44	984.057
AaCan2	0 nM	50°C	129	40950.1	1745.38	1007.69
AaCan2	0 nM	50°C	130	41708.1	1793.71	1035.6
AaCan2	0 nM	50°C	131	41891.4	1455.22	840.17
AaCan2	0 nM	50°C	132	42223.8	1644.13	949.24
AaCan2	0 nM	50°C	133	42177.1	1574.43	908.996
AaCan2	0 nM	50°C	134	42591	1287.11	743.115
AaCan2	0 nM	50°C	135	42581.7	1209.8	698.481
AaCan2	0 nM	50°C	136	42419.6	861.44	497.353
AaCan2	0 nM	50°C	137	42893.3	897.76	518.322
AaCan2	0 nM	50°C	138	43432.2	1884.32	1087.91
AaCan2	0 nM	50°C	139	43555.5	1444.25	833.841
AaCan2	0 nM	50°C	140	43454.3	1448.26	836.156
AaCan2	0 nM	50°C	141	43684.1	1519.29	877.164
AaCan2	0 nM	50°C	142	43528.4	1563.96	902.953
AaCan2	0 nM	50°C	143	43714.7	1599.95	923.732
AaCan2	0 nM	50°C	144	44083.3	1575.8	909.789
AaCan2	0 nM	50°C	145	44413.5	1552.8	896.507
AaCan2	0 nM	50°C	146	44594.8	1299.59	750.316
AaCan2	0 nM	50°C	147	44718.4	1571.37	907.233
AaCan2	0 nM	50°C	148	44812.6	1537.24	887.524
AaCan2	0 nM	50°C	149	45199.3	1299.86	750.474
AaCan2	0 nM	50°C	150	45309.5	1127.65	651.051
AaCan2	0 nM	50°C	151	45361.2	1585.73	915.524
AaCan2	0 nM	50°C	152	45900.5	1543.97	891.412
AaCan2	0 nM	50°C	153	45977	1362.94	786.893
AaCan2	0 nM	50°C	154	45807.2	1672.49	965.614
AaCan2	0 nM	50°C	155	46134.1	1752.8	1011.98
AaCan2	0 nM	50°C	156	46504.2	1536.62	887.168
AaCan2	0 nM	50°C	157	46504.1	1676.34	967.834
AaCan2	0 nM	50°C	158	46822.6	1688.26	974.718
AaCan2	0 nM	50°C	159	47111.9	1756.74	1014.25
AaCan2	0 nM	50°C	160	47253	1672.79	965.788
AaCan2	0 nM	50°C	161	47511.4	1472.54	850.171
AaCan2	0 nM	50°C	162	47363.4	1621.41	936.12
AaCan2	0 nM	50°C	163	47263.3	1573.47	908.445
AaCan2	0 nM	50°C	164	47717	1917.07	1106.82
AaCan2	0 nM	50°C	165	48194.2	1758.85	1015.47
AaCan2	0 nM	50°C	166	48293.7	1625.24	938.33
AaCan2	0 nM	50°C	167	48454.5	1701.06	982.11
AaCan2	0 nM	50°C	168	48827.2	1890	1091.19
AaCan2	0 nM	50°C	169	48887.7	2197.37	1268.65
AaCan2	0 nM	50°C	170	48890.9	2108.83	1217.53
AaCan2	0 nM	50°C	171	48950	1712.26	988.573
AaCan2	0 nM	50°C	172	48893.1	1312.96	758.037
AaCan2	0 nM	50°C	173	49340.1	1740.32	1004.78
AaCan2	0 nM	50°C	174	49677.9	2017.52	1164.82
AaCan2	0 nM	50°C	175	49976.6	2203.96	1272.46
AaCan2	0 nM	50°C	176	50026.2	2029.08	1171.49
AaCan2	0 nM	50°C	177	50028.6	1865.01	1076.76
AaCan2	0 nM	50°C	178	50466.9	1937.18	1118.43
AaCan2	0 nM	50°C	179	50487.7	1873.87	1081.88
AaCan2	0 nM	50°C	180	50859.6	1623.69	937.438
AaCan2	0 nM	50°C	181	51137	1866.77	1077.78
AaCan2	0 nM	50°C	182	51104.2	1817.57	1049.38
AaCan2	0 nM	50°C	183	51031.1	2187	1262.67
AaCan2	0 nM	50°C	184	51176.9	2436.8	1406.89
AaCan2	0 nM	50°C	185	51466.1	1815.61	1048.24
AaCan2	0 nM	50°C	186	52075.1	1723.28	994.936
AaCan2	0 nM	50°C	187	52138.1	1813.78	1047.19
AaCan2	0 nM	50°C	188	52064.8	1808.58	1044.19
AaCan2	0 nM	50°C	189	52303.7	1809.5	1044.71
AaCan2	0 nM	50°C	190	52555.4	2018.13	1165.17
AaCan2	0 nM	50°C	191	52898	2378.01	1372.95
AaCan2	0 nM	50°C	192	53022.3	2395.63	1383.12
AaCan2	0 nM	50°C	193	52869.4	1916.58	1106.54
AaCan2	0 nM	50°C	194	52847.1	1920.58	1108.85
AaCan2	0 nM	50°C	195	53400.2	1832.7	1058.11
AaCan2	0 nM	50°C	196	53555.2	1945.23	1123.08
AaCan2	0 nM	50°C	197	53820.9	2428.44	1402.06
AaCan2	0 nM	50°C	198	54016.7	2240.18	1293.37
AaCan2	0 nM	50°C	199	53964	2112.09	1219.42
AaCan2	0 nM	50°C	200	54152.8	2145.57	1238.74
AaCan2	0 nM	50°C	201	54300.6	2229.41	1287.15
AaCan2	0 nM	50°C	202	54400.4	2110.09	1218.26
AaCan2	0 nM	50°C	203	54677.4	1755.43	1013.5
AaCan2	0 nM	50°C	204	54985.2	2519.86	1454.84
AaCan2	0 nM	50°C	205	55321.8	2063.19	1191.18
AaCan2	0 nM	50°C	206	55662.3	1564.78	903.428
AaCan2	0 nM	50°C	207	55807.4	2175.31	1255.92
AaCan2	0 nM	50°C	208	55974.8	1858.45	1072.98
AaCan2	0 nM	50°C	209	56309.2	1785	1030.57
AaCan2	0 nM	50°C	210	56040.2	1889.54	1090.93
AaCan2	0 nM	50°C	211	56176.3	1686.91	973.936
AaCan2	0 nM	50°C	212	56255.8	1819.33	1050.39
AaCan2	0 nM	50°C	213	56723.1	2047.4	1182.06
AaCan2	0 nM	50°C	214	56944.3	1752.46	1011.78
AaCan2	0 nM	50°C	215	57012.4	1886.39	1089.11
AaCan2	0 nM	50°C	216	57444.4	1488.06	859.131
AaCan2	0 nM	50°C	217	57631.4	1578.21	911.178
AaCan2	0 nM	50°C	218	57916.3	1424.1	822.202
AaCan2	0 nM	50°C	219	58036.9	1164.56	672.357
AaCan2	0 nM	50°C	220	58264.2	2028.38	1171.08
AaCan2	0 nM	50°C	221	58440.4	2086.91	1204.88
AaCan2	0 nM	50°C	222	58454.7	1773.89	1024.15
AaCan2	0 nM	50°C	223	58621.4	1916.85	1106.69
AaCan2	0 nM	50°C	224	58811.3	1728.47	997.932
AaCan2	0 nM	50°C	225	59214.1	1891.57	1092.1
AaCan2	0 nM	50°C	226	59284.6	2096.02	1210.14
AaCan2	0 nM	50°C	227	59522.9	1814.04	1047.34
AaCan2	0 nM	50°C	228	59925.9	1498.1	864.927
AaCan2	0 nM	50°C	229	59838.6	1366	788.659
AaCan2	0 nM	50°C	230	60250.5	1292.69	746.337
AaCan2	0 nM	50°C	231	60590.6	1753.35	1012.29
AaCan2	0 nM	50°C	232	60630.9	2020.24	1166.38
AaCan2	0 nM	50°C	233	60754.7	1566.65	904.505
AaCan2	0 nM	50°C	234	60893.3	1600.56	924.086
AaCan2	0 nM	50°C	235	61056.7	1773.94	1024.19
AaCan2	0 nM	50°C	236	61312.1	1784.15	1030.08
AaCan2	0 nM	50°C	237	61477.7	2030.6	1172.37
AaCan2	0 nM	50°C	238	61661.5	2086.34	1204.55
AaCan2	0 nM	50°C	239	61674.5	2001.25	1155.42
AaCan2	0 nM	50°C	240	61829.9	2326.59	1343.26
AaCan2	0 nM	50°C	241	61877	2177.28	1257.05
AaCan2	0 nM	50°C	242	62719.4	2161.04	1247.67
AaCan2	0 nM	50°C	243	63019.8	1791.23	1034.16
AaCan2	0 nM	50°C	244	62857.6	2066.55	1193.12
AaCan2	0 nM	50°C	245	62740.7	1971.98	1138.52
AaCan2	0 nM	50°C	246	63385.3	2098.31	1211.46
AaCan2	0 nM	50°C	247	63609.8	2341.64	1351.95
AaCan2	0 nM	50°C	248	63258.1	2250.44	1299.29
AaCan2	0 nM	50°C	249	63643.3	2280.09	1316.41
AaCan2	0 nM	50°C	250	64283.8	2126.97	1228.01
AaCan2	5 nM	50°C	1	2723.93	2306.25	1331.52
AaCan2	5 nM	50°C	2	2694.48	2274.24	1313.03
AaCan2	5 nM	50°C	3	2551.21	2080.56	1201.21
AaCan2	5 nM	50°C	4	2595.95	2017.23	1164.65
AaCan2	5 nM	50°C	5	2820.55	2099.93	1212.4
AaCan2	5 nM	50°C	6	2809.03	2118.25	1222.97
AaCan2	5 nM	50°C	7	2754.75	2091.29	1207.41
AaCan2	5 nM	50°C	8	2702.8	2037.87	1176.57
AaCan2	5 nM	50°C	9	2595.73	2084.12	1203.27
AaCan2	5 nM	50°C	10	2658.14	2265.86	1308.19
AaCan2	5 nM	50°C	11	20970	1755.16	1013.34
AaCan2	5 nM	50°C	12	25052.6	1816.05	1048.5
AaCan2	5 nM	50°C	13	34601.8	1565.31	903.73
AaCan2	5 nM	50°C	14	43699.6	1748.4	1009.44
AaCan2	5 nM	50°C	15	52055	1875.95	1083.08
AaCan2	5 nM	50°C	16	59958.9	2017.07	1164.56
AaCan2	5 nM	50°C	17	67568.4	2095.38	1209.77
AaCan2	5 nM	50°C	18	75016.8	2160.8	1247.54
AaCan2	5 nM	50°C	19	82108.3	2124.61	1226.64
AaCan2	5 nM	50°C	20	89222.2	2339.79	1350.88
AaCan2	5 nM	50°C	21	95883	2264.04	1307.15
AaCan2	5 nM	50°C	22	102279	2903.36	1676.26
AaCan2	5 nM	50°C	23	108821	3148.62	1817.86
AaCan2	5 nM	50°C	24	115131	2769.21	1598.8
AaCan2	5 nM	50°C	25	121154	3360.72	1940.31
AaCan2	5 nM	50°C	26	126899	3269.53	1887.67
AaCan2	5 nM	50°C	27	132664	3440.96	1986.64
AaCan2	5 nM	50°C	28	138352	3908.73	2256.71
AaCan2	5 nM	50°C	29	143755	4051.31	2339.02
AaCan2	5 nM	50°C	30	149254	4010.2	2315.29
AaCan2	5 nM	50°C	31	154556	4379.32	2528.4
AaCan2	5 nM	50°C	32	159584	4701.69	2714.52
AaCan2	5 nM	50°C	33	165025	5110.66	2950.64
AaCan2	5 nM	50°C	34	170123	5413.97	3125.76
AaCan2	5 nM	50°C	35	175038	5367.62	3099
AaCan2	5 nM	50°C	36	179567	5518.9	3186.34
AaCan2	5 nM	50°C	37	184374	5915.15	3415.11
AaCan2	5 nM	50°C	38	188932	6151.97	3551.84
AaCan2	5 nM	50°C	39	193588	6307.28	3641.51
AaCan2	5 nM	50°C	40	198038	6362.51	3673.39
AaCan2	5 nM	50°C	41	202372	6620.23	3822.19
AaCan2	5 nM	50°C	42	207020	7207.4	4161.2
AaCan2	5 nM	50°C	43	211276	7238.23	4179
AaCan2	5 nM	50°C	44	215392	7135.24	4119.54
AaCan2	5 nM	50°C	45	219649	7294.36	4211.4
AaCan2	5 nM	50°C	46	223704	7197.47	4155.46
AaCan2	5 nM	50°C	47	227777	7519.6	4341.45
AaCan2	5 nM	50°C	48	231858	7831.06	4521.27
AaCan2	5 nM	50°C	49	235909	7964.06	4598.05
AaCan2	5 nM	50°C	50	239474	7876.26	4547.36
AaCan2	5 nM	50°C	51	243171	8248.79	4762.44
AaCan2	5 nM	50°C	52	247171	8394.32	4846.46
AaCan2	5 nM	50°C	53	250757	8423.2	4863.14
AaCan2	5 nM	50°C	54	254298	8438.06	4871.72
AaCan2	5 nM	50°C	55	258233	8473.09	4891.94
AaCan2	5 nM	50°C	56	261921	8813.78	5088.64
AaCan2	5 nM	50°C	57	265237	8941.53	5162.39
AaCan2	5 nM	50°C	58	268914	9152.59	5284.25
AaCan2	5 nM	50°C	59	272354	9376.72	5413.65
AaCan2	5 nM	50°C	60	275661	9186.32	5303.73
AaCan2	5 nM	50°C	61	278832	9436.62	5448.23
AaCan2	5 nM	50°C	62	282332	9785.15	5649.46
AaCan2	5 nM	50°C	63	285394	9856.49	5690.65
AaCan2	5 nM	50°C	64	288755	9714.21	5608.5
AaCan2	5 nM	50°C	65	292043	10164.8	5868.65
AaCan2	5 nM	50°C	66	294766	10244.9	5914.91
AaCan2	5 nM	50°C	67	297909	10341.6	5970.73
AaCan2	5 nM	50°C	68	301082	10650	6148.76
AaCan2	5 nM	50°C	69	304156	10713.6	6185.52
AaCan2	5 nM	50°C	70	307179	11006.5	6354.61
AaCan2	5 nM	50°C	71	310052	11048.9	6379.07
AaCan2	5 nM	50°C	72	312557	11229.4	6483.31
AaCan2	5 nM	50°C	73	315293	11286.6	6516.34
AaCan2	5 nM	50°C	74	318255	11262.9	6502.61
AaCan2	5 nM	50°C	75	321044	11544.5	6665.22
AaCan2	5 nM	50°C	76	323778	11832	6831.21
AaCan2	5 nM	50°C	77	326720	11716.7	6764.62
AaCan2	5 nM	50°C	78	329236	11816.4	6822.22
AaCan2	5 nM	50°C	79	331826	11908.8	6875.55
AaCan2	5 nM	50°C	80	334501	11893.1	6866.46
AaCan2	5 nM	50°C	81	337196	11997.2	6926.57
AaCan2	5 nM	50°C	82	339450	12119.9	6997.45
AaCan2	5 nM	50°C	83	342347	12156.9	7018.81
AaCan2	5 nM	50°C	84	345095	12512.1	7223.84
AaCan2	5 nM	50°C	85	347462	12871.4	7431.32
AaCan2	5 nM	50°C	86	349532	12875.1	7433.46
AaCan2	5 nM	50°C	87	351660	12697.1	7330.65
AaCan2	5 nM	50°C	88	354291	12539.8	7239.83
AaCan2	5 nM	50°C	89	356464	12547.9	7244.53
AaCan2	5 nM	50°C	90	358993	12312.5	7108.65
AaCan2	5 nM	50°C	91	361202	12615.2	7283.41
AaCan2	5 nM	50°C	92	363484	12864.7	7427.42
AaCan2	5 nM	50°C	93	365777	12919.1	7458.82
AaCan2	5 nM	50°C	94	367655	12908.9	7452.98
AaCan2	5 nM	50°C	95	369999	13172.3	7605.02
AaCan2	5 nM	50°C	96	372580	13489.5	7788.16
AaCan2	5 nM	50°C	97	374556	13418.9	7747.39
AaCan2	5 nM	50°C	98	376521	13480.4	7782.93
AaCan2	5 nM	50°C	99	378681	13360.7	7713.82
AaCan2	5 nM	50°C	100	380547	13205.1	7623.96
AaCan2	5 nM	50°C	101	382702	13218.7	7631.8
AaCan2	5 nM	50°C	102	384938	13618.7	7862.74
AaCan2	5 nM	50°C	103	386918	13508.2	7798.98
AaCan2	5 nM	50°C	104	388662	13613.6	7859.8
AaCan2	5 nM	50°C	105	390541	13971.7	8066.59
AaCan2	5 nM	50°C	106	392710	14255.5	8230.43
AaCan2	5 nM	50°C	107	394864	14011.9	8089.8
AaCan2	5 nM	50°C	108	396613	14093.9	8137.09
AaCan2	5 nM	50°C	109	398279	14271.1	8239.43
AaCan2	5 nM	50°C	110	400039	14407.1	8317.96
AaCan2	5 nM	50°C	111	401894	14349.4	8284.66
AaCan2	5 nM	50°C	112	403720	14234.2	8218.14
AaCan2	5 nM	50°C	113	405682	14050.3	8111.95
AaCan2	5 nM	50°C	114	407540	14383	8304.04
AaCan2	5 nM	50°C	115	408830	14435.5	8334.33
AaCan2	5 nM	50°C	116	410334	14707.2	8491.22
AaCan2	5 nM	50°C	117	412111	14704.2	8489.46
AaCan2	5 nM	50°C	118	413893	14659.2	8463.51
AaCan2	5 nM	50°C	119	415607	14562.8	8407.82
AaCan2	5 nM	50°C	120	416934	14884.7	8593.66
AaCan2	5 nM	50°C	121	418474	14873.9	8587.47
AaCan2	5 nM	50°C	122	420191	14867.3	8583.66
AaCan2	5 nM	50°C	123	421425	14812.5	8551.98
AaCan2	5 nM	50°C	124	422717	14977.6	8647.29
AaCan2	5 nM	50°C	125	424329	15540.4	8972.27
AaCan2	5 nM	50°C	126	426131	15500.4	8949.16
AaCan2	5 nM	50°C	127	427441	15484.3	8939.85
AaCan2	5 nM	50°C	128	428689	15518	8959.3
AaCan2	5 nM	50°C	129	429997	15723.1	9077.72
AaCan2	5 nM	50°C	130	431470	15704.3	9066.88
AaCan2	5 nM	50°C	131	432537	15487	8941.41
AaCan2	5 nM	50°C	132	433979	15883.4	9170.28
AaCan2	5 nM	50°C	133	435515	16005.9	9241.03
AaCan2	5 nM	50°C	134	436643	16003.1	9239.42
AaCan2	5 nM	50°C	135	437871	16076.3	9281.66
AaCan2	5 nM	50°C	136	439234	16226.6	9368.4
AaCan2	5 nM	50°C	137	440364	16223.9	9366.85
AaCan2	5 nM	50°C	138	441478	16170.3	9335.9
AaCan2	5 nM	50°C	139	442474	16365	9448.32
AaCan2	5 nM	50°C	140	443741	16520	9537.83
AaCan2	5 nM	50°C	141	444990	16215.9	9362.26
AaCan2	5 nM	50°C	142	445865	16255.7	9385.21
AaCan2	5 nM	50°C	143	446958	16978.2	9802.37
AaCan2	5 nM	50°C	144	447888	16932.9	9776.2
AaCan2	5 nM	50°C	145	449001	16838.9	9721.94
AaCan2	5 nM	50°C	146	450160	16954.4	9788.65
AaCan2	5 nM	50°C	147	451313	17166.4	9911.05
AaCan2	5 nM	50°C	148	452275	17237.2	9951.91
AaCan2	5 nM	50°C	149	453262	17343.3	10013.1
AaCan2	5 nM	50°C	150	454038	17001.4	9815.78
AaCan2	5 nM	50°C	151	455126	16783.1	9689.72
AaCan2	5 nM	50°C	152	455802	16954.2	9788.49
AaCan2	5 nM	50°C	153	456747	16899.6	9756.96
AaCan2	5 nM	50°C	154	457836	17182	9920.02
AaCan2	5 nM	50°C	155	458466	17414	10054
AaCan2	5 nM	50°C	156	459586	16897	9755.47
AaCan2	5 nM	50°C	157	460341	16691.9	9637.05
AaCan2	5 nM	50°C	158	461034	17217.8	9940.73
AaCan2	5 nM	50°C	159	461817	17359.5	10022.5
AaCan2	5 nM	50°C	160	462625	17634.1	10181
AaCan2	5 nM	50°C	161	463700	17736.2	10240
AaCan2	5 nM	50°C	162	464515	17865.5	10314.7
AaCan2	5 nM	50°C	163	464953	17646.8	10188.4
AaCan2	5 nM	50°C	164	465935	17550.7	10132.9
AaCan2	5 nM	50°C	165	466885	17664.6	10198.7
AaCan2	5 nM	50°C	166	467772	17426.7	10061.3
AaCan2	5 nM	50°C	167	468447	17554.8	10135.3
AaCan2	5 nM	50°C	168	469136	17987.7	10385.2
AaCan2	5 nM	50°C	169	469831	17765.2	10256.7
AaCan2	5 nM	50°C	170	470570	17828.5	10293.3
AaCan2	5 nM	50°C	171	471121	18016.8	10402
AaCan2	5 nM	50°C	172	471574	17824	10290.7
AaCan2	5 nM	50°C	173	472278	17519.4	10114.9
AaCan2	5 nM	50°C	174	473069	17527.7	10119.6
AaCan2	5 nM	50°C	175	473809	17578.6	10149
AaCan2	5 nM	50°C	176	474719	17902.5	10336
AaCan2	5 nM	50°C	177	474970	18138.4	10472.2
AaCan2	5 nM	50°C	178	475847	18154.6	10481.6
AaCan2	5 nM	50°C	179	476304	18193.8	10504.2
AaCan2	5 nM	50°C	180	476927	17987.4	10385
AaCan2	5 nM	50°C	181	477186	18011.4	10398.9
AaCan2	5 nM	50°C	182	477998	18171.1	10491.1
AaCan2	5 nM	50°C	183	478791	18277	10552.2
AaCan2	5 nM	50°C	184	479038	18170.4	10490.7
AaCan2	5 nM	50°C	185	479649	17927.9	10350.7
AaCan2	5 nM	50°C	186	480037	18065.8	10430.3
AaCan2	5 nM	50°C	187	480603	18272.9	10549.9
AaCan2	5 nM	50°C	188	481266	18160.9	10485.2
AaCan2	5 nM	50°C	189	482085	18058	10425.8
AaCan2	5 nM	50°C	190	482622	18155.7	10482.2
AaCan2	5 nM	50°C	191	483003	17943.6	10359.7
AaCan2	5 nM	50°C	192	483362	18399.1	10622.7
AaCan2	5 nM	50°C	193	484003	18074.4	10435.2
AaCan2	5 nM	50°C	194	484651	18329.1	10582.3
AaCan2	5 nM	50°C	195	485443	18311	10571.9
AaCan2	5 nM	50°C	196	485436	18491.8	10676.3
AaCan2	5 nM	50°C	197	485615	18329.8	10582.7
AaCan2	5 nM	50°C	198	485956	18471.4	10664.5
AaCan2	5 nM	50°C	199	486583	18507.9	10685.6
AaCan2	5 nM	50°C	200	487308	18507	10685
AaCan2	5 nM	50°C	201	487813	18828.6	10870.7
AaCan2	5 nM	50°C	202	488324	18501.2	10681.7
AaCan2	5 nM	50°C	203	488850	18586.9	10731.2
AaCan2	5 nM	50°C	204	489317	18723.2	10809.8
AaCan2	5 nM	50°C	205	489470	18600.5	10739
AaCan2	5 nM	50°C	206	489703	18794	10850.7
AaCan2	5 nM	50°C	207	490114	18612	10745.7
AaCan2	5 nM	50°C	208	490884	18739.3	10819.1
AaCan2	5 nM	50°C	209	491467	18665.4	10776.5
AaCan2	5 nM	50°C	210	491792	18307.2	10569.7
AaCan2	5 nM	50°C	211	492009	18270.8	10548.7
AaCan2	5 nM	50°C	212	492477	18658.9	10772.7
AaCan2	5 nM	50°C	213	492778	18882.5	10901.8
AaCan2	5 nM	50°C	214	492987	18808.8	10859.2
AaCan2	5 nM	50°C	215	493737	18504.5	10683.6
AaCan2	5 nM	50°C	216	494321	18712.9	10803.9
AaCan2	5 nM	50°C	217	494488	18759.9	10831
AaCan2	5 nM	50°C	218	494801	18468.8	10662.9
AaCan2	5 nM	50°C	219	495183	18773.9	10839.1
AaCan2	5 nM	50°C	220	495359	19231.3	11103.2
AaCan2	5 nM	50°C	221	495968	19202.2	11086.4
AaCan2	5 nM	50°C	222	496096	18894.3	10908.6
AaCan2	5 nM	50°C	223	496305	18705.9	10799.9
AaCan2	5 nM	50°C	224	496928	18676.2	10782.7
AaCan2	5 nM	50°C	225	497352	19155	11059.2
AaCan2	5 nM	50°C	226	497580	19227.3	11100.9
AaCan2	5 nM	50°C	227	497671	18873.3	10896.5
AaCan2	5 nM	50°C	228	498033	18977.7	10956.8
AaCan2	5 nM	50°C	229	498762	19347.6	11170.3
AaCan2	5 nM	50°C	230	498906	19568.2	11297.7
AaCan2	5 nM	50°C	231	499333	19589.7	11310.1
AaCan2	5 nM	50°C	232	499711	19088.5	11020.8
AaCan2	5 nM	50°C	233	500058	19292.4	11138.5
AaCan2	5 nM	50°C	234	500236	19395.8	11198.2
AaCan2	5 nM	50°C	235	500688	19472	11242.2
AaCan2	5 nM	50°C	236	501020	19690.5	11368.3
AaCan2	5 nM	50°C	237	501478	19471.7	11242
AaCan2	5 nM	50°C	238	501511	18944.8	10937.8
AaCan2	5 nM	50°C	239	501882	19418.3	11211.1
AaCan2	5 nM	50°C	240	501928	20126.7	11620.2
AaCan2	5 nM	50°C	241	502512	19863.8	11468.4
AaCan2	5 nM	50°C	242	502713	19815.2	11440.3
AaCan2	5 nM	50°C	243	503199	20447.6	11805.4
AaCan2	5 nM	50°C	244	503480	20389.5	11771.9
AaCan2	5 nM	50°C	245	503632	20639.5	11916.2
AaCan2	5 nM	50°C	246	504002	20551.7	11865.5
AaCan2	5 nM	50°C	247	504179	20450.5	11807.1
AaCan2	5 nM	50°C	248	504660	20620.2	11905.1
AaCan2	5 nM	50°C	249	505051	21137.3	12203.7
AaCan2	5 nM	50°C	250	505224	21150.8	12211.4
AaCan2	50 nM	50°C	1	3082.43	3599.2	2078
AaCan2	50 nM	50°C	2	3088.81	3596.73	2076.57
AaCan2	50 nM	50°C	3	3229.91	3638.08	2100.44
AaCan2	50 nM	50°C	4	3275.08	3760.02	2170.85
AaCan2	50 nM	50°C	5	3247.81	3739.42	2158.96
AaCan2	50 nM	50°C	6	3218.31	3601.56	2079.36
AaCan2	50 nM	50°C	7	3206.71	3452.84	1993.5
AaCan2	50 nM	50°C	8	3450.1	3464.67	2000.33
AaCan2	50 nM	50°C	9	3480.96	3385.91	1954.85
AaCan2	50 nM	50°C	10	3503.29	3462.28	1998.95
AaCan2	50 nM	50°C	11	79851.9	4377.57	2527.39
AaCan2	50 nM	50°C	12	99886.2	4762.02	2749.35
AaCan2	50 nM	50°C	13	142413	5083.31	2934.85
AaCan2	50 nM	50°C	14	176260	5792.77	3344.46
AaCan2	50 nM	50°C	15	204380	7231.45	4175.08
AaCan2	50 nM	50°C	16	229275	8929.93	5155.7
AaCan2	50 nM	50°C	17	252157	10882.3	6282.92
AaCan2	50 nM	50°C	18	273783	14038.4	8105.07
AaCan2	50 nM	50°C	19	294643	18398	10622.1
AaCan2	50 nM	50°C	20	314418	23277	13439
AaCan2	50 nM	50°C	21	333114	28472.8	16438.8
AaCan2	50 nM	50°C	22	350138	33128.7	19126.9
AaCan2	50 nM	50°C	23	365868	37577.5	21695.4
AaCan2	50 nM	50°C	24	380203	40985.7	23663.1
AaCan2	50 nM	50°C	25	393282	43613.8	25180.4
AaCan2	50 nM	50°C	26	405435	45707.8	26389.4
AaCan2	50 nM	50°C	27	417024	47500	27424.2
AaCan2	50 nM	50°C	28	427488	49091.4	28342.9
AaCan2	50 nM	50°C	29	437153	50299.6	29040.5
AaCan2	50 nM	50°C	30	446129	50953.6	29418
AaCan2	50 nM	50°C	31	454341	51456.1	29708.2
AaCan2	50 nM	50°C	32	462169	51937.5	29986.1
AaCan2	50 nM	50°C	33	469643	52452.2	30283.3
AaCan2	50 nM	50°C	34	476611	52724.6	30440.6
AaCan2	50 nM	50°C	35	483471	52598.9	30368
AaCan2	50 nM	50°C	36	490138	52576.5	30355
AaCan2	50 nM	50°C	37	496050	53181.4	30704.3
AaCan2	50 nM	50°C	38	501190	53150.2	30686.3
AaCan2	50 nM	50°C	39	506188	53239	30737.6
AaCan2	50 nM	50°C	40	511525	53269.1	30754.9
AaCan2	50 nM	50°C	41	516215	52967.7	30580.9
AaCan2	50 nM	50°C	42	520342	52480.1	30299.4
AaCan2	50 nM	50°C	43	524259	52353.5	30226.3
AaCan2	50 nM	50°C	44	527647	51846.6	29933.7
AaCan2	50 nM	50°C	45	531275	51987	30014.7
AaCan2	50 nM	50°C	46	534437	52101.9	30081
AaCan2	50 nM	50°C	47	537895	51877	29951.2
AaCan2	50 nM	50°C	48	541095	52025.6	30037
AaCan2	50 nM	50°C	49	543837	51382.4	29665.6
AaCan2	50 nM	50°C	50	546301	50470.3	29139
AaCan2	50 nM	50°C	51	549098	50664.8	29251.4
AaCan2	50 nM	50°C	52	551481	50372.2	29082.4
AaCan2	50 nM	50°C	53	553278	50177.1	28969.8
AaCan2	50 nM	50°C	54	555412	49653.2	28667.3
AaCan2	50 nM	50°C	55	558002	49393.6	28517.4
AaCan2	50 nM	50°C	56	559773	49599.2	28636.1
AaCan2	50 nM	50°C	57	561402	49233	28424.7
AaCan2	50 nM	50°C	58	563011	48574.8	28044.7
AaCan2	50 nM	50°C	59	564429	48403.9	27946
AaCan2	50 nM	50°C	60	565865	47802.8	27598.9
AaCan2	50 nM	50°C	61	567510	47681.9	27529.2
AaCan2	50 nM	50°C	62	568786	47635.4	27502.3
AaCan2	50 nM	50°C	63	570092	46567.3	26885.6
AaCan2	50 nM	50°C	64	571223	46372.8	26773.4
AaCan2	50 nM	50°C	65	572113	46204.5	26676.2
AaCan2	50 nM	50°C	66	573090	45917.9	26510.7
AaCan2	50 nM	50°C	67	574064	45646.6	26354.1
AaCan2	50 nM	50°C	68	575097	45376.3	26198
AaCan2	50 nM	50°C	69	576196	45083.1	26028.8
AaCan2	50 nM	50°C	70	576898	44275.3	25562.3
AaCan2	50 nM	50°C	71	577508	44255	25550.6
AaCan2	50 nM	50°C	72	578237	44164	25498.1
AaCan2	50 nM	50°C	73	578994	43864.4	25325.1
AaCan2	50 nM	50°C	74	579743	43459.3	25091.2
AaCan2	50 nM	50°C	75	580274	43205.7	24944.8
AaCan2	50 nM	50°C	76	580812	43127.1	24899.4
AaCan2	50 nM	50°C	77	581556	43173.4	24926.2
AaCan2	50 nM	50°C	78	582131	42690.3	24647.2
AaCan2	50 nM	50°C	79	582510	42671.7	24636.5
AaCan2	50 nM	50°C	80	582829	42445.6	24506
AaCan2	50 nM	50°C	81	583313	42263.8	24401
AaCan2	50 nM	50°C	82	583831	41958.9	24225
AaCan2	50 nM	50°C	83	584178	41395.6	23899.8
AaCan2	50 nM	50°C	84	584292	40670.8	23481.3
AaCan2	50 nM	50°C	85	584747	41125.6	23743.9
AaCan2	50 nM	50°C	86	584878	41128.9	23745.8
AaCan2	50 nM	50°C	87	585200	40656.6	23473.1
AaCan2	50 nM	50°C	88	585655	39921.2	23048.5
AaCan2	50 nM	50°C	89	585799	39479.5	22793.5
AaCan2	50 nM	50°C	90	585965	39780.2	22967.1
AaCan2	50 nM	50°C	91	586191	39653.1	22893.7
AaCan2	50 nM	50°C	92	586429	39478.6	22793
AaCan2	50 nM	50°C	93	586807	39289.6	22683.9
AaCan2	50 nM	50°C	94	586952	38851.5	22430.9
AaCan2	50 nM	50°C	95	587176	38534.6	22248
AaCan2	50 nM	50°C	96	587293	38355.5	22144.6
AaCan2	50 nM	50°C	97	587611	38409.6	22175.8
AaCan2	50 nM	50°C	98	587636	38073.9	21982
AaCan2	50 nM	50°C	99	587709	37461	21628.1
AaCan2	50 nM	50°C	100	587715	37643.4	21733.4
AaCan2	50 nM	50°C	101	588130	37448.5	21620.9
AaCan2	50 nM	50°C	102	588167	36712.3	21195.9
AaCan2	50 nM	50°C	103	587778	36272.5	20941.9
AaCan2	50 nM	50°C	104	587828	35976.9	20771.3
AaCan2	50 nM	50°C	105	588032	35665	20591.2
AaCan2	50 nM	50°C	106	588395	35915.6	20735.9
AaCan2	50 nM	50°C	107	588250	35610.4	20559.7
AaCan2	50 nM	50°C	108	588569	35283.8	20371.1
AaCan2	50 nM	50°C	109	588761	35084.3	20255.9
AaCan2	50 nM	50°C	110	588873	34808.6	20096.8
AaCan2	50 nM	50°C	111	588811	34667.6	20015.4
AaCan2	50 nM	50°C	112	588923	34157.5	19720.8
AaCan2	50 nM	50°C	113	588948	33628.3	19415.3
AaCan2	50 nM	50°C	114	589073	33507.8	19345.8
AaCan2	50 nM	50°C	115	589260	33682.9	19446.8
AaCan2	50 nM	50°C	116	589182	33499.8	19341.1
AaCan2	50 nM	50°C	117	588955	33073.5	19095
AaCan2	50 nM	50°C	118	588948	33196.7	19166.1
AaCan2	50 nM	50°C	119	588914	32899.4	18994.5
AaCan2	50 nM	50°C	120	588555	32596.9	18819.9
AaCan2	50 nM	50°C	121	588986	32167.5	18571.9
AaCan2	50 nM	50°C	122	589019	31799.4	18359.4
AaCan2	50 nM	50°C	123	589017	32089.4	18526.8
AaCan2	50 nM	50°C	124	588885	32057.4	18508.4
AaCan2	50 nM	50°C	125	588924	31527.8	18202.6
AaCan2	50 nM	50°C	126	588716	31225.3	18028
AaCan2	50 nM	50°C	127	588911	31632.6	18263.1
AaCan2	50 nM	50°C	128	589076	31383.8	18119.4
AaCan2	50 nM	50°C	129	588815	30770.7	17765.5
AaCan2	50 nM	50°C	130	588799	30249.2	17464.4
AaCan2	50 nM	50°C	131	588685	30353.7	17524.7
AaCan2	50 nM	50°C	132	588676	30058.6	17354.3
AaCan2	50 nM	50°C	133	588914	29952.6	17293.1
AaCan2	50 nM	50°C	134	588452	29776.1	17191.3
AaCan2	50 nM	50°C	135	588230	29649.1	17117.9
AaCan2	50 nM	50°C	136	588330	29467.3	17012.9
AaCan2	50 nM	50°C	137	588423	29604.7	17092.3
AaCan2	50 nM	50°C	138	588243	29227.2	16874.3
AaCan2	50 nM	50°C	139	588141	28870.6	16668.5
AaCan2	50 nM	50°C	140	588384	28889.4	16679.3
AaCan2	50 nM	50°C	141	588133	28970.7	16726.3
AaCan2	50 nM	50°C	142	587801	28909.8	16691.1
AaCan2	50 nM	50°C	143	587762	28778.7	16615.4
AaCan2	50 nM	50°C	144	587930	28947.2	16712.7
AaCan2	50 nM	50°C	145	587980	28667.7	16551.3
AaCan2	50 nM	50°C	146	587595	28026.3	16181
AaCan2	50 nM	50°C	147	587697	27830.8	16068.1
AaCan2	50 nM	50°C	148	587514	27266.7	15742.5
AaCan2	50 nM	50°C	149	587459	27058.4	15622.2
AaCan2	50 nM	50°C	150	587317	27420.8	15831.4
AaCan2	50 nM	50°C	151	587493	27368.1	15801
AaCan2	50 nM	50°C	152	587281	27302.9	15763.3
AaCan2	50 nM	50°C	153	587315	27267.3	15742.8
AaCan2	50 nM	50°C	154	587205	27200.2	15704
AaCan2	50 nM	50°C	155	587206	26789.1	15466.7
AaCan2	50 nM	50°C	156	587195	26174.9	15112.1
AaCan2	50 nM	50°C	157	586663	26448.2	15269.9
AaCan2	50 nM	50°C	158	586710	26711	15421.6
AaCan2	50 nM	50°C	159	586515	26467.1	15280.8
AaCan2	50 nM	50°C	160	586347	26303.4	15186.3
AaCan2	50 nM	50°C	161	586773	26334.5	15204.3
AaCan2	50 nM	50°C	162	586809	26382.1	15231.7
AaCan2	50 nM	50°C	163	586427	25923	14966.7
AaCan2	50 nM	50°C	164	586370	25708.2	14842.7
AaCan2	50 nM	50°C	165	586402	25393.8	14661.1
AaCan2	50 nM	50°C	166	586217	25162.3	14527.4
AaCan2	50 nM	50°C	167	585919	25292.8	14602.8
AaCan2	50 nM	50°C	168	585854	25271.6	14590.5
AaCan2	50 nM	50°C	169	585613	25297.6	14605.6
AaCan2	50 nM	50°C	170	585716	25381.4	14654
AaCan2	50 nM	50°C	171	585962	24888.7	14369.5
AaCan2	50 nM	50°C	172	585748	24900.8	14376.5
AaCan2	50 nM	50°C	173	585615	24633	14221.9
AaCan2	50 nM	50°C	174	585350	24674.9	14246.1
AaCan2	50 nM	50°C	175	585488	24761.6	14296.1
AaCan2	50 nM	50°C	176	585494	24335.6	14050.1
AaCan2	50 nM	50°C	177	585255	24555.5	14177.1
AaCan2	50 nM	50°C	178	584896	24508.3	14149.9
AaCan2	50 nM	50°C	179	584912	24407.4	14091.6
AaCan2	50 nM	50°C	180	585048	24001.7	13857.4
AaCan2	50 nM	50°C	181	584883	23888.1	13791.8
AaCan2	50 nM	50°C	182	585021	24188.6	13965.3
AaCan2	50 nM	50°C	183	585192	24031.7	13874.7
AaCan2	50 nM	50°C	184	585036	24053.8	13887.4
AaCan2	50 nM	50°C	185	584828	23741.6	13707.2
AaCan2	50 nM	50°C	186	584702	23545.4	13593.9
AaCan2	50 nM	50°C	187	584787	23836.6	13762.1
AaCan2	50 nM	50°C	188	584405	23169.3	13376.8
AaCan2	50 nM	50°C	189	584137	22851.4	13193.3
AaCan2	50 nM	50°C	190	584261	22772.8	13147.9
AaCan2	50 nM	50°C	191	584397	22765.3	13143.5
AaCan2	50 nM	50°C	192	584350	22456.5	12965.3
AaCan2	50 nM	50°C	193	584388	22327.3	12890.7
AaCan2	50 nM	50°C	194	584234	22034.8	12721.8
AaCan2	50 nM	50°C	195	584209	21890	12638.2
AaCan2	50 nM	50°C	196	584207	21861.8	12621.9
AaCan2	50 nM	50°C	197	584081	21920.5	12655.8
AaCan2	50 nM	50°C	198	584333	21792.5	12581.9
AaCan2	50 nM	50°C	199	584172	21582.9	12460.9
AaCan2	50 nM	50°C	200	584003	21095.2	12179.3
AaCan2	50 nM	50°C	201	584290	20877.6	12053.7
AaCan2	50 nM	50°C	202	584350	20455.9	11810.2
AaCan2	50 nM	50°C	203	584498	20683.5	11941.6
AaCan2	50 nM	50°C	204	584468	19916.9	11499
AaCan2	50 nM	50°C	205	584340	19554.6	11289.8
AaCan2	50 nM	50°C	206	584282	19779.8	11419.9
AaCan2	50 nM	50°C	207	583874	19584.5	11307.1
AaCan2	50 nM	50°C	208	584071	19121.3	11039.7
AaCan2	50 nM	50°C	209	584158	19024.9	10984.1
AaCan2	50 nM	50°C	210	584251	18690.5	10790.9
AaCan2	50 nM	50°C	211	584480	18704.5	10799.1
AaCan2	50 nM	50°C	212	583804	18818.8	10865
AaCan2	50 nM	50°C	213	583612	18976.4	10956
AaCan2	50 nM	50°C	214	583409	18506.2	10684.5
AaCan2	50 nM	50°C	215	583538	18066.3	10430.6
AaCan2	50 nM	50°C	216	583762	18273.8	10550.4
AaCan2	50 nM	50°C	217	583486	18307.2	10569.7
AaCan2	50 nM	50°C	218	583235	17748.4	10247.1
AaCan2	50 nM	50°C	219	583063	18003.7	10394.4
AaCan2	50 nM	50°C	220	583339	17998.2	10391.2
AaCan2	50 nM	50°C	221	583821	17992	10387.7
AaCan2	50 nM	50°C	222	583441	17873.2	10319.1
AaCan2	50 nM	50°C	223	583104	17450.2	10074.9
AaCan2	50 nM	50°C	224	583062	17014.9	9823.58
AaCan2	50 nM	50°C	225	582916	17232.5	9949.21
AaCan2	50 nM	50°C	226	582847	17650.7	10190.6
AaCan2	50 nM	50°C	227	582749	17317.3	9998.17
AaCan2	50 nM	50°C	228	582575	16826	9714.49
AaCan2	50 nM	50°C	229	582544	16805.3	9702.56
AaCan2	50 nM	50°C	230	582360	16542.1	9550.61
AaCan2	50 nM	50°C	231	582419	16680.3	9630.39
AaCan2	50 nM	50°C	232	582423	16410.7	9474.71
AaCan2	50 nM	50°C	233	581942	16742.4	9666.26
AaCan2	50 nM	50°C	234	581630	16934.9	9777.39
AaCan2	50 nM	50°C	235	581831	16800.1	9699.56
AaCan2	50 nM	50°C	236	581363	16683.8	9632.41
AaCan2	50 nM	50°C	237	581454	16546.5	9553.13
AaCan2	50 nM	50°C	238	581367	16248.9	9381.31
AaCan2	50 nM	50°C	239	581035	16477.4	9513.21
AaCan2	50 nM	50°C	240	580980	16330.5	9428.4
AaCan2	50 nM	50°C	241	580975	16636.2	9604.89
AaCan2	50 nM	50°C	242	580561	16334.7	9430.85
AaCan2	50 nM	50°C	243	580858	16327.8	9426.85
AaCan2	50 nM	50°C	244	580816	16669.3	9624.02
AaCan2	50 nM	50°C	245	580275	17159.3	9906.95
AaCan2	50 nM	50°C	246	579957	17246.1	9957.07
AaCan2	50 nM	50°C	247	579792	17345	10014.2
AaCan2	50 nM	50°C	248	579448	17245.9	9956.93
AaCan2	50 nM	50°C	249	579401	17227.6	9946.37
AaCan2	50 nM	50°C	250	579527	17463.2	10082.4
AaCan2	0 nM	55°C	1	3090.44	1832.16	1057.8
AaCan2	0 nM	55°C	2	3054.31	1798.08	1038.12
AaCan2	0 nM	55°C	3	3108.97	1544.84	891.913
AaCan2	0 nM	55°C	4	3057.99	1618.9	934.67
AaCan2	0 nM	55°C	5	2845.33	1923.28	1110.41
AaCan2	0 nM	55°C	6	2942.87	1954.44	1128.4
AaCan2	0 nM	55°C	7	3163.25	1890.57	1091.52
AaCan2	0 nM	55°C	8	3235.39	1936.56	1118.07
AaCan2	0 nM	55°C	9	3138.91	1950.88	1126.34
AaCan2	0 nM	55°C	10	3140.17	1855.84	1071.47
AaCan2	0 nM	55°C	11	15014.5	3882.33	2241.47
AaCan2	0 nM	55°C	12	15269.2	3959.66	2286.11
AaCan2	0 nM	55°C	13	15536	4172.87	2409.21
AaCan2	0 nM	55°C	14	15629.8	4189.09	2418.57
AaCan2	0 nM	55°C	15	15988.4	3946.11	2278.29
AaCan2	0 nM	55°C	16	16332.5	3676.8	2122.8
AaCan2	0 nM	55°C	17	16637.7	3741.53	2160.17
AaCan2	0 nM	55°C	18	17250.4	4075.47	2352.97
AaCan2	0 nM	55°C	19	17660.9	3749.16	2164.58
AaCan2	0 nM	55°C	20	18139.5	3457.89	1996.41
AaCan2	0 nM	55°C	21	18507.4	3493.58	2017.02
AaCan2	0 nM	55°C	22	18898.6	3326.66	1920.65
AaCan2	0 nM	55°C	23	19067.8	3396.07	1960.72
AaCan2	0 nM	55°C	24	19439.5	3562.15	2056.61
AaCan2	0 nM	55°C	25	19955.5	3358.03	1938.76
AaCan2	0 nM	55°C	26	20390.2	3273.43	1889.91
AaCan2	0 nM	55°C	27	20672.1	3372.81	1947.29
AaCan2	0 nM	55°C	28	20869.6	3786.95	2186.4
AaCan2	0 nM	55°C	29	21188.2	4033.4	2328.68
AaCan2	0 nM	55°C	30	21699.8	3813.19	2201.55
AaCan2	0 nM	55°C	31	21959.7	3847.84	2221.55
AaCan2	0 nM	55°C	32	22447.5	4241.45	2448.8
AaCan2	0 nM	55°C	33	22653.7	4143.43	2392.21
AaCan2	0 nM	55°C	34	22906.2	4289.34	2476.45
AaCan2	0 nM	55°C	35	23125.2	4386.8	2532.72
AaCan2	0 nM	55°C	36	23684.3	4259.98	2459.5
AaCan2	0 nM	55°C	37	23886.4	3954.19	2282.95
AaCan2	0 nM	55°C	38	24249.2	4117.36	2377.16
AaCan2	0 nM	55°C	39	24522	4467.42	2579.26
AaCan2	0 nM	55°C	40	24844.6	4703.28	2715.44
AaCan2	0 nM	55°C	41	25045.8	4594.47	2652.62
AaCan2	0 nM	55°C	42	25288.8	4417.23	2550.29
AaCan2	0 nM	55°C	43	25561.5	4687.4	2706.27
AaCan2	0 nM	55°C	44	26003.1	4564.13	2635.1
AaCan2	0 nM	55°C	45	26217.7	4427.89	2556.45
AaCan2	0 nM	55°C	46	26730.3	4428.24	2556.64
AaCan2	0 nM	55°C	47	27287	4647.63	2683.31
AaCan2	0 nM	55°C	48	27479.9	4856.34	2803.81
AaCan2	0 nM	55°C	49	27833.6	4526.04	2613.11
AaCan2	0 nM	55°C	50	28272.4	4185.33	2416.4
AaCan2	0 nM	55°C	51	28554.8	4317.16	2492.51
AaCan2	0 nM	55°C	52	28879.8	4531.02	2615.98
AaCan2	0 nM	55°C	53	29108.2	4727.77	2729.58
AaCan2	0 nM	55°C	54	29461.6	4697.32	2712
AaCan2	0 nM	55°C	55	29641.2	4626.39	2671.04
AaCan2	0 nM	55°C	56	30055.2	4868.74	2810.97
AaCan2	0 nM	55°C	57	30539.2	4653.1	2686.47
AaCan2	0 nM	55°C	58	30924.2	4972.63	2870.95
AaCan2	0 nM	55°C	59	31176.6	5154.61	2976.01
AaCan2	0 nM	55°C	60	31585.3	4582.84	2645.9
AaCan2	0 nM	55°C	61	31721.8	4422.16	2553.13
AaCan2	0 nM	55°C	62	31874.4	4594.99	2652.92
AaCan2	0 nM	55°C	63	32418.8	4568.98	2637.9
AaCan2	0 nM	55°C	64	32660.6	4635.44	2676.27
AaCan2	0 nM	55°C	65	32920.3	4596.71	2653.91
AaCan2	0 nM	55°C	66	33175	4687.66	2706.42
AaCan2	0 nM	55°C	67	33414.8	4762.99	2749.91
AaCan2	0 nM	55°C	68	34094.4	4812.52	2778.51
AaCan2	0 nM	55°C	69	34302.4	4776.78	2757.88
AaCan2	0 nM	55°C	70	34399.2	5036.25	2907.68
AaCan2	0 nM	55°C	71	34401.2	4892.92	2824.93
AaCan2	0 nM	55°C	72	34801.9	4926.05	2844.06
AaCan2	0 nM	55°C	73	35277.3	4785.01	2762.63
AaCan2	0 nM	55°C	74	35597.1	4757.78	2746.91
AaCan2	0 nM	55°C	75	35816.9	4659.97	2690.43
AaCan2	0 nM	55°C	76	36141.9	5131.73	2962.8
AaCan2	0 nM	55°C	77	36492.1	5073.84	2929.38
AaCan2	0 nM	55°C	78	36812.2	5257.22	3035.26
AaCan2	0 nM	55°C	79	37003.9	5083.63	2935.03
AaCan2	0 nM	55°C	80	37077.6	5136.31	2965.45
AaCan2	0 nM	55°C	81	37423.6	5047.41	2914.12
AaCan2	0 nM	55°C	82	37909.1	4918.59	2839.75
AaCan2	0 nM	55°C	83	38171.7	5252.76	3032.68
AaCan2	0 nM	55°C	84	38340.3	5321.84	3072.57
AaCan2	0 nM	55°C	85	38578.7	5225.16	3016.75
AaCan2	0 nM	55°C	86	38872.1	5197.65	3000.86
AaCan2	0 nM	55°C	87	39205	4963.98	2865.96
AaCan2	0 nM	55°C	88	39487	5061.98	2922.53
AaCan2	0 nM	55°C	89	39783.3	4976.8	2873.36
AaCan2	0 nM	55°C	90	40179.6	4980.69	2875.6
AaCan2	0 nM	55°C	91	40545.5	5006.85	2890.71
AaCan2	0 nM	55°C	92	40764.3	5030.08	2904.12
AaCan2	0 nM	55°C	93	40755.7	5117.89	2954.81
AaCan2	0 nM	55°C	94	41076.3	5028.42	2903.16
AaCan2	0 nM	55°C	95	41414.2	4998.05	2885.63
AaCan2	0 nM	55°C	96	41736.7	5321.7	3072.48
AaCan2	0 nM	55°C	97	41840.9	5172.8	2986.52
AaCan2	0 nM	55°C	98	42243.8	5107.79	2948.98
AaCan2	0 nM	55°C	99	42439.8	5000.8	2887.21
AaCan2	0 nM	55°C	100	42643.7	4958.08	2862.55
AaCan2	0 nM	55°C	101	42937.4	5139.11	2967.07
AaCan2	0 nM	55°C	102	43004.1	5244.89	3028.14
AaCan2	0 nM	55°C	103	43512	4821.82	2783.88
AaCan2	0 nM	55°C	104	43786.3	4723.44	2727.08
AaCan2	0 nM	55°C	105	43959.3	5007.25	2890.94
AaCan2	0 nM	55°C	106	43952.6	4990.03	2880.99
AaCan2	0 nM	55°C	107	44606.4	4712.17	2720.57
AaCan2	0 nM	55°C	108	44857.8	4874.13	2814.08
AaCan2	0 nM	55°C	109	44913.3	4961.94	2864.78
AaCan2	0 nM	55°C	110	45215.8	4974.07	2871.78
AaCan2	0 nM	55°C	111	45661	5123.84	2958.25
AaCan2	0 nM	55°C	112	45834.8	5114.21	2952.69
AaCan2	0 nM	55°C	113	46030.5	5218.57	3012.94
AaCan2	0 nM	55°C	114	46423.6	5088.72	2937.98
AaCan2	0 nM	55°C	115	46528.3	5356.14	3092.37
AaCan2	0 nM	55°C	116	46677.4	5590.49	3227.67
AaCan2	0 nM	55°C	117	47072.7	5545.94	3201.95
AaCan2	0 nM	55°C	118	47255.1	5257.64	3035.5
AaCan2	0 nM	55°C	119	47359.5	5054.35	2918.13
AaCan2	0 nM	55°C	120	47716.7	5066.82	2925.33
AaCan2	0 nM	55°C	121	48049.2	5108.5	2949.39
AaCan2	0 nM	55°C	122	48232.6	5182.03	2991.84
AaCan2	0 nM	55°C	123	48487.3	4935	2849.22
AaCan2	0 nM	55°C	124	48627.7	4859.05	2805.38
AaCan2	0 nM	55°C	125	48675.7	5035.91	2907.48
AaCan2	0 nM	55°C	126	48781.9	5328.54	3076.43
AaCan2	0 nM	55°C	127	49135.5	5171.55	2985.79
AaCan2	0 nM	55°C	128	49609.9	4949.88	2857.81
AaCan2	0 nM	55°C	129	49848.9	4933.88	2848.58
AaCan2	0 nM	55°C	130	49978.2	5236.43	3023.25
AaCan2	0 nM	55°C	131	50092.2	5368.23	3099.35
AaCan2	0 nM	55°C	132	50107.1	5494.21	3172.08
AaCan2	0 nM	55°C	133	50671.4	5151.39	2974.15
AaCan2	0 nM	55°C	134	51132.4	4947.17	2856.25
AaCan2	0 nM	55°C	135	51384.2	5108.97	2949.67
AaCan2	0 nM	55°C	136	51530.4	5229.67	3019.35
AaCan2	0 nM	55°C	137	51504.1	5113.2	2952.11
AaCan2	0 nM	55°C	138	51801.1	5264.57	3039.5
AaCan2	0 nM	55°C	139	52075.2	5349.45	3088.5
AaCan2	0 nM	55°C	140	52182.8	5157.56	2977.72
AaCan2	0 nM	55°C	141	52537.1	5054.09	2917.98
AaCan2	0 nM	55°C	142	52758.8	4780.01	2759.74
AaCan2	0 nM	55°C	143	52924.9	4935.25	2849.37
AaCan2	0 nM	55°C	144	53117.6	5399.47	3117.38
AaCan2	0 nM	55°C	145	53409.5	5188.59	2995.63
AaCan2	0 nM	55°C	146	53663	4812.75	2778.64
AaCan2	0 nM	55°C	147	53791	4788.48	2764.63
AaCan2	0 nM	55°C	148	53884.4	4824.73	2785.56
AaCan2	0 nM	55°C	149	54132.1	4799.45	2770.96
AaCan2	0 nM	55°C	150	54528.7	4879.89	2817.41
AaCan2	0 nM	55°C	151	54637.5	5000.09	2886.8
AaCan2	0 nM	55°C	152	54967.2	4899.54	2828.75
AaCan2	0 nM	55°C	153	55192.8	4869.4	2811.35
AaCan2	0 nM	55°C	154	55434.6	4920.86	2841.06
AaCan2	0 nM	55°C	155	55470.3	5116.33	2953.92
AaCan2	0 nM	55°C	156	55570.8	4988.74	2880.25
AaCan2	0 nM	55°C	157	55955.8	4743.21	2738.49
AaCan2	0 nM	55°C	158	56236.4	4905.6	2832.25
AaCan2	0 nM	55°C	159	56138.9	5043.55	2911.89
AaCan2	0 nM	55°C	160	56407.4	4910.09	2834.84
AaCan2	0 nM	55°C	161	56804.9	5153.47	2975.35
AaCan2	0 nM	55°C	162	57156.9	4826.37	2786.51
AaCan2	0 nM	55°C	163	56969.9	4532.33	2616.74
AaCan2	0 nM	55°C	164	57415.5	4688.18	2706.72
AaCan2	0 nM	55°C	165	57742.1	5011.45	2893.36
AaCan2	0 nM	55°C	166	58003.3	4895.85	2826.62
AaCan2	0 nM	55°C	167	57987.3	4835.02	2791.5
AaCan2	0 nM	55°C	168	57927.1	4996.86	2884.94
AaCan2	0 nM	55°C	169	58463.4	5119.64	2955.82
AaCan2	0 nM	55°C	170	58642.8	4987.97	2879.81
AaCan2	0 nM	55°C	171	58800.2	4846.45	2798.1
AaCan2	0 nM	55°C	172	58715.2	4810.82	2777.53
AaCan2	0 nM	55°C	173	59067.7	4952.38	2859.26
AaCan2	0 nM	55°C	174	59233.9	4705.93	2716.97
AaCan2	0 nM	55°C	175	59519.5	4746.18	2740.21
AaCan2	0 nM	55°C	176	59552	5059.73	2921.24
AaCan2	0 nM	55°C	177	60132.8	5069.2	2926.71
AaCan2	0 nM	55°C	178	60262.2	5127.07	2960.12
AaCan2	0 nM	55°C	179	60459.6	5071.49	2928.03
AaCan2	0 nM	55°C	180	60620	5096.97	2942.74
AaCan2	0 nM	55°C	181	60582.4	5252.32	3032.43
AaCan2	0 nM	55°C	182	60954.7	5126.99	2960.07
AaCan2	0 nM	55°C	183	61001.7	5123.1	2957.82
AaCan2	0 nM	55°C	184	61228	4882.06	2818.66
AaCan2	0 nM	55°C	185	61833	4917.76	2839.27
AaCan2	0 nM	55°C	186	61885	5005.75	2890.07
AaCan2	0 nM	55°C	187	61994.2	5063.04	2923.15
AaCan2	0 nM	55°C	188	62270.1	4751.48	2743.27
AaCan2	0 nM	55°C	189	62390.5	4586.94	2648.27
AaCan2	0 nM	55°C	190	62461.9	5061.73	2922.39
AaCan2	0 nM	55°C	191	62515.8	5406.73	3121.58
AaCan2	0 nM	55°C	192	62740	5152.56	2974.83
AaCan2	0 nM	55°C	193	63065.5	4982.15	2876.44
AaCan2	0 nM	55°C	194	63318.2	4952.78	2859.49
AaCan2	0 nM	55°C	195	63597.4	5079.98	2932.93
AaCan2	0 nM	55°C	196	63839	4714.31	2721.81
AaCan2	0 nM	55°C	197	64018.5	4631.91	2674.24
AaCan2	0 nM	55°C	198	64195	4671.25	2696.95
AaCan2	0 nM	55°C	199	64301.8	5132.5	2963.25
AaCan2	0 nM	55°C	200	64325.8	5324.13	3073.89
AaCan2	0 nM	55°C	201	64493.9	5076.23	2930.76
AaCan2	0 nM	55°C	202	64649.9	5067.9	2925.96
AaCan2	0 nM	55°C	203	65057.6	5046.34	2913.5
AaCan2	0 nM	55°C	204	65281.7	5014.6	2895.18
AaCan2	0 nM	55°C	205	65127.1	5203.07	3003.99
AaCan2	0 nM	55°C	206	65418	5056.81	2919.55
AaCan2	0 nM	55°C	207	65511.7	4951.89	2858.98
AaCan2	0 nM	55°C	208	66007.1	4973.01	2871.17
AaCan2	0 nM	55°C	209	66386.3	5188.51	2995.59
AaCan2	0 nM	55°C	210	66637.1	5259.6	3036.63
AaCan2	0 nM	55°C	211	66466.8	5092.91	2940.39
AaCan2	0 nM	55°C	212	66687.2	5126.09	2959.55
AaCan2	0 nM	55°C	213	66842.1	5187.2	2994.83
AaCan2	0 nM	55°C	214	67068.4	4939.42	2851.78
AaCan2	0 nM	55°C	215	67159.2	4928.21	2845.3
AaCan2	0 nM	55°C	216	67209.4	5080.17	2933.04
AaCan2	0 nM	55°C	217	67392.7	5305.41	3063.08
AaCan2	0 nM	55°C	218	67617.6	5186.8	2994.6
AaCan2	0 nM	55°C	219	67830.1	5045.41	2912.97
AaCan2	0 nM	55°C	220	67961	5003.23	2888.61
AaCan2	0 nM	55°C	221	68335.5	5280.38	3048.63
AaCan2	0 nM	55°C	222	68373.1	5219.96	3013.75
AaCan2	0 nM	55°C	223	68534.2	5207	3006.26
AaCan2	0 nM	55°C	224	68601.3	5064.36	2923.91
AaCan2	0 nM	55°C	225	68863.4	5286.86	3052.37
AaCan2	0 nM	55°C	226	69040.6	5221.65	3014.72
AaCan2	0 nM	55°C	227	69129.3	4984.7	2877.92
AaCan2	0 nM	55°C	228	69279.3	5187.97	2995.28
AaCan2	0 nM	55°C	229	69747	5364.31	3097.09
AaCan2	0 nM	55°C	230	69663.2	5427.84	3133.77
AaCan2	0 nM	55°C	231	69904.4	5593.15	3229.21
AaCan2	0 nM	55°C	232	70072	5202.29	3003.54
AaCan2	0 nM	55°C	233	70401.5	4950.39	2858.11
AaCan2	0 nM	55°C	234	70547.4	4944.81	2854.89
AaCan2	0 nM	55°C	235	70570.8	5217.25	3012.18
AaCan2	0 nM	55°C	236	70821.3	5128.89	2961.16
AaCan2	0 nM	55°C	237	70792.8	5086.24	2936.54
AaCan2	0 nM	55°C	238	71163.6	5338.85	3082.39
AaCan2	0 nM	55°C	239	71466.9	5340.39	3083.28
AaCan2	0 nM	55°C	240	71710.5	5332.11	3078.49
AaCan2	0 nM	55°C	241	71676.4	5463.06	3154.1
AaCan2	0 nM	55°C	242	71838.1	5451.28	3147.3
AaCan2	0 nM	55°C	243	71849.1	5413.64	3125.57
AaCan2	0 nM	55°C	244	71905.2	5227.11	3017.87
AaCan2	0 nM	55°C	245	71979.2	5181.33	2991.44
AaCan2	0 nM	55°C	246	72232.3	5129.16	2961.32
AaCan2	0 nM	55°C	247	72384.5	5567.74	3214.54
AaCan2	0 nM	55°C	248	72919.7	5610.18	3239.04
AaCan2	0 nM	55°C	249	73079.5	5656.75	3265.92
AaCan2	0 nM	55°C	250	72971.8	5942.68	3431.01
AaCan2	5 nM	55°C	1	4747.22	1631.27	941.812
AaCan2	5 nM	55°C	2	4762.44	1656.73	956.515
AaCan2	5 nM	55°C	3	4855.21	1620.12	935.376
AaCan2	5 nM	55°C	4	5010.26	1407.99	812.906
AaCan2	5 nM	55°C	5	4882.07	1322.29	763.426
AaCan2	5 nM	55°C	6	4734.29	1426.42	823.543
AaCan2	5 nM	55°C	7	4685.45	1435.39	828.723
AaCan2	5 nM	55°C	8	4752.48	1422.22	821.121
AaCan2	5 nM	55°C	9	4828.29	1439.05	830.837
AaCan2	5 nM	55°C	10	4928.34	1511.32	872.558
AaCan2	5 nM	55°C	11	35933.7	4353.3	2513.38
AaCan2	5 nM	55°C	12	42456.2	5386.07	3109.65
AaCan2	5 nM	55°C	13	56242.3	7879.14	4549.02
AaCan2	5 nM	55°C	14	68197.4	9847.75	5685.6
AaCan2	5 nM	55°C	15	79241.2	10834.5	6255.31
AaCan2	5 nM	55°C	16	90062.4	11058.3	6384.48
AaCan2	5 nM	55°C	17	100381	10713	6185.18
AaCan2	5 nM	55°C	18	109885	10861.5	6270.88
AaCan2	5 nM	55°C	19	118856	11206.9	6470.31
AaCan2	5 nM	55°C	20	127586	11440.2	6605.02
AaCan2	5 nM	55°C	21	135847	11545	6665.49
AaCan2	5 nM	55°C	22	143388	11929.7	6887.59
AaCan2	5 nM	55°C	23	150640	12332.1	7119.95
AaCan2	5 nM	55°C	24	157265	12815.2	7398.84
AaCan2	5 nM	55°C	25	163503	13409.2	7741.79
AaCan2	5 nM	55°C	26	169159	14549.2	8400
AaCan2	5 nM	55°C	27	174580	15809	9127.36
AaCan2	5 nM	55°C	28	179843	16961.5	9792.74
AaCan2	5 nM	55°C	29	184581	18015	10401
AaCan2	5 nM	55°C	30	189404	19367.7	11181.9
AaCan2	5 nM	55°C	31	194311	20676.8	11937.7
AaCan2	5 nM	55°C	32	199254	21712.2	12535.5
AaCan2	5 nM	55°C	33	204025	22706.2	13109.5
AaCan2	5 nM	55°C	34	208843	23494.9	13564.8
AaCan2	5 nM	55°C	35	213431	24225.5	13986.6
AaCan2	5 nM	55°C	36	218080	24828.8	14334.9
AaCan2	5 nM	55°C	37	222462	25591.8	14775.4
AaCan2	5 nM	55°C	38	227233	26131.7	15087.1
AaCan2	5 nM	55°C	39	231587	26815.5	15481.9
AaCan2	5 nM	55°C	40	235935	27509.4	15882.5
AaCan2	5 nM	55°C	41	240078	28269.8	16321.6
AaCan2	5 nM	55°C	42	244133	28939.6	16708.3
AaCan2	5 nM	55°C	43	248254	29919	17273.7
AaCan2	5 nM	55°C	44	252153	30595	17664
AaCan2	5 nM	55°C	45	256034	31101.3	17956.3
AaCan2	5 nM	55°C	46	259899	31894.3	18414.2
AaCan2	5 nM	55°C	47	263828	32556.6	18796.5
AaCan2	5 nM	55°C	48	267533	33153.6	19141.3
AaCan2	5 nM	55°C	49	270956	33822	19527.2
AaCan2	5 nM	55°C	50	274637	34853.4	20122.6
AaCan2	5 nM	55°C	51	278266	35378.1	20425.6
AaCan2	5 nM	55°C	52	281697	35895.2	20724.1
AaCan2	5 nM	55°C	53	285112	36856.6	21279.2
AaCan2	5 nM	55°C	54	288549	37695.9	21763.7
AaCan2	5 nM	55°C	55	291605	38331.9	22130.9
AaCan2	5 nM	55°C	56	294705	38876	22445.1
AaCan2	5 nM	55°C	57	297734	39349.8	22718.6
AaCan2	5 nM	55°C	58	300906	40231.9	23227.9
AaCan2	5 nM	55°C	59	303817	41266.2	23825
AaCan2	5 nM	55°C	60	306722	42170.2	24347
AaCan2	5 nM	55°C	61	309631	42980.7	24814.9
AaCan2	5 nM	55°C	62	312439	43572.4	25156.5
AaCan2	5 nM	55°C	63	315008	44143.4	25486.2
AaCan2	5 nM	55°C	64	317910	44882.3	25912.8
AaCan2	5 nM	55°C	65	320760	45575.6	26313.1
AaCan2	5 nM	55°C	66	323429	46252.4	26703.8
AaCan2	5 nM	55°C	67	325977	46952	27107.7
AaCan2	5 nM	55°C	68	328534	47677.9	27526.8
AaCan2	5 nM	55°C	69	330738	48461.8	27979.4
AaCan2	5 nM	55°C	70	333041	49308	28468
AaCan2	5 nM	55°C	71	335516	49949.4	28838.3
AaCan2	5 nM	55°C	72	337958	50722.7	29284.8
AaCan2	5 nM	55°C	73	340203	51185.5	29552
AaCan2	5 nM	55°C	74	342643	51829.6	29923.9
AaCan2	5 nM	55°C	75	344565	52383.6	30243.7
AaCan2	5 nM	55°C	76	346578	53204.1	30717.4
AaCan2	5 nM	55°C	77	348916	53607.9	30950.5
AaCan2	5 nM	55°C	78	350921	54215.4	31301.3
AaCan2	5 nM	55°C	79	352925	55008.3	31759.1
AaCan2	5 nM	55°C	80	354738	55679.9	32146.8
AaCan2	5 nM	55°C	81	356621	56134.3	32409.1
AaCan2	5 nM	55°C	82	358589	56901.9	32852.4
AaCan2	5 nM	55°C	83	360513	57445	33165.9
AaCan2	5 nM	55°C	84	362379	57962.9	33464.9
AaCan2	5 nM	55°C	85	364009	58327.7	33675.5
AaCan2	5 nM	55°C	86	365549	58818.7	33959
AaCan2	5 nM	55°C	87	367206	59224.6	34193.4
AaCan2	5 nM	55°C	88	369069	59883.3	34573.6
AaCan2	5 nM	55°C	89	370480	60276.9	34800.9
AaCan2	5 nM	55°C	90	371859	60828.9	35119.6
AaCan2	5 nM	55°C	91	373554	61426.3	35464.5
AaCan2	5 nM	55°C	92	374960	61943.7	35763.2
AaCan2	5 nM	55°C	93	376438	62172.4	35895.2
AaCan2	5 nM	55°C	94	378004	62536	36105.2
AaCan2	5 nM	55°C	95	379379	62804.3	36260.1
AaCan2	5 nM	55°C	96	380576	63140.3	36454.1
AaCan2	5 nM	55°C	97	381883	63571.9	36703.3
AaCan2	5 nM	55°C	98	383052	63795.5	36832.3
AaCan2	5 nM	55°C	99	384408	64191.6	37061
AaCan2	5 nM	55°C	100	385437	64646.7	37323.8
AaCan2	5 nM	55°C	101	386758	65097.8	37584.2
AaCan2	5 nM	55°C	102	387966	65383.3	37749.1
AaCan2	5 nM	55°C	103	389129	65808.3	37994.4
AaCan2	5 nM	55°C	104	390491	65981.8	38094.6
AaCan2	5 nM	55°C	105	391491	66137.1	38184.3
AaCan2	5 nM	55°C	106	392613	66447.2	38363.3
AaCan2	5 nM	55°C	107	393421	66947.7	38652.3
AaCan2	5 nM	55°C	108	394473	67226.9	38813.5
AaCan2	5 nM	55°C	109	395585	67429.2	38930.2
AaCan2	5 nM	55°C	110	396664	67540.9	38994.7
AaCan2	5 nM	55°C	111	397636	67695.4	39084
AaCan2	5 nM	55°C	112	398621	67793.6	39140.6
AaCan2	5 nM	55°C	113	399458	68047	39286.9
AaCan2	5 nM	55°C	114	400300	68297.1	39431.4
AaCan2	5 nM	55°C	115	401292	68513.4	39556.2
AaCan2	5 nM	55°C	116	402299	69006.5	39840.9
AaCan2	5 nM	55°C	117	403184	69096.1	39892.6
AaCan2	5 nM	55°C	118	403723	69387.7	40061
AaCan2	5 nM	55°C	119	404543	69486.4	40118
AaCan2	5 nM	55°C	120	405495	69762.7	40277.5
AaCan2	5 nM	55°C	121	406357	70019.1	40425.6
AaCan2	5 nM	55°C	122	407049	70133.7	40491.7
AaCan2	5 nM	55°C	123	407882	70256.7	40562.7
AaCan2	5 nM	55°C	124	408554	70279.6	40575.9
AaCan2	5 nM	55°C	125	409284	70549.2	40731.6
AaCan2	5 nM	55°C	126	409963	70750.3	40847.7
AaCan2	5 nM	55°C	127	410901	70841.9	40900.6
AaCan2	5 nM	55°C	128	411467	70911	40940.5
AaCan2	5 nM	55°C	129	412269	71082.3	41039.4
AaCan2	5 nM	55°C	130	412786	71373	41207.2
AaCan2	5 nM	55°C	131	413440	71477.7	41267.7
AaCan2	5 nM	55°C	132	414103	71586.4	41330.4
AaCan2	5 nM	55°C	133	414572	71953.1	41542.1
AaCan2	5 nM	55°C	134	415165	72111.2	41633.4
AaCan2	5 nM	55°C	135	415699	72289.2	41736.2
AaCan2	5 nM	55°C	136	416594	72137.6	41648.7
AaCan2	5 nM	55°C	137	417478	72276.7	41729
AaCan2	5 nM	55°C	138	417784	72579.4	41903.7
AaCan2	5 nM	55°C	139	418218	72526.5	41873.2
AaCan2	5 nM	55°C	140	418755	72672.3	41957.4
AaCan2	5 nM	55°C	141	419300	72826.7	42046.5
AaCan2	5 nM	55°C	142	419658	73080.5	42193
AaCan2	5 nM	55°C	143	420488	73111.5	42211
AaCan2	5 nM	55°C	144	421024	73092.4	42199.9
AaCan2	5 nM	55°C	145	421517	73075	42189.9
AaCan2	5 nM	55°C	146	421894	73318.7	42330.6
AaCan2	5 nM	55°C	147	422279	73540.4	42458.5
AaCan2	5 nM	55°C	148	422660	73771.6	42592
AaCan2	5 nM	55°C	149	423339	73600.8	42493.4
AaCan2	5 nM	55°C	150	423851	73612.3	42500.1
AaCan2	5 nM	55°C	151	424059	73925.2	42680.7
AaCan2	5 nM	55°C	152	424496	74272.6	42881.3
AaCan2	5 nM	55°C	153	425294	74129.6	42798.8
AaCan2	5 nM	55°C	154	425696	73980.3	42712.6
AaCan2	5 nM	55°C	155	426103	73873.8	42651
AaCan2	5 nM	55°C	156	426253	74162.4	42817.7
AaCan2	5 nM	55°C	157	426565	74236.1	42860.2
AaCan2	5 nM	55°C	158	427061	74581.5	43059.7
AaCan2	5 nM	55°C	159	427397	74924	43257.4
AaCan2	5 nM	55°C	160	427829	74981.4	43290.5
AaCan2	5 nM	55°C	161	428405	74781	43174.8
AaCan2	5 nM	55°C	162	428750	74980.4	43290
AaCan2	5 nM	55°C	163	428939	74918.2	43254
AaCan2	5 nM	55°C	164	429357	74838.5	43208
AaCan2	5 nM	55°C	165	429783	75058.1	43334.8
AaCan2	5 nM	55°C	166	430108	75077	43345.7
AaCan2	5 nM	55°C	167	430564	74995.8	43298.9
AaCan2	5 nM	55°C	168	430642	75280	43462.9
AaCan2	5 nM	55°C	169	431004	75163.5	43395.7
AaCan2	5 nM	55°C	170	431218	75299.9	43474.4
AaCan2	5 nM	55°C	171	431639	75421.1	43544.4
AaCan2	5 nM	55°C	172	431934	75473.2	43574.5
AaCan2	5 nM	55°C	173	432331	75613.4	43655.4
AaCan2	5 nM	55°C	174	432676	75628.7	43664.3
AaCan2	5 nM	55°C	175	432942	75688.2	43698.6
AaCan2	5 nM	55°C	176	433233	75858	43796.7
AaCan2	5 nM	55°C	177	433636	75662.9	43684
AaCan2	5 nM	55°C	178	433764	75646.2	43674.3
AaCan2	5 nM	55°C	179	434009	75781.7	43752.6
AaCan2	5 nM	55°C	180	434525	75897	43819.1
AaCan2	5 nM	55°C	181	434677	75801	43763.7
AaCan2	5 nM	55°C	182	434713	76042.7	43903.3
AaCan2	5 nM	55°C	183	435061	76130.3	43953.9
AaCan2	5 nM	55°C	184	435428	76104	43938.6
AaCan2	5 nM	55°C	185	435731	76344.8	44077.7
AaCan2	5 nM	55°C	186	436016	76070.5	43919.3
AaCan2	5 nM	55°C	187	436342	75880.3	43809.5
AaCan2	5 nM	55°C	188	436465	76033.3	43897.9
AaCan2	5 nM	55°C	189	436665	76358.6	44085.7
AaCan2	5 nM	55°C	190	437124	76269.2	44034
AaCan2	5 nM	55°C	191	437322	76090	43930.6
AaCan2	5 nM	55°C	192	437286	76542.8	44192
AaCan2	5 nM	55°C	193	437440	76541.8	44191.4
AaCan2	5 nM	55°C	194	437846	76479.7	44155.6
AaCan2	5 nM	55°C	195	437988	76802.2	44341.8
AaCan2	5 nM	55°C	196	438064	76398.6	44108.8
AaCan2	5 nM	55°C	197	438402	76249.7	44022.8
AaCan2	5 nM	55°C	198	438650	76328.2	44068.1
AaCan2	5 nM	55°C	199	438744	76550.6	44196.5
AaCan2	5 nM	55°C	200	439033	76657	44257.9
AaCan2	5 nM	55°C	201	439240	76715.6	44291.8
AaCan2	5 nM	55°C	202	439372	76853.9	44371.6
AaCan2	5 nM	55°C	203	439681	76753.5	44313.7
AaCan2	5 nM	55°C	204	439813	76767.3	44321.6
AaCan2	5 nM	55°C	205	439974	76983.7	44446.6
AaCan2	5 nM	55°C	206	440303	76960.4	44433.1
AaCan2	5 nM	55°C	207	440639	76895.7	44395.8
AaCan2	5 nM	55°C	208	440658	76832.2	44359.1
AaCan2	5 nM	55°C	209	440811	77051.7	44485.8
AaCan2	5 nM	55°C	210	440917	76829.7	44357.6
AaCan2	5 nM	55°C	211	441068	76799.5	44340.2
AaCan2	5 nM	55°C	212	441216	77108.8	44518.8
AaCan2	5 nM	55°C	213	441224	77293.1	44625.2
AaCan2	5 nM	55°C	214	441459	77150.3	44542.7
AaCan2	5 nM	55°C	215	441515	77061.1	44491.2
AaCan2	5 nM	55°C	216	441808	76723.3	44296.2
AaCan2	5 nM	55°C	217	441982	77077.6	44500.8
AaCan2	5 nM	55°C	218	442049	77063.1	44492.4
AaCan2	5 nM	55°C	219	442416	77020.3	44467.7
AaCan2	5 nM	55°C	220	442445	77200.3	44571.6
AaCan2	5 nM	55°C	221	442532	77160	44548.3
AaCan2	5 nM	55°C	222	442783	77202	44572.6
AaCan2	5 nM	55°C	223	443081	77461.8	44722.6
AaCan2	5 nM	55°C	224	443109	77537.4	44766.2
AaCan2	5 nM	55°C	225	443123	77557	44777.6
AaCan2	5 nM	55°C	226	443032	77426.6	44702.3
AaCan2	5 nM	55°C	227	443076	77469.5	44727
AaCan2	5 nM	55°C	228	443442	77646.7	44829.3
AaCan2	5 nM	55°C	229	443417	77682.7	44850.1
AaCan2	5 nM	55°C	230	443619	77661	44837.6
AaCan2	5 nM	55°C	231	444003	77603.4	44804.3
AaCan2	5 nM	55°C	232	444008	77544.8	44770.5
AaCan2	5 nM	55°C	233	443954	77527.9	44760.7
AaCan2	5 nM	55°C	234	444223	77626.9	44817.9
AaCan2	5 nM	55°C	235	444451	77531	44762.6
AaCan2	5 nM	55°C	236	444455	77656.4	44834.9
AaCan2	5 nM	55°C	237	444353	78138.3	45113.2
AaCan2	5 nM	55°C	238	444483	77883.7	44966.2
AaCan2	5 nM	55°C	239	444595	77755.6	44892.2
AaCan2	5 nM	55°C	240	444768	77539.9	44767.7
AaCan2	5 nM	55°C	241	444925	77629.3	44819.3
AaCan2	5 nM	55°C	242	444890	77693.7	44856.5
AaCan2	5 nM	55°C	243	444996	77656.4	44834.9
AaCan2	5 nM	55°C	244	445195	77804.6	44920.5
AaCan2	5 nM	55°C	245	445328	77856.9	44950.7
AaCan2	5 nM	55°C	246	445398	77853.4	44948.7
AaCan2	5 nM	55°C	247	445511	77737	44881.5
AaCan2	5 nM	55°C	248	445706	77701.2	44860.8
AaCan2	5 nM	55°C	249	445564	77988.1	45026.4
[truncated: 1,751 more rows]

## Sheet: SupFig7b
nuclease	temperature	cA4 activator	slope.mean, AU/sec	slope.sd, AU/sec
AaCan2	45°C	0 nM	11.0326	0.296914
AaCan2	45°C	5 nM	409.584	13.8832
AaCan2	45°C	50 nM	2233.41	87.572
AaCan2	50°C	0 nM	24.7059	8.27021
AaCan2	50°C	5 nM	808.172	10.5161
AaCan2	50°C	50 nM	3254.3	117.656
AaCan2	55°C	0 nM	23.0841	12.658
AaCan2	55°C	5 nM	1123.56	181.732
AaCan2	55°C	50 nM	2975.31	307.352
AaCan2	60°C	0 nM	57.7709	26.4527
AaCan2	60°C	5 nM	993.736	40.5234
AaCan2	60°C	50 nM	2559.34	113.795
AaCan2	65°C	0 nM	51.2604	1.19662
AaCan2	65°C	5 nM	740.925	47.9618
AaCan2	65°C	50 nM	1989.79	141.886

## Sheet: SupFig7e
nuclease	cA4 activator	temperature	Cycle.Number ( cycle = 10 sec)	FAM.mean	FAM.sd	FAM.sem
TtCan1	0 nM	45°C	1	-414.157	167.006	96.4208
TtCan1	0 nM	45°C	2	414.157	167.006	96.4208
TtCan1	0 nM	45°C	3	954.855	912.259	526.693
TtCan1	0 nM	45°C	4	989.521	973.52	562.062
TtCan1	0 nM	45°C	5	1458.06	533.786	308.181
TtCan1	0 nM	45°C	6	1955.94	28.2649	16.3188
TtCan1	0 nM	45°C	7	2290.03	610.42	352.426
TtCan1	0 nM	45°C	8	2374.18	848.701	489.998
TtCan1	0 nM	45°C	9	2490.92	465.465	268.737
TtCan1	0 nM	45°C	10	2581.87	569.591	328.854
TtCan1	0 nM	45°C	11	3095.37	904.899	522.444
TtCan1	0 nM	45°C	12	3271.75	611.826	353.238
TtCan1	0 nM	45°C	13	3108.93	478.301	276.147
TtCan1	0 nM	45°C	14	3066.77	605.847	349.786
TtCan1	0 nM	45°C	15	3500.94	909.488	525.093
TtCan1	0 nM	45°C	16	3667.36	902.18	520.874
TtCan1	0 nM	45°C	17	3499.75	478.141	276.055
TtCan1	0 nM	45°C	18	3426.52	323.762	186.924
TtCan1	0 nM	45°C	19	3741.43	599.32	346.018
TtCan1	0 nM	45°C	20	3935.66	675.159	389.803
TtCan1	0 nM	45°C	21	3811.71	651.972	376.416
TtCan1	0 nM	45°C	22	3803.73	825.677	476.705
TtCan1	0 nM	45°C	23	3987.7	790.139	456.187
TtCan1	0 nM	45°C	24	3806.02	640.429	369.752
TtCan1	0 nM	45°C	25	3604.68	694.629	401.044
TtCan1	0 nM	45°C	26	3711.08	1056.17	609.782
TtCan1	0 nM	45°C	27	3898.94	774.591	447.21
TtCan1	0 nM	45°C	28	4387.64	429.799	248.145
TtCan1	0 nM	45°C	29	4335.23	233.055	134.554
TtCan1	0 nM	45°C	30	4335.66	44.4165	25.6439
TtCan1	0 nM	45°C	31	4523.53	399.855	230.856
TtCan1	0 nM	45°C	32	4584.91	155.175	89.5906
TtCan1	0 nM	45°C	33	4479.94	36.4215	21.028
TtCan1	0 nM	45°C	34	4469.83	50.9006	29.3875
TtCan1	0 nM	45°C	35	4557.11	167.334	96.6105
TtCan1	0 nM	45°C	36	4563	352.312	203.407
TtCan1	0 nM	45°C	37	4744.51	213.103	123.035
TtCan1	0 nM	45°C	38	4745.32	58.9039	34.0082
TtCan1	0 nM	45°C	39	4683.65	120.781	69.7331
TtCan1	0 nM	45°C	40	4716.53	3.2386	1.86981
TtCan1	0 nM	45°C	41	4805.02	111.313	64.2664
TtCan1	0 nM	45°C	42	4864.12	88.3718	51.0215
TtCan1	0 nM	45°C	43	4954.12	24.7998	14.3182
TtCan1	0 nM	45°C	44	4879.21	98.6884	56.9777
TtCan1	0 nM	45°C	45	5012.72	74.2048	42.8421
TtCan1	0 nM	45°C	46	4952.03	102.3	59.0628
TtCan1	0 nM	45°C	47	5207.15	111.444	64.3422
TtCan1	0 nM	45°C	48	5136.1	114.272	65.9752
TtCan1	0 nM	45°C	49	5122.84	395.699	228.457
TtCan1	0 nM	45°C	50	5111.28	291.55	168.327
TtCan1	0 nM	45°C	51	5084.61	19.5463	11.285
TtCan1	0 nM	45°C	52	5198.73	5.24806	3.02997
TtCan1	0 nM	45°C	53	5561.5	68.1377	39.3393
TtCan1	0 nM	45°C	54	5860.17	233.297	134.694
TtCan1	0 nM	45°C	55	5827.83	318.581	183.933
TtCan1	0 nM	45°C	56	5834.5	581.285	335.605
TtCan1	0 nM	45°C	57	5763.32	708.426	409.01
TtCan1	0 nM	45°C	58	5771.74	393.44	227.153
TtCan1	0 nM	45°C	59	5739.28	503.177	290.509
TtCan1	0 nM	45°C	60	5734.97	634.465	366.309
TtCan1	0 nM	45°C	61	5925.23	208.396	120.318
TtCan1	0 nM	45°C	62	5870.43	154.703	89.3179
TtCan1	0 nM	45°C	63	6172.52	294.778	170.19
TtCan1	0 nM	45°C	64	6225.53	128.452	74.1617
TtCan1	0 nM	45°C	65	6244.72	211.366	122.032
TtCan1	0 nM	45°C	66	6193.4	202.081	116.671
TtCan1	0 nM	45°C	67	6483.1	393.053	226.929
TtCan1	0 nM	45°C	68	6426.42	713.824	412.127
TtCan1	0 nM	45°C	69	6127.68	1101.48	635.94
TtCan1	0 nM	45°C	70	6082.83	1211.19	699.281
TtCan1	0 nM	45°C	71	6560.61	683.438	394.583
TtCan1	0 nM	45°C	72	6718.55	193.541	111.741
TtCan1	0 nM	45°C	73	6684.58	285.547	164.861
TtCan1	0 nM	45°C	74	6696.74	414.181	239.127
TtCan1	0 nM	45°C	75	6774.9	630.118	363.799
TtCan1	0 nM	45°C	76	6667.83	657.663	379.702
TtCan1	0 nM	45°C	77	6882.49	420.955	243.038
TtCan1	0 nM	45°C	78	6898.56	152.239	87.8954
TtCan1	0 nM	45°C	79	6959.83	195.54	112.895
TtCan1	0 nM	45°C	80	6962.87	499.654	288.475
TtCan1	0 nM	45°C	81	6882.93	464.135	267.969
TtCan1	0 nM	45°C	82	7004.72	607.467	350.721
TtCan1	0 nM	45°C	83	7211.38	304.256	175.662
TtCan1	0 nM	45°C	84	7577.54	622.614	359.467
TtCan1	0 nM	45°C	85	7476.81	975.49	563.199
TtCan1	0 nM	45°C	86	7373.87	1086.82	627.474
TtCan1	0 nM	45°C	87	7503.12	609.058	351.64
TtCan1	0 nM	45°C	88	7591.98	611.518	353.06
TtCan1	0 nM	45°C	89	7439.5	632.553	365.204
TtCan1	0 nM	45°C	90	7300.38	596.206	344.219
TtCan1	0 nM	45°C	91	7733.79	524.494	302.817
TtCan1	0 nM	45°C	92	7694.44	490.966	283.459
TtCan1	0 nM	45°C	93	7891.11	468.012	270.207
TtCan1	0 nM	45°C	94	7733.63	492.091	284.109
TtCan1	0 nM	45°C	95	7696.82	789.412	455.767
TtCan1	0 nM	45°C	96	7739.24	909.214	524.935
TtCan1	0 nM	45°C	97	7551.67	878.366	507.125
TtCan1	0 nM	45°C	98	7772.66	689.747	398.225
TtCan1	0 nM	45°C	99	8272.11	334.903	193.357
TtCan1	0 nM	45°C	100	8272.31	465.18	268.572
TtCan1	0 nM	45°C	101	8199.55	571.066	329.705
TtCan1	0 nM	45°C	102	8241.47	582.562	336.342
TtCan1	0 nM	45°C	103	8426.01	720.478	415.968
TtCan1	0 nM	45°C	104	8562.92	598.419	345.498
TtCan1	0 nM	45°C	105	8518.87	793.002	457.84
TtCan1	0 nM	45°C	106	8411.61	681.975	393.739
TtCan1	0 nM	45°C	107	8451.81	681.039	393.198
TtCan1	0 nM	45°C	108	8325.72	764.248	441.239
TtCan1	0 nM	45°C	109	8377.33	668.835	386.152
TtCan1	0 nM	45°C	110	8399.7	657.54	379.631
TtCan1	0 nM	45°C	111	8250.22	608.4	351.26
TtCan1	0 nM	45°C	112	8581.49	447.449	258.335
TtCan1	0 nM	45°C	113	8692.95	436.928	252.261
TtCan1	0 nM	45°C	114	8697.26	632.269	365.041
TtCan1	0 nM	45°C	115	8679.21	775.877	447.953
TtCan1	0 nM	45°C	116	8595.06	990.739	572.004
TtCan1	0 nM	45°C	117	8860.08	1228.61	709.337
TtCan1	0 nM	45°C	118	9056.07	1094.07	631.662
TtCan1	0 nM	45°C	119	9097.13	905.45	522.762
TtCan1	0 nM	45°C	120	9204.28	482.707	278.691
TtCan1	0 nM	45°C	121	9369.9	617.973	356.787
TtCan1	0 nM	45°C	122	9279.02	410.717	237.128
TtCan1	0 nM	45°C	123	9212.05	462.793	267.194
TtCan1	0 nM	45°C	124	9584.16	1157.92	668.524
TtCan1	0 nM	45°C	125	9494.89	1243.74	718.074
TtCan1	0 nM	45°C	126	9441.22	827.577	477.802
TtCan1	0 nM	45°C	127	9341.54	822.267	474.736
TtCan1	0 nM	45°C	128	9489.13	669.949	386.795
TtCan1	0 nM	45°C	129	9642.99	762.95	440.49
TtCan1	0 nM	45°C	130	9574.09	588.512	339.777
TtCan1	0 nM	45°C	131	9544.32	357.721	206.531
TtCan1	0 nM	45°C	132	9737.45	773.785	446.745
TtCan1	0 nM	45°C	133	9976.55	619.316	357.563
TtCan1	0 nM	45°C	134	9958.98	865.832	499.888
TtCan1	0 nM	45°C	135	9781.81	836.67	483.052
TtCan1	0 nM	45°C	136	9862.2	740.878	427.746
TtCan1	0 nM	45°C	137	9835.92	676.142	390.371
TtCan1	0 nM	45°C	138	10109.6	34.3541	19.8343
TtCan1	0 nM	45°C	139	10168.4	266.543	153.889
TtCan1	0 nM	45°C	140	10153.5	700.493	404.43
TtCan1	0 nM	45°C	141	10205.4	536.85	309.951
TtCan1	0 nM	45°C	142	10411.2	121.928	70.3949
TtCan1	0 nM	45°C	143	10638.4	126.328	72.9353
TtCan1	0 nM	45°C	144	10632.8	520.763	300.663
TtCan1	0 nM	45°C	145	10602.8	938.691	541.954
TtCan1	0 nM	45°C	146	10529.8	1141.18	658.859
TtCan1	0 nM	45°C	147	10715	986.888	569.78
TtCan1	0 nM	45°C	148	10794.3	1069.28	617.35
TtCan1	0 nM	45°C	149	11009.1	461.84	266.644
TtCan1	0 nM	45°C	150	10807.1	388.01	224.017
TtCan1	0 nM	45°C	151	10732.2	658.74	380.324
TtCan1	0 nM	45°C	152	10917.5	802.141	463.116
TtCan1	0 nM	45°C	153	10896.5	569.795	328.972
TtCan1	0 nM	45°C	154	10879.7	599.966	346.391
TtCan1	0 nM	45°C	155	10839.8	468.368	270.413
TtCan1	0 nM	45°C	156	11275.7	518.193	299.179
TtCan1	0 nM	45°C	157	11229.7	815.823	471.016
TtCan1	0 nM	45°C	158	11098	1062.43	613.393
TtCan1	0 nM	45°C	159	11180.3	879.439	507.744
TtCan1	0 nM	45°C	160	11235.3	643.455	371.499
TtCan1	0 nM	45°C	161	11055.2	662.21	382.327
TtCan1	0 nM	45°C	162	11413.5	1000.02	577.363
TtCan1	0 nM	45°C	163	11731.5	1129.46	652.095
TtCan1	0 nM	45°C	164	11663.8	986.388	569.491
TtCan1	0 nM	45°C	165	11307.3	819.167	472.946
TtCan1	0 nM	45°C	166	11196.5	528.66	305.222
TtCan1	0 nM	45°C	167	11411	602.855	348.059
TtCan1	0 nM	45°C	168	11527	477.932	275.934
TtCan1	0 nM	45°C	169	11344	294.79	170.197
TtCan1	0 nM	45°C	170	11320.7	366.823	211.785
TtCan1	0 nM	45°C	171	11442.8	823.618	475.516
TtCan1	0 nM	45°C	172	11435.9	728.426	420.557
TtCan1	0 nM	45°C	173	11761	818.976	472.836
TtCan1	0 nM	45°C	174	12049.2	1287.36	743.26
TtCan1	0 nM	45°C	175	12120.7	1019.25	588.465
TtCan1	0 nM	45°C	176	12024.9	1102.64	636.612
TtCan1	0 nM	45°C	177	12111.8	1004.5	579.947
TtCan1	0 nM	45°C	178	12242.2	950.063	548.519
TtCan1	0 nM	45°C	179	11991.9	933.502	538.958
TtCan1	0 nM	45°C	180	11880.1	1112.25	642.155
TtCan1	0 nM	45°C	181	12059.9	958.047	553.129
TtCan1	0 nM	45°C	182	12015.7	850.172	490.847
TtCan1	0 nM	45°C	183	12563.8	499.415	288.337
TtCan1	0 nM	45°C	184	12814.6	718.746	414.968
TtCan1	0 nM	45°C	185	12675	554.058	319.886
TtCan1	0 nM	45°C	186	12764.3	285.126	164.617
TtCan1	0 nM	45°C	187	12758.8	915.742	528.704
TtCan1	0 nM	45°C	188	12661.4	1309.48	756.03
TtCan1	0 nM	45°C	189	12743.9	1176.27	679.117
TtCan1	0 nM	45°C	190	12963.7	936.269	540.555
TtCan1	0 nM	45°C	191	13193.2	793.197	457.953
TtCan1	0 nM	45°C	192	12963.2	687.757	397.076
TtCan1	0 nM	45°C	193	12805.4	836.159	482.757
TtCan1	0 nM	45°C	194	13121.3	1023.4	590.862
TtCan1	0 nM	45°C	195	12973.7	1126.31	650.278
TtCan1	0 nM	45°C	196	12737.3	854.957	493.61
TtCan1	0 nM	45°C	197	12705.2	627.227	362.13
TtCan1	0 nM	45°C	198	13167.3	681.857	393.67
TtCan1	0 nM	45°C	199	13318.2	268.977	155.294
TtCan1	0 nM	45°C	200	13233	638.834	368.831
TtCan1	0 nM	45°C	201	13315.9	1255	724.572
TtCan1	0 nM	45°C	202	13336.3	1082.74	625.121
TtCan1	0 nM	45°C	203	13227.8	894.978	516.716
TtCan1	0 nM	45°C	204	13176.4	935.584	540.16
TtCan1	0 nM	45°C	205	13541.8	982.637	567.326
TtCan1	0 nM	45°C	206	13387.3	1109.82	640.758
TtCan1	0 nM	45°C	207	13103.2	1080.48	623.815
TtCan1	0 nM	45°C	208	13142.8	1341.87	774.728
TtCan1	0 nM	45°C	209	13278.4	1709.31	986.868
TtCan1	0 nM	45°C	210	13700.4	1169.21	675.045
TtCan1	0 nM	45°C	211	14085.8	785.342	453.417
TtCan1	0 nM	45°C	212	14252.2	1022.96	590.608
TtCan1	0 nM	45°C	213	14322.5	1154.04	666.284
TtCan1	0 nM	45°C	214	14193.5	917.779	529.88
TtCan1	0 nM	45°C	215	14012	980.67	566.19
TtCan1	0 nM	45°C	216	13775.4	1037.54	599.022
TtCan1	0 nM	45°C	217	14134	1136.41	656.107
TtCan1	0 nM	45°C	218	14334.2	1209.41	698.254
TtCan1	0 nM	45°C	219	13992.9	1133.54	654.452
TtCan1	0 nM	45°C	220	13881.9	924.303	533.647
TtCan1	0 nM	45°C	221	14401.4	945.04	545.619
TtCan1	0 nM	45°C	222	14314.2	846.046	488.465
TtCan1	0 nM	45°C	223	14159	972.054	561.215
TtCan1	0 nM	45°C	224	14084	939.735	542.556
TtCan1	0 nM	45°C	225	14346.5	986.141	569.348
TtCan1	0 nM	45°C	226	14571.3	1077.14	621.887
TtCan1	0 nM	45°C	227	14760.7	1065.37	615.091
TtCan1	0 nM	45°C	228	14661.8	1264.97	730.331
TtCan1	0 nM	45°C	229	14492.4	1171.94	676.621
TtCan1	0 nM	45°C	230	14807	1107.37	639.341
TtCan1	0 nM	45°C	231	14855.5	1039.45	600.124
TtCan1	0 nM	45°C	232	14849.4	894.828	516.629
TtCan1	0 nM	45°C	233	14997.9	938.565	541.881
TtCan1	0 nM	45°C	234	15111.1	544.728	314.499
TtCan1	0 nM	45°C	235	15360.4	770.505	444.851
TtCan1	0 nM	45°C	236	15305.6	1148.29	662.965
TtCan1	0 nM	45°C	237	15121.4	1067.69	616.429
TtCan1	0 nM	45°C	238	15159	1239.87	715.839
TtCan1	0 nM	45°C	239	15041.7	1340.37	773.866
TtCan1	0 nM	45°C	240	14874.2	1608.71	928.787
TtCan1	5 nM	45°C	1	-683.675	48.5179	28.0118
TtCan1	5 nM	45°C	2	683.675	48.5179	28.0118
TtCan1	5 nM	45°C	3	1446.34	166.583	96.1765
TtCan1	5 nM	45°C	4	1606.92	413.525	238.749
TtCan1	5 nM	45°C	5	1874.25	353.258	203.953
TtCan1	5 nM	45°C	6	2164.02	426.21	246.073
TtCan1	5 nM	45°C	7	2428.71	225.277	130.064
TtCan1	5 nM	45°C	8	3031.98	22.8305	13.1812
TtCan1	5 nM	45°C	9	3874.87	305.765	176.533
TtCan1	5 nM	45°C	10	4142.3	414.011	239.03
TtCan1	5 nM	45°C	11	4131.68	429.997	248.259
TtCan1	5 nM	45°C	12	4393.07	396.382	228.851
TtCan1	5 nM	45°C	13	4512.31	460.497	265.868
TtCan1	5 nM	45°C	14	5023.95	398.874	230.29
TtCan1	5 nM	45°C	15	5277.81	613.059	353.95
TtCan1	5 nM	45°C	16	5329.85	631.992	364.881
TtCan1	5 nM	45°C	17	5635.15	605.442	349.552
TtCan1	5 nM	45°C	18	5565.57	637.101	367.83
TtCan1	5 nM	45°C	19	5464.5	701.561	405.046
TtCan1	5 nM	45°C	20	5908.36	644.694	372.214
TtCan1	5 nM	45°C	21	6106.83	379.961	219.37
TtCan1	5 nM	45°C	22	6172.92	571.473	329.94
TtCan1	5 nM	45°C	23	6023.91	530.506	306.288
TtCan1	5 nM	45°C	24	6048.32	512.434	295.854
TtCan1	5 nM	45°C	25	6259.15	364.848	210.645
TtCan1	5 nM	45°C	26	6366.37	291.571	168.339
TtCan1	5 nM	45°C	27	6392.03	301.782	174.234
TtCan1	5 nM	45°C	28	6501.67	236.623	136.614
TtCan1	5 nM	45°C	29	6480.74	220.284	127.181
TtCan1	5 nM	45°C	30	6552.91	138.157	79.7648
TtCan1	5 nM	45°C	31	6711.63	178.909	103.293
TtCan1	5 nM	45°C	32	6859.5	435.357	251.353
TtCan1	5 nM	45°C	33	7023.01	233.896	135.04
TtCan1	5 nM	45°C	34	6984.99	290.695	167.833
TtCan1	5 nM	45°C	35	7029.56	348.094	200.972
TtCan1	5 nM	45°C	36	6927.19	352.149	203.313
TtCan1	5 nM	45°C	37	6927.78	154.924	89.4453
TtCan1	5 nM	45°C	38	7084.37	356.309	205.715
TtCan1	5 nM	45°C	39	7353.91	345.426	199.432
TtCan1	5 nM	45°C	40	7350.69	246.717	142.442
TtCan1	5 nM	45°C	41	7422.69	153.302	88.5091
TtCan1	5 nM	45°C	42	7471.85	254.593	146.989
TtCan1	5 nM	45°C	43	7821.82	199.061	114.928
TtCan1	5 nM	45°C	44	7898.14	467.003	269.624
TtCan1	5 nM	45°C	45	7688.23	387.682	223.828
TtCan1	5 nM	45°C	46	7849.42	76.2839	44.0426
TtCan1	5 nM	45°C	47	8095.2	142.788	82.4388
TtCan1	5 nM	45°C	48	8026.6	175.049	101.065
TtCan1	5 nM	45°C	49	8131.54	95.7404	55.2758
TtCan1	5 nM	45°C	50	8291.9	332.548	191.997
TtCan1	5 nM	45°C	51	8308.04	234.749	135.532
TtCan1	5 nM	45°C	52	8189	192.659	111.232
TtCan1	5 nM	45°C	53	8331.67	539.201	311.308
TtCan1	5 nM	45°C	54	8661.61	270.362	156.093
TtCan1	5 nM	45°C	55	8657.51	385.796	222.74
TtCan1	5 nM	45°C	56	8492.92	545.308	314.834
TtCan1	5 nM	45°C	57	8641.03	718.717	414.952
TtCan1	5 nM	45°C	58	8809.45	498.649	287.895
TtCan1	5 nM	45°C	59	8935.58	614.335	354.686
TtCan1	5 nM	45°C	60	8924.29	707.809	408.654
TtCan1	5 nM	45°C	61	8989.87	794.051	458.446
TtCan1	5 nM	45°C	62	9316.28	427.144	246.612
TtCan1	5 nM	45°C	63	9443.2	537.009	310.042
TtCan1	5 nM	45°C	64	9629.61	584.227	337.304
TtCan1	5 nM	45°C	65	9402	371.893	214.712
TtCan1	5 nM	45°C	66	9380.92	594.157	343.037
TtCan1	5 nM	45°C	67	9918.44	803.193	463.724
TtCan1	5 nM	45°C	68	10036.4	764.115	441.162
TtCan1	5 nM	45°C	69	10040.9	668.613	386.024
TtCan1	5 nM	45°C	70	9999.92	672.842	388.466
TtCan1	5 nM	45°C	71	10183.7	485.015	280.024
TtCan1	5 nM	45°C	72	10352.7	577.831	333.611
TtCan1	5 nM	45°C	73	10235.3	701.465	404.991
TtCan1	5 nM	45°C	74	10174.7	620.711	358.368
TtCan1	5 nM	45°C	75	10202.4	652.581	376.768
TtCan1	5 nM	45°C	76	10429.3	591.424	341.459
TtCan1	5 nM	45°C	77	10505.5	358.267	206.846
TtCan1	5 nM	45°C	78	10613.9	595.615	343.879
TtCan1	5 nM	45°C	79	10525.9	734.34	423.971
TtCan1	5 nM	45°C	80	10652.2	663.864	383.282
TtCan1	5 nM	45°C	81	10680.3	687.517	396.938
TtCan1	5 nM	45°C	82	10662.6	713.433	411.9
TtCan1	5 nM	45°C	83	10958.3	838.49	484.102
TtCan1	5 nM	45°C	84	11056.9	817.419	471.937
TtCan1	5 nM	45°C	85	11218.1	1065.8	615.342
TtCan1	5 nM	45°C	86	11182.1	871.347	503.073
TtCan1	5 nM	45°C	87	11200.1	641.742	370.51
TtCan1	5 nM	45°C	88	11253.4	556.258	321.156
TtCan1	5 nM	45°C	89	11433	716.559	413.706
TtCan1	5 nM	45°C	90	11614.1	1147.44	662.472
TtCan1	5 nM	45°C	91	12179.5	1890.52	1091.49
TtCan1	5 nM	45°C	92	12335.1	1697.15	979.852
TtCan1	5 nM	45°C	93	12149.6	1614.95	932.39
TtCan1	5 nM	45°C	94	12415.6	1687.69	974.386
TtCan1	5 nM	45°C	95	12426.6	1507.27	870.222
TtCan1	5 nM	45°C	96	12510.8	1784.14	1030.07
TtCan1	5 nM	45°C	97	12379	1728.87	998.166
TtCan1	5 nM	45°C	98	12562.7	1765.5	1019.31
TtCan1	5 nM	45°C	99	12851.4	1800.98	1039.8
TtCan1	5 nM	45°C	100	12931.5	1590.74	918.411
TtCan1	5 nM	45°C	101	12735.9	1452.61	838.663
TtCan1	5 nM	45°C	102	12842.2	1530.96	883.9
TtCan1	5 nM	45°C	103	13024.4	1484.42	857.028
TtCan1	5 nM	45°C	104	13151.1	1733.25	1000.69
TtCan1	5 nM	45°C	105	13252.9	1697.01	979.771
TtCan1	5 nM	45°C	106	13179.9	1585.32	915.284
TtCan1	5 nM	45°C	107	13443.4	1278.52	738.156
TtCan1	5 nM	45°C	108	13646.8	1538.1	888.021
TtCan1	5 nM	45°C	109	13765.9	1647.84	951.38
TtCan1	5 nM	45°C	110	13798.2	1465.15	845.905
TtCan1	5 nM	45°C	111	13714.8	1667.44	962.696
TtCan1	5 nM	45°C	112	13682	1744.7	1007.3
TtCan1	5 nM	45°C	113	13510.7	1738.25	1003.58
TtCan1	5 nM	45°C	114	13774.1	1864.93	1076.72
TtCan1	5 nM	45°C	115	13921.1	1946.99	1124.09
TtCan1	5 nM	45°C	116	14213.6	1772.66	1023.44
TtCan1	5 nM	45°C	117	14407.1	1312.42	757.727
TtCan1	5 nM	45°C	118	14242.6	1412.36	815.427
TtCan1	5 nM	45°C	119	14266.6	1750.76	1010.8
TtCan1	5 nM	45°C	120	14388.8	2037.94	1176.6
TtCan1	5 nM	45°C	121	14619.4	1654.26	955.087
TtCan1	5 nM	45°C	122	14628.1	1494.82	863.034
TtCan1	5 nM	45°C	123	14574.3	1410.31	814.243
TtCan1	5 nM	45°C	124	14572.9	1425.46	822.989
TtCan1	5 nM	45°C	125	14663.9	1442.35	832.743
TtCan1	5 nM	45°C	126	14609.8	1605.83	927.126
TtCan1	5 nM	45°C	127	14869.8	1838.46	1061.44
TtCan1	5 nM	45°C	128	15244.4	1926.81	1112.45
TtCan1	5 nM	45°C	129	15129.6	1825.51	1053.96
TtCan1	5 nM	45°C	130	14868.2	1664.1	960.766
TtCan1	5 nM	45°C	131	14978.4	1656.31	956.27
TtCan1	5 nM	45°C	132	15096.2	1612.72	931.107
TtCan1	5 nM	45°C	133	15354	1509.14	871.3
TtCan1	5 nM	45°C	134	15199.8	1420.17	819.936
TtCan1	5 nM	45°C	135	15129.9	1313.63	758.426
TtCan1	5 nM	45°C	136	15329.4	1489.44	859.931
TtCan1	5 nM	45°C	137	15460.3	1487.82	858.993
TtCan1	5 nM	45°C	138	15379	1587.33	916.445
TtCan1	5 nM	45°C	139	15719.8	1596.52	921.751
TtCan1	5 nM	45°C	140	15845.3	1714.01	989.583
TtCan1	5 nM	45°C	141	15882.3	1586.88	916.187
TtCan1	5 nM	45°C	142	16155.9	1555.79	898.233
TtCan1	5 nM	45°C	143	16107.4	1601.2	924.453
TtCan1	5 nM	45°C	144	16032.1	1517.3	876.014
TtCan1	5 nM	45°C	145	16144.9	1494.96	863.115
TtCan1	5 nM	45°C	146	16105.7	1580.59	912.554
TtCan1	5 nM	45°C	147	16126.1	1463.94	845.208
TtCan1	5 nM	45°C	148	16263.6	1325.67	765.376
TtCan1	5 nM	45°C	149	16522.3	1432.13	826.842
TtCan1	5 nM	45°C	150	16494.6	1725.86	996.425
TtCan1	5 nM	45°C	151	16719.5	1602.07	924.957
TtCan1	5 nM	45°C	152	16670.1	1473	850.435
TtCan1	5 nM	45°C	153	16832.4	1555.11	897.845
TtCan1	5 nM	45°C	154	16734.8	1714.83	990.06
TtCan1	5 nM	45°C	155	16894.5	1872.41	1081.04
TtCan1	5 nM	45°C	156	16978.5	1666.04	961.891
TtCan1	5 nM	45°C	157	16906.5	1490.07	860.291
TtCan1	5 nM	45°C	158	17040.7	1757.96	1014.96
TtCan1	5 nM	45°C	159	17128.3	1806.69	1043.09
TtCan1	5 nM	45°C	160	17281.3	1975.13	1140.34
TtCan1	5 nM	45°C	161	17305	1734.71	1001.53
TtCan1	5 nM	45°C	162	17420.1	1805.75	1042.55
TtCan1	5 nM	45°C	163	17468.8	1755.82	1013.73
TtCan1	5 nM	45°C	164	17550.8	1644.41	949.402
TtCan1	5 nM	45°C	165	17490.5	1776.17	1025.48
TtCan1	5 nM	45°C	166	17569.9	1718.35	992.092
TtCan1	5 nM	45°C	167	17782.9	1626.79	939.227
TtCan1	5 nM	45°C	168	18092.8	1706.78	985.409
TtCan1	5 nM	45°C	169	18253.1	1364.84	787.993
TtCan1	5 nM	45°C	170	18074.1	1348.96	778.821
TtCan1	5 nM	45°C	171	18003.1	1584.12	914.59
TtCan1	5 nM	45°C	172	18179.5	1697.64	980.132
TtCan1	5 nM	45°C	173	18100.3	1773.17	1023.74
TtCan1	5 nM	45°C	174	18146.1	1797.02	1037.51
TtCan1	5 nM	45°C	175	18483	1452.57	838.643
TtCan1	5 nM	45°C	176	18743	1318.67	761.334
TtCan1	5 nM	45°C	177	18578.3	1495.38	863.359
TtCan1	5 nM	45°C	178	18330.4	1479.16	853.991
TtCan1	5 nM	45°C	179	18595.5	1720.68	993.434
TtCan1	5 nM	45°C	180	18845.2	1548.59	894.077
TtCan1	5 nM	45°C	181	18708.1	1639.36	946.487
TtCan1	5 nM	45°C	182	18603.6	1725.79	996.388
TtCan1	5 nM	45°C	183	18663.4	1511.31	872.553
TtCan1	5 nM	45°C	184	18965.3	1423.34	821.763
TtCan1	5 nM	45°C	185	18902.8	1452.17	838.413
TtCan1	5 nM	45°C	186	18999.3	1587.19	916.366
TtCan1	5 nM	45°C	187	19130.6	1533.73	885.499
TtCan1	5 nM	45°C	188	19315.7	1499.13	865.521
TtCan1	5 nM	45°C	189	19687.9	1530.35	883.548
TtCan1	5 nM	45°C	190	19509.8	1506.51	869.783
TtCan1	5 nM	45°C	191	19428.6	1718.22	992.014
TtCan1	5 nM	45°C	192	19551.9	1611.64	930.483
TtCan1	5 nM	45°C	193	19647.3	1825.33	1053.86
TtCan1	5 nM	45°C	194	19691.9	1691.14	976.381
TtCan1	5 nM	45°C	195	19913.2	1765.37	1019.24
TtCan1	5 nM	45°C	196	19993.3	1907.17	1101.11
TtCan1	5 nM	45°C	197	20033.5	1714.35	989.779
TtCan1	5 nM	45°C	198	20121.3	1501.4	866.834
TtCan1	5 nM	45°C	199	20200.9	1704.6	984.153
TtCan1	5 nM	45°C	200	20392.6	1625.66	938.575
TtCan1	5 nM	45°C	201	20409.6	1643.79	949.042
TtCan1	5 nM	45°C	202	20383.8	1658.75	957.677
TtCan1	5 nM	45°C	203	20361.7	1659.87	958.327
TtCan1	5 nM	45°C	204	20414.5	1472.96	850.416
TtCan1	5 nM	45°C	205	20698.2	1740.55	1004.91
TtCan1	5 nM	45°C	206	20986	1639.07	946.319
TtCan1	5 nM	45°C	207	20971.2	1687.98	974.558
TtCan1	5 nM	45°C	208	20984	1602.52	925.217
TtCan1	5 nM	45°C	209	20817.8	1458.86	842.275
TtCan1	5 nM	45°C	210	20942.6	1274.45	735.806
TtCan1	5 nM	45°C	211	21029.8	1360.56	785.518
TtCan1	5 nM	45°C	212	21269.2	1435.25	828.641
TtCan1	5 nM	45°C	213	21519.9	1570.33	906.628
TtCan1	5 nM	45°C	214	21459.3	1670.17	964.273
TtCan1	5 nM	45°C	215	21293.3	1657.91	957.195
TtCan1	5 nM	45°C	216	21382.5	1594.72	920.711
TtCan1	5 nM	45°C	217	21500.7	1832.94	1058.25
TtCan1	5 nM	45°C	218	21506.4	1661.01	958.982
TtCan1	5 nM	45°C	219	21451.2	1727.41	997.32
TtCan1	5 nM	45°C	220	21836.3	1863.03	1075.62
TtCan1	5 nM	45°C	221	22086.5	1899.94	1096.93
TtCan1	5 nM	45°C	222	22044.1	1662.26	959.708
TtCan1	5 nM	45°C	223	22134.6	2069.01	1194.54
TtCan1	5 nM	45°C	224	22091.8	1904.72	1099.69
TtCan1	5 nM	45°C	225	22210.6	1757.57	1014.73
TtCan1	5 nM	45°C	226	22315.2	1531.63	884.284
TtCan1	5 nM	45°C	227	22307.3	1580.45	912.473
TtCan1	5 nM	45°C	228	22190.7	1572.83	908.071
TtCan1	5 nM	45°C	229	22411.5	2017.11	1164.58
TtCan1	5 nM	45°C	230	22547.6	2024.5	1168.84
TtCan1	5 nM	45°C	231	22436.4	1973.11	1139.18
TtCan1	5 nM	45°C	232	22771.2	1667.02	962.455
TtCan1	5 nM	45°C	233	22747.1	1421.52	820.715
TtCan1	5 nM	45°C	234	22890.3	1641.96	947.988
TtCan1	5 nM	45°C	235	23080.3	1641.28	947.595
TtCan1	5 nM	45°C	236	23215	1725.35	996.133
TtCan1	5 nM	45°C	237	23115.6	1609.15	929.042
TtCan1	5 nM	45°C	238	23183.2	1731.75	999.828
TtCan1	5 nM	45°C	239	23060.2	1583.17	914.046
TtCan1	5 nM	45°C	240	23328.9	1834.08	1058.91
TtCan1	50 nM	45°C	1	-504.295	101.271	58.4687
TtCan1	50 nM	45°C	2	504.295	101.271	58.4687
TtCan1	50 nM	45°C	3	1267.82	644.554	372.133
TtCan1	50 nM	45°C	4	1479.33	873.121	504.097
TtCan1	50 nM	45°C	5	2509.72	748.366	432.069
TtCan1	50 nM	45°C	6	4322.17	531.594	306.916
TtCan1	50 nM	45°C	7	6317.38	521.524	301.102
TtCan1	50 nM	45°C	8	8072.59	591.185	341.321
TtCan1	50 nM	45°C	9	9311.65	1229.42	709.808
TtCan1	50 nM	45°C	10	10340.1	1384.87	799.555
TtCan1	50 nM	45°C	11	11126.6	1466.4	846.624
TtCan1	50 nM	45°C	12	11695.1	1536.43	887.06
TtCan1	50 nM	45°C	13	12408.1	1371.2	791.662
TtCan1	50 nM	45°C	14	13061.5	1214.23	701.037
TtCan1	50 nM	45°C	15	13830.2	1109.15	640.369
TtCan1	50 nM	45°C	16	14328.1	856.911	494.738
TtCan1	50 nM	45°C	17	15013.8	359.127	207.342
TtCan1	50 nM	45°C	18	15483.7	458.269	264.582
TtCan1	50 nM	45°C	19	16159.8	539.886	311.704
TtCan1	50 nM	45°C	20	16586.6	702.017	405.309
TtCan1	50 nM	45°C	21	16815.1	511.673	295.415
TtCan1	50 nM	45°C	22	17157.2	413.881	238.954
TtCan1	50 nM	45°C	23	17637.3	639.54	369.239
TtCan1	50 nM	45°C	24	18143.3	759.192	438.32
TtCan1	50 nM	45°C	25	18726.4	995.719	574.879
TtCan1	50 nM	45°C	26	19120.5	682.583	394.089
TtCan1	50 nM	45°C	27	19467.3	603.217	348.267
TtCan1	50 nM	45°C	28	20029	328.125	189.443
TtCan1	50 nM	45°C	29	20295.8	401.393	231.744
TtCan1	50 nM	45°C	30	20829.5	692.017	399.536
TtCan1	50 nM	45°C	31	21359	587.168	339.001
TtCan1	50 nM	45°C	32	21774.7	967.267	558.452
TtCan1	50 nM	45°C	33	22411.2	1046.02	603.92
TtCan1	50 nM	45°C	34	23016.9	1032.68	596.215
TtCan1	50 nM	45°C	35	23328.3	902.118	520.838
TtCan1	50 nM	45°C	36	23632.1	1190.83	687.526
TtCan1	50 nM	45°C	37	23907.3	1081	624.118
TtCan1	50 nM	45°C	38	24338.6	1265.31	730.525
TtCan1	50 nM	45°C	39	24867.9	1237.12	714.252
TtCan1	50 nM	45°C	40	25488.5	1278.25	737.996
TtCan1	50 nM	45°C	41	25734.5	1318.69	761.347
TtCan1	50 nM	45°C	42	26125	1560.05	900.693
TtCan1	50 nM	45°C	43	26422.5	1528.06	882.223
TtCan1	50 nM	45°C	44	26828	1168.16	674.436
TtCan1	50 nM	45°C	45	27534.1	993.141	573.39
TtCan1	50 nM	45°C	46	27949.9	635.854	367.11
TtCan1	50 nM	45°C	47	28164.4	1068.29	616.78
TtCan1	50 nM	45°C	48	28567.8	1600.36	923.966
TtCan1	50 nM	45°C	49	29034.5	1582.72	913.783
TtCan1	50 nM	45°C	50	29282	1563.63	902.764
TtCan1	50 nM	45°C	51	30005.6	1514.5	874.395
TtCan1	50 nM	45°C	52	30177.5	1627	939.349
TtCan1	50 nM	45°C	53	30439.2	1736.89	1002.8
TtCan1	50 nM	45°C	54	30881.5	1515.52	874.986
TtCan1	50 nM	45°C	55	31408	1446.09	834.901
TtCan1	50 nM	45°C	56	31783.1	1614.97	932.405
TtCan1	50 nM	45°C	57	32342.2	1789.85	1033.37
TtCan1	50 nM	45°C	58	32683.9	1494.71	862.968
TtCan1	50 nM	45°C	59	33043.1	1788.08	1032.35
TtCan1	50 nM	45°C	60	33354.4	1748.89	1009.72
TtCan1	50 nM	45°C	61	33815	1653.65	954.735
TtCan1	50 nM	45°C	62	34046.6	1474.97	851.577
TtCan1	50 nM	45°C	63	34372.1	1558.94	900.052
TtCan1	50 nM	45°C	64	34834.4	1771.58	1022.82
TtCan1	50 nM	45°C	65	35520.8	1518.46	876.682
TtCan1	50 nM	45°C	66	35902.4	1432.17	826.866
TtCan1	50 nM	45°C	67	35993.2	1354.16	781.823
TtCan1	50 nM	45°C	68	36272.9	1499.24	865.588
TtCan1	50 nM	45°C	69	36921.8	1675.48	967.337
TtCan1	50 nM	45°C	70	37392.8	1649.35	952.252
TtCan1	50 nM	45°C	71	37755.8	1716.1	990.792
TtCan1	50 nM	45°C	72	37968.9	1604.05	926.098
TtCan1	50 nM	45°C	73	38585.2	1530.69	883.744
TtCan1	50 nM	45°C	74	39207.8	1623.67	937.429
TtCan1	50 nM	45°C	75	39553	1754.69	1013.07
TtCan1	50 nM	45°C	76	39801.3	1610.97	930.097
TtCan1	50 nM	45°C	77	40220	1537.72	887.803
TtCan1	50 nM	45°C	78	40450.4	1727.63	997.448
TtCan1	50 nM	45°C	79	40539	1784.45	1030.25
TtCan1	50 nM	45°C	80	40944.2	1796.07	1036.96
TtCan1	50 nM	45°C	81	41645.5	1662.5	959.843
TtCan1	50 nM	45°C	82	42113	1576.43	910.155
TtCan1	50 nM	45°C	83	42418.8	1600.57	924.092
TtCan1	50 nM	45°C	84	42305.1	1578.8	911.519
TtCan1	50 nM	45°C	85	42734.1	1811.46	1045.85
TtCan1	50 nM	45°C	86	43299.6	1712.4	988.652
TtCan1	50 nM	45°C	87	43710.9	2019.64	1166.04
TtCan1	50 nM	45°C	88	44174	2020.26	1166.4
TtCan1	50 nM	45°C	89	44317	1821.49	1051.64
TtCan1	50 nM	45°C	90	44550.2	1733.15	1000.63
TtCan1	50 nM	45°C	91	45014.6	1918.12	1107.43
TtCan1	50 nM	45°C	92	45522.4	1819.92	1050.73
TtCan1	50 nM	45°C	93	45728.9	1744.35	1007.1
TtCan1	50 nM	45°C	94	46012.4	1469.09	848.182
TtCan1	50 nM	45°C	95	46610.1	1519.64	877.366
TtCan1	50 nM	45°C	96	46856.6	1915.12	1105.7
TtCan1	50 nM	45°C	97	47351.8	1790.85	1033.95
TtCan1	50 nM	45°C	98	47668.4	1799.71	1039.06
TtCan1	50 nM	45°C	99	48084.9	1856.32	1071.75
TtCan1	50 nM	45°C	100	48266.6	2040.78	1178.24
TtCan1	50 nM	45°C	101	48748.8	2170.21	1252.97
TtCan1	50 nM	45°C	102	48981.6	2081.09	1201.52
TtCan1	50 nM	45°C	103	49284.4	2112.68	1219.76
TtCan1	50 nM	45°C	104	49713.1	1856.95	1072.11
TtCan1	50 nM	45°C	105	50038.6	1848.26	1067.09
TtCan1	50 nM	45°C	106	50600.6	1995.93	1152.35
TtCan1	50 nM	45°C	107	50926.1	1910.93	1103.28
TtCan1	50 nM	45°C	108	50996	1831.26	1057.28
TtCan1	50 nM	45°C	109	51427.5	2160.4	1247.31
TtCan1	50 nM	45°C	110	51681.5	2246.62	1297.09
TtCan1	50 nM	45°C	111	51694.5	2054.65	1186.25
TtCan1	50 nM	45°C	112	52004.2	2210.18	1276.05
TtCan1	50 nM	45°C	113	52673.6	2184.01	1260.94
TtCan1	50 nM	45°C	114	53100.5	2190.61	1264.75
TtCan1	50 nM	45°C	115	53335.8	1965.65	1134.87
TtCan1	50 nM	45°C	116	53963.2	1940.63	1120.42
TtCan1	50 nM	45°C	117	54200	2252.44	1300.44
TtCan1	50 nM	45°C	118	54286.7	2148.16	1240.24
TtCan1	50 nM	45°C	119	54585.5	2086.26	1204.5
TtCan1	50 nM	45°C	120	54861.4	2092.02	1207.83
TtCan1	50 nM	45°C	121	55300.9	2238.61	1292.46
TtCan1	50 nM	45°C	122	55808.3	2063.64	1191.45
TtCan1	50 nM	45°C	123	55968.8	2220.63	1282.08
TtCan1	50 nM	45°C	124	56310.3	2040.64	1178.16
TtCan1	50 nM	45°C	125	56773.2	2345.99	1354.46
TtCan1	50 nM	45°C	126	56979.2	2295.17	1325.12
TtCan1	50 nM	45°C	127	57168	2367.68	1366.98
TtCan1	50 nM	45°C	128	57619.9	2727.38	1574.66
TtCan1	50 nM	45°C	129	57503.6	2935.07	1694.56
TtCan1	50 nM	45°C	130	58091.5	2662.79	1537.36
TtCan1	50 nM	45°C	131	58337.8	2425.69	1400.47
TtCan1	50 nM	45°C	132	58599.9	2706.13	1562.39
TtCan1	50 nM	45°C	133	58912.8	2462.44	1421.69
TtCan1	50 nM	45°C	134	59230.5	2513.21	1451
TtCan1	50 nM	45°C	135	59600.8	2620.41	1512.9
TtCan1	50 nM	45°C	136	60323.8	2634.44	1521
TtCan1	50 nM	45°C	137	60596.7	2636.8	1522.36
TtCan1	50 nM	45°C	138	60532.7	2558.37	1477.08
TtCan1	50 nM	45°C	139	60932.5	2731.16	1576.83
TtCan1	50 nM	45°C	140	61149	2633.44	1520.41
TtCan1	50 nM	45°C	141	61319.7	2574.39	1486.33
TtCan1	50 nM	45°C	142	61656.6	2656.73	1533.86
TtCan1	50 nM	45°C	143	62130.2	2719.7	1570.22
TtCan1	50 nM	45°C	144	62401	2701.61	1559.77
TtCan1	50 nM	45°C	145	62568.6	3132.53	1808.56
TtCan1	50 nM	45°C	146	62679.3	3193.98	1844.05
TtCan1	50 nM	45°C	147	63173	3209.7	1853.12
TtCan1	50 nM	45°C	148	63756.6	2848.27	1644.45
TtCan1	50 nM	45°C	149	63782	3097.87	1788.56
TtCan1	50 nM	45°C	150	64167.7	3214.21	1855.72
TtCan1	50 nM	45°C	151	64444.8	2893.85	1670.76
TtCan1	50 nM	45°C	152	64903.9	3114.15	1797.96
TtCan1	50 nM	45°C	153	65174	3130.46	1807.37
TtCan1	50 nM	45°C	154	65481.6	3114.19	1797.98
TtCan1	50 nM	45°C	155	65804	3453.08	1993.64
TtCan1	50 nM	45°C	156	65863.6	3457.73	1996.32
TtCan1	50 nM	45°C	157	66345.5	3371.68	1946.64
TtCan1	50 nM	45°C	158	66456.1	3193.74	1843.91
TtCan1	50 nM	45°C	159	66742.6	3300.7	1905.66
TtCan1	50 nM	45°C	160	67121.7	3317.07	1915.11
TtCan1	50 nM	45°C	161	67588.1	3231.35	1865.62
TtCan1	50 nM	45°C	162	67632.1	3379.1	1950.92
TtCan1	50 nM	45°C	163	68302	3635.33	2098.86
TtCan1	50 nM	45°C	164	68634.1	3312.43	1912.43
TtCan1	50 nM	45°C	165	69075.4	3310.74	1911.46
TtCan1	50 nM	45°C	166	69212.8	3323.67	1918.92
TtCan1	50 nM	45°C	167	69537.3	3522.39	2033.65
TtCan1	50 nM	45°C	168	69978.8	3668.11	2117.79
TtCan1	50 nM	45°C	169	70225.8	3877.68	2238.78
TtCan1	50 nM	45°C	170	70407.4	3352.18	1935.38
TtCan1	50 nM	45°C	171	70691	3561.58	2056.28
TtCan1	50 nM	45°C	172	70949.3	3906.82	2255.6
TtCan1	50 nM	45°C	173	71034.2	3775.27	2179.65
TtCan1	50 nM	45°C	174	71637.3	3850.15	2222.89
TtCan1	50 nM	45°C	175	71997.2	4002.43	2310.8
TtCan1	50 nM	45°C	176	72276.3	3930.2	2269.1
TtCan1	50 nM	45°C	177	72566.7	3443.65	1988.19
TtCan1	50 nM	45°C	178	72944.4	3584.78	2069.67
TtCan1	50 nM	45°C	179	73254.9	3769.11	2176.1
TtCan1	50 nM	45°C	180	73499.2	3902.31	2253
TtCan1	50 nM	45°C	181	73395.4	3737.72	2157.98
TtCan1	50 nM	45°C	182	73875.9	3494.51	2017.56
TtCan1	50 nM	45°C	183	74152.9	3419.31	1974.14
TtCan1	50 nM	45°C	184	74582.6	3500	2020.72
TtCan1	50 nM	45°C	185	74862.5	3747.57	2163.66
TtCan1	50 nM	45°C	186	75125.4	3561.09	2056
TtCan1	50 nM	45°C	187	75732.6	3801.58	2194.84
TtCan1	50 nM	45°C	188	75980	3854.69	2225.51
TtCan1	50 nM	45°C	189	76295.9	3586.74	2070.81
TtCan1	50 nM	45°C	190	76612.5	3421.79	1975.57
TtCan1	50 nM	45°C	191	76988.8	3479.28	2008.76
TtCan1	50 nM	45°C	192	77263.4	4013.04	2316.93
TtCan1	50 nM	45°C	193	77503.5	3734.79	2156.28
TtCan1	50 nM	45°C	194	77670.7	3992.1	2304.84
TtCan1	50 nM	45°C	195	77958.5	3576.1	2064.66
TtCan1	50 nM	45°C	196	78167.1	3597.07	2076.77
TtCan1	50 nM	45°C	197	78768.4	3966.62	2290.13
TtCan1	50 nM	45°C	198	78830.6	3889.11	2245.38
TtCan1	50 nM	45°C	199	79092.7	3826.16	2209.03
TtCan1	50 nM	45°C	200	79663.8	3730.19	2153.63
TtCan1	50 nM	45°C	201	80047.6	3811.18	2200.39
TtCan1	50 nM	45°C	202	80133.3	3842.47	2218.45
TtCan1	50 nM	45°C	203	80447.3	4014.74	2317.91
TtCan1	50 nM	45°C	204	80996.7	3800.81	2194.4
TtCan1	50 nM	45°C	205	81166.6	3757.15	2169.19
TtCan1	50 nM	45°C	206	81387.8	3758.45	2169.94
TtCan1	50 nM	45°C	207	81677.3	4104.09	2369.5
TtCan1	50 nM	45°C	208	81914.3	3969.24	2291.64
TtCan1	50 nM	45°C	209	82259.6	4095.04	2364.27
TtCan1	50 nM	45°C	210	82523.8	3838.08	2215.92
TtCan1	50 nM	45°C	211	82884.6	3647.68	2105.99
TtCan1	50 nM	45°C	212	83351.8	3690.72	2130.84
TtCan1	50 nM	45°C	213	83583.2	4052.49	2339.71
TtCan1	50 nM	45°C	214	83874.4	4303.96	2484.89
TtCan1	50 nM	45°C	215	84117.1	4276.32	2468.93
TtCan1	50 nM	45°C	216	84372.7	4369.23	2522.58
TtCan1	50 nM	45°C	217	84903.2	4353.09	2513.26
TtCan1	50 nM	45°C	218	84898.7	4021.72	2321.94
TtCan1	50 nM	45°C	219	85058	3849.14	2222.3
TtCan1	50 nM	45°C	220	85385.9	3944.9	2277.59
TtCan1	50 nM	45°C	221	85859	4082.39	2356.97
TtCan1	50 nM	45°C	222	86163.8	4125.09	2381.62
TtCan1	50 nM	45°C	223	86488.8	3974.07	2294.43
TtCan1	50 nM	45°C	224	86680.4	4066.33	2347.7
TtCan1	50 nM	45°C	225	87061.1	4235.69	2445.48
TtCan1	50 nM	45°C	226	87280.5	4213.05	2432.41
TtCan1	50 nM	45°C	227	87415.9	4014.46	2317.75
TtCan1	50 nM	45°C	228	87749.7	4128.27	2383.46
TtCan1	50 nM	45°C	229	88205.1	3941.58	2275.67
TtCan1	50 nM	45°C	230	88510.8	4141.5	2391.1
TtCan1	50 nM	45°C	231	88628.1	4077.15	2353.94
TtCan1	50 nM	45°C	232	88920.4	3831.96	2212.38
TtCan1	50 nM	45°C	233	89274	4087.92	2360.16
TtCan1	50 nM	45°C	234	89464.7	3890.25	2246.03
TtCan1	50 nM	45°C	235	89679.1	4041.83	2333.55
TtCan1	50 nM	45°C	236	90074	4059.27	2343.62
TtCan1	50 nM	45°C	237	90178.1	4098.1	2366.04
TtCan1	50 nM	45°C	238	90551.4	3912.83	2259.07
TtCan1	50 nM	45°C	239	91022.3	3906.3	2255.3
TtCan1	50 nM	45°C	240	91310.9	4030.21	2326.84
TtCan1	0 nM	50°C	1	-87.0309	133.81	77.2553
TtCan1	0 nM	50°C	2	87.0309	133.81	77.2553
TtCan1	0 nM	50°C	3	187.526	279.7	161.485
TtCan1	0 nM	50°C	4	169.533	506.427	292.386
TtCan1	0 nM	50°C	5	26.1451	422.952	244.191
TtCan1	0 nM	50°C	6	-152.748	139.749	80.684
TtCan1	0 nM	50°C	7	-116.987	103.654	59.845
TtCan1	0 nM	50°C	8	-122.927	35.4922	20.4915
TtCan1	0 nM	50°C	9	-158.94	271.403	156.695
TtCan1	0 nM	50°C	10	-153.413	310.928	179.514
TtCan1	0 nM	50°C	11	-131.959	128.825	74.3774
TtCan1	0 nM	50°C	12	-217.599	14.5932	8.4254
TtCan1	0 nM	50°C	13	-192.901	84.6189	48.8547
TtCan1	0 nM	50°C	14	-0.722046	32.8817	18.9842
TtCan1	0 nM	50°C	15	40.7264	246.631	142.392
TtCan1	0 nM	50°C	16	144.023	338.929	195.681
TtCan1	0 nM	50°C	17	336.833	51.5679	29.7727
TtCan1	0 nM	50°C	18	358.531	145.287	83.8814
TtCan1	0 nM	50°C	19	342.045	31.9215	18.4299
TtCan1	0 nM	50°C	20	617.664	441.56	254.935
TtCan1	0 nM	50°C	21	723.811	363.873	210.082
TtCan1	0 nM	50°C	22	620.697	236.67	136.641
TtCan1	0 nM	50°C	23	425.638	249.399	143.991
TtCan1	0 nM	50°C	24	487.506	539.237	311.328
TtCan1	0 nM	50°C	25	587.961	279.107	161.143
TtCan1	0 nM	50°C	26	743.541	267.177	154.255
TtCan1	0 nM	50°C	27	734.759	352.813	203.696
TtCan1	0 nM	50°C	28	872.385	241.168	139.238
TtCan1	0 nM	50°C	29	914.277	251.427	145.162
TtCan1	0 nM	50°C	30	1066.09	127.599	73.6696
TtCan1	0 nM	50°C	31	960.111	18.3587	10.5994
TtCan1	0 nM	50°C	32	917.258	1.90432	1.09946
TtCan1	0 nM	50°C	33	1269.55	115.965	66.9524
TtCan1	0 nM	50°C	34	1550	43.5325	25.1335
TtCan1	0 nM	50°C	35	1719.15	75.4469	43.5593
TtCan1	0 nM	50°C	36	1656.51	45.4024	26.2131
TtCan1	0 nM	50°C	37	1606.4	33.5263	19.3564
TtCan1	0 nM	50°C	38	1722.09	312.431	180.382
TtCan1	0 nM	50°C	39	1742.38	186.47	107.659
TtCan1	0 nM	50°C	40	1533.38	25.8627	14.9319
TtCan1	0 nM	50°C	41	1447.58	132.079	76.2558
TtCan1	0 nM	50°C	42	1618.32	515.325	297.523
TtCan1	0 nM	50°C	43	1686.83	673.609	388.909
TtCan1	0 nM	50°C	44	1716.12	465.858	268.963
TtCan1	0 nM	50°C	45	2178.58	280.346	161.858
TtCan1	0 nM	50°C	46	2109.84	68.9282	39.7957
TtCan1	0 nM	50°C	47	2307.94	319.906	184.698
TtCan1	0 nM	50°C	48	2599.72	124.125	71.6634
TtCan1	0 nM	50°C	49	2512.79	50.7403	29.2949
TtCan1	0 nM	50°C	50	2139.82	412.705	238.275
TtCan1	0 nM	50°C	51	1956.66	315.359	182.073
TtCan1	0 nM	50°C	52	2166.77	219.365	126.651
TtCan1	0 nM	50°C	53	2297.46	253.78	146.52
TtCan1	0 nM	50°C	54	2582.66	337.472	194.84
TtCan1	0 nM	50°C	55	2412.88	135.459	78.2076
TtCan1	0 nM	50°C	56	2358.77	195.925	113.118
TtCan1	0 nM	50°C	57	2748.93	280.236	161.795
TtCan1	0 nM	50°C	58	2792.62	494.227	285.342
TtCan1	0 nM	50°C	59	2738.87	216.33	124.898
TtCan1	0 nM	50°C	60	2849.8	279.293	161.25
TtCan1	0 nM	50°C	61	2818.56	325.479	187.916
TtCan1	0 nM	50°C	62	3131.53	16.8388	9.72191
TtCan1	0 nM	50°C	63	3356.87	470.51	271.649
TtCan1	0 nM	50°C	64	3349.66	566.066	326.818
TtCan1	0 nM	50°C	65	3152.24	540.474	312.043
TtCan1	0 nM	50°C	66	3038.11	472.002	272.51
TtCan1	0 nM	50°C	67	3325.35	265.654	153.376
TtCan1	0 nM	50°C	68	3433.26	431.039	248.86
TtCan1	0 nM	50°C	69	3659.39	849.129	490.245
TtCan1	0 nM	50°C	70	3712.86	388.585	224.349
TtCan1	0 nM	50°C	71	3627.57	282.624	163.173
TtCan1	0 nM	50°C	72	3868.19	420.71	242.897
TtCan1	0 nM	50°C	73	3838.87	413.947	238.993
TtCan1	0 nM	50°C	74	3718.2	686.402	396.295
TtCan1	0 nM	50°C	75	3617.54	751.311	433.77
TtCan1	0 nM	50°C	76	3954.06	691.13	399.024
TtCan1	0 nM	50°C	77	4221.32	493.245	284.775
TtCan1	0 nM	50°C	78	4289.28	569.143	328.595
TtCan1	0 nM	50°C	79	4133.44	391.547	226.06
TtCan1	0 nM	50°C	80	4163.06	238.789	137.865
TtCan1	0 nM	50°C	81	4394.81	824.689	476.135
TtCan1	0 nM	50°C	82	4351.31	925.444	534.306
TtCan1	0 nM	50°C	83	4266.41	274.492	158.478
TtCan1	0 nM	50°C	84	4250.28	60.8842	35.1515
TtCan1	0 nM	50°C	85	4675.29	244.282	141.037
TtCan1	0 nM	50°C	86	4818.79	460.188	265.69
TtCan1	0 nM	50°C	87	4659.81	495.91	286.314
TtCan1	0 nM	50°C	88	4583.1	704.577	406.788
TtCan1	0 nM	50°C	89	4693.34	932.989	538.662
TtCan1	0 nM	50°C	90	4891.18	431.323	249.025
TtCan1	0 nM	50°C	91	4734.18	445.731	257.343
TtCan1	0 nM	50°C	92	4682.67	770.565	444.886
TtCan1	0 nM	50°C	93	4719.48	916.323	529.039
TtCan1	0 nM	50°C	94	5129.54	1091.21	630.009
TtCan1	0 nM	50°C	95	5169.4	994.292	574.055
TtCan1	0 nM	50°C	96	5151.26	702.944	405.845
TtCan1	0 nM	50°C	97	5152.64	706.484	407.889
TtCan1	0 nM	50°C	98	5462.99	737.688	425.905
TtCan1	0 nM	50°C	99	5478.06	915.336	528.469
TtCan1	0 nM	50°C	100	5373.76	931.906	538.036
TtCan1	0 nM	50°C	101	5375.33	1153.37	665.899
TtCan1	0 nM	50°C	102	5350.41	960.968	554.815
TtCan1	0 nM	50°C	103	5356.37	886.993	512.106
TtCan1	0 nM	50°C	104	5608.77	947.747	547.182
TtCan1	0 nM	50°C	105	5749.37	1323.91	764.358
TtCan1	0 nM	50°C	106	5553.82	1152.52	665.406
TtCan1	0 nM	50°C	107	5334.64	992.965	573.289
TtCan1	0 nM	50°C	108	5457.97	838.502	484.109
TtCan1	0 nM	50°C	109	5742.65	1363.37	787.142
TtCan1	0 nM	50°C	110	5826.02	1419.11	819.323
TtCan1	0 nM	50°C	111	5678.71	1189.32	686.652
TtCan1	0 nM	50°C	112	5810.99	804.267	464.344
TtCan1	0 nM	50°C	113	6218.65	884.648	510.752
TtCan1	0 nM	50°C	114	6171.54	886.826	512.009
TtCan1	0 nM	50°C	115	6335.71	793.751	458.273
TtCan1	0 nM	50°C	116	6280.6	987.488	570.127
TtCan1	0 nM	50°C	117	6202.28	1377.51	795.308
TtCan1	0 nM	50°C	118	6120.46	1546.44	892.836
TtCan1	0 nM	50°C	119	6131.41	1262.52	728.914
TtCan1	0 nM	50°C	120	6281.97	1207.75	697.293
TtCan1	0 nM	50°C	121	6569.3	1161.52	670.603
TtCan1	0 nM	50°C	122	6606.47	1282.42	740.407
TtCan1	0 nM	50°C	123	6665.41	1646.75	950.75
TtCan1	0 nM	50°C	124	6743.59	1717.29	991.477
TtCan1	0 nM	50°C	125	6637.87	1676.29	967.808
TtCan1	0 nM	50°C	126	6845.45	1640.4	947.083
TtCan1	0 nM	50°C	127	6795.76	1328.65	767.095
TtCan1	0 nM	50°C	128	6706.9	1153	665.685
TtCan1	0 nM	50°C	129	6958.76	1279.51	738.725
TtCan1	0 nM	50°C	130	7027.7	1330.4	768.106
TtCan1	0 nM	50°C	131	6853.64	1292.48	746.212
TtCan1	0 nM	50°C	132	6888.63	1247.87	720.456
TtCan1	0 nM	50°C	133	6836.01	1334.75	770.62
TtCan1	0 nM	50°C	134	6933.38	1750.37	1010.57
TtCan1	0 nM	50°C	135	7088	1786.51	1031.44
TtCan1	0 nM	50°C	136	7249	1894.79	1093.96
TtCan1	0 nM	50°C	137	7264.59	1958.14	1130.53
TtCan1	0 nM	50°C	138	7431.25	1702.13	982.728
TtCan1	0 nM	50°C	139	7364.93	1855.19	1071.09
TtCan1	0 nM	50°C	140	7377.06	2105.2	1215.44
TtCan1	0 nM	50°C	141	7444.41	1700.54	981.809
TtCan1	0 nM	50°C	142	7352.18	1651.05	953.236
TtCan1	0 nM	50°C	143	7402.72	1894.7	1093.9
TtCan1	0 nM	50°C	144	7713.39	1745.37	1007.69
TtCan1	0 nM	50°C	145	7579.17	1616.75	933.433
TtCan1	0 nM	50°C	146	7460.7	1674.77	966.93
TtCan1	0 nM	50°C	147	7748.23	1725.56	996.255
TtCan1	0 nM	50°C	148	7787.18	1792.46	1034.88
TtCan1	0 nM	50°C	149	7958.26	1566.66	904.511
TtCan1	0 nM	50°C	150	8004.42	2253.55	1301.09
TtCan1	0 nM	50°C	151	7849.98	2467.62	1424.68
TtCan1	0 nM	50°C	152	7918.06	2486.69	1435.69
TtCan1	0 nM	50°C	153	7873.58	2522.54	1456.39
TtCan1	0 nM	50°C	154	7989.6	2145.82	1238.89
TtCan1	0 nM	50°C	155	8178.92	2232.74	1289.07
TtCan1	0 nM	50°C	156	8278.63	2277.75	1315.06
TtCan1	0 nM	50°C	157	8213.39	2160.75	1247.51
TtCan1	0 nM	50°C	158	8404.75	2067.31	1193.56
TtCan1	0 nM	50°C	159	8389.14	2082.06	1202.08
TtCan1	0 nM	50°C	160	8388.07	2348.77	1356.07
TtCan1	0 nM	50°C	161	8420.72	2341.07	1351.62
TtCan1	0 nM	50°C	162	8694.54	2629.99	1518.42
TtCan1	0 nM	50°C	163	8519.31	2695.74	1556.39
TtCan1	0 nM	50°C	164	8453.84	2762.65	1595.02
TtCan1	0 nM	50°C	165	8643	2650.62	1530.34
TtCan1	0 nM	50°C	166	8846.41	2092.81	1208.28
TtCan1	0 nM	50°C	167	8648.64	2447.33	1412.97
TtCan1	0 nM	50°C	168	8672.91	3077.85	1777
TtCan1	0 nM	50°C	169	8582.65	3166.09	1827.94
TtCan1	0 nM	50°C	170	8976.29	2985.97	1723.95
TtCan1	0 nM	50°C	171	9203.03	2684.4	1549.84
TtCan1	0 nM	50°C	172	9242.42	2792.32	1612.15
TtCan1	0 nM	50°C	173	9006.04	2837.78	1638.39
TtCan1	0 nM	50°C	174	8891.71	2812.28	1623.67
TtCan1	0 nM	50°C	175	8967.74	2677.71	1545.97
TtCan1	0 nM	50°C	176	8929.67	2587.01	1493.61
TtCan1	0 nM	50°C	177	9035.2	2535.51	1463.88
TtCan1	0 nM	50°C	178	8711.36	2333.78	1347.41
TtCan1	0 nM	50°C	179	8599.99	2305.06	1330.83
TtCan1	0 nM	50°C	180	9369.33	2508.39	1448.22
TtCan1	0 nM	50°C	181	9428.06	2447.59	1413.11
TtCan1	0 nM	50°C	182	9115.43	2610.6	1507.23
TtCan1	0 nM	50°C	183	9186.71	3107.59	1794.17
TtCan1	0 nM	50°C	184	9333.15	2982.16	1721.75
TtCan1	0 nM	50°C	185	9520.67	2665.88	1539.15
TtCan1	0 nM	50°C	186	9367.56	2557.22	1476.41
TtCan1	0 nM	50°C	187	9479.18	2446.01	1412.2
TtCan1	0 nM	50°C	188	9476.02	2273.91	1312.84
TtCan1	0 nM	50°C	189	9719.52	2498.44	1442.47
TtCan1	0 nM	50°C	190	9675.7	2755.56	1590.92
TtCan1	0 nM	50°C	191	9696.85	2924.61	1688.53
TtCan1	0 nM	50°C	192	9810.02	3060.03	1766.71
TtCan1	0 nM	50°C	193	9619.25	3035.34	1752.46
TtCan1	0 nM	50°C	194	9676.28	2929.63	1691.42
TtCan1	0 nM	50°C	195	9692.57	2895.85	1671.92
TtCan1	0 nM	50°C	196	9708.39	3267.25	1886.35
TtCan1	0 nM	50°C	197	9506.04	3338.67	1927.58
TtCan1	0 nM	50°C	198	9568.99	3130.6	1807.45
TtCan1	0 nM	50°C	199	9847.14	2723.86	1572.62
TtCan1	0 nM	50°C	200	10028.7	2956.39	1706.87
TtCan1	0 nM	50°C	201	9887.44	3032.83	1751
TtCan1	0 nM	50°C	202	9838.9	3167.05	1828.49
TtCan1	0 nM	50°C	203	10213.9	3149.11	1818.14
TtCan1	0 nM	50°C	204	10099	3086.64	1782.07
TtCan1	0 nM	50°C	205	10070.9	2775.53	1602.45
TtCan1	0 nM	50°C	206	10384.8	2866.35	1654.89
TtCan1	0 nM	50°C	207	10533.9	3074.99	1775.35
TtCan1	0 nM	50°C	208	10290.6	3057.9	1765.48
TtCan1	0 nM	50°C	209	10170.4	2921.67	1686.83
TtCan1	0 nM	50°C	210	10162.7	2954.92	1706.03
TtCan1	0 nM	50°C	211	10712.5	3547.75	2048.3
TtCan1	0 nM	50°C	212	10643.2	3606.54	2082.24
TtCan1	0 nM	50°C	213	10631.5	3260.8	1882.63
TtCan1	0 nM	50°C	214	10676.8	3375.19	1948.67
TtCan1	0 nM	50°C	215	10778.2	3185.31	1839.04
TtCan1	0 nM	50°C	216	10718.1	3091.23	1784.72
TtCan1	0 nM	50°C	217	10560.6	3200.41	1847.75
TtCan1	0 nM	50°C	218	10484.9	3365.06	1942.82
TtCan1	0 nM	50°C	219	10344	3398.49	1962.12
TtCan1	0 nM	50°C	220	10739.2	3549.91	2049.54
TtCan1	0 nM	50°C	221	10644.5	3629.95	2095.75
TtCan1	0 nM	50°C	222	10548.1	3516.18	2030.07
TtCan1	0 nM	50°C	223	10655.1	3285.86	1897.09
TtCan1	0 nM	50°C	224	10894.6	3296.88	1903.45
TtCan1	0 nM	50°C	225	10854.1	3142.4	1814.26
TtCan1	0 nM	50°C	226	10938.7	3360.93	1940.43
TtCan1	0 nM	50°C	227	10898.3	3602.52	2079.92
TtCan1	0 nM	50°C	228	10898.1	3409.81	1968.65
TtCan1	0 nM	50°C	229	10966.3	3308.73	1910.29
TtCan1	0 nM	50°C	230	11213.8	3436.84	1984.26
TtCan1	0 nM	50°C	231	11247	3571.23	2061.85
TtCan1	0 nM	50°C	232	11185.9	3838.65	2216.25
TtCan1	0 nM	50°C	233	11293.8	3856.06	2226.3
TtCan1	0 nM	50°C	234	11508.1	3385.64	1954.7
TtCan1	0 nM	50°C	235	11327.2	3911.81	2258.48
TtCan1	0 nM	50°C	236	11130.4	3967.48	2290.63
TtCan1	0 nM	50°C	237	11423.6	3531.53	2038.93
TtCan1	0 nM	50°C	238	11408.2	3448.84	1991.19
TtCan1	0 nM	50°C	239	11628.6	3220.9	1859.59
TtCan1	0 nM	50°C	240	11667.5	3419.83	1974.44
TtCan1	5 nM	50°C	1	-184.536	49.3398	28.4863
TtCan1	5 nM	50°C	2	184.536	49.3398	28.4863
TtCan1	5 nM	50°C	3	416.898	244.762	141.313
TtCan1	5 nM	50°C	4	526.589	396.022	228.643
TtCan1	5 nM	50°C	5	927.37	458.684	264.821
TtCan1	5 nM	50°C	6	1117.77	162.401	93.762
TtCan1	5 nM	50°C	7	1121	272.742	157.468
TtCan1	5 nM	50°C	8	1332.39	427.682	246.923
TtCan1	5 nM	50°C	9	1519.77	416.117	240.245
TtCan1	5 nM	50°C	10	1771.88	663.541	383.096
TtCan1	5 nM	50°C	11	2083.25	729.402	421.12
TtCan1	5 nM	50°C	12	2168.07	715.452	413.066
TtCan1	5 nM	50°C	13	2143.42	629.999	363.73
TtCan1	5 nM	50°C	14	2281.13	567.043	327.383
TtCan1	5 nM	50°C	15	2202.68	509.391	294.097
TtCan1	5 nM	50°C	16	2329.88	277.166	160.022
TtCan1	5 nM	50°C	17	2692.89	692.458	399.791
TtCan1	5 nM	50°C	18	2702.12	710.38	410.138
TtCan1	5 nM	50°C	19	2812.18	523.112	302.019
TtCan1	5 nM	50°C	20	3081.66	676.776	390.737
TtCan1	5 nM	50°C	21	3225.18	508.224	293.423
TtCan1	5 nM	50°C	22	3200.78	585.554	338.069
TtCan1	5 nM	50°C	23	3380.65	699.016	403.577
TtCan1	5 nM	50°C	24	3587.13	554.232	319.986
TtCan1	5 nM	50°C	25	3866.41	610.21	352.305
TtCan1	5 nM	50°C	26	3943.68	579.16	334.378
TtCan1	5 nM	50°C	27	3962.58	715.741	413.234
TtCan1	5 nM	50°C	28	4031.5	814.288	470.129
TtCan1	5 nM	50°C	29	4498.63	687.892	397.155
TtCan1	5 nM	50°C	30	4463.87	632.528	365.19
TtCan1	5 nM	50°C	31	4478.28	511.985	295.594
TtCan1	5 nM	50°C	32	4711.44	692.475	399.801
TtCan1	5 nM	50°C	33	4837.09	732.459	422.885
TtCan1	5 nM	50°C	34	4898.84	619.252	357.525
TtCan1	5 nM	50°C	35	5036.86	538.883	311.124
TtCan1	5 nM	50°C	36	5346.55	948.69	547.727
TtCan1	5 nM	50°C	37	5570.1	1053.91	608.475
TtCan1	5 nM	50°C	38	5824.43	774.35	447.071
TtCan1	5 nM	50°C	39	5800.83	797.322	460.334
TtCan1	5 nM	50°C	40	5742.52	1120.84	647.114
TtCan1	5 nM	50°C	41	5911.83	1281.6	739.935
TtCan1	5 nM	50°C	42	6459.83	1209.63	698.38
TtCan1	5 nM	50°C	43	6540.13	1061.22	612.698
TtCan1	5 nM	50°C	44	6743.17	779.753	450.191
TtCan1	5 nM	50°C	45	6823.54	747.909	431.806
TtCan1	5 nM	50°C	46	6814.76	959.155	553.769
TtCan1	5 nM	50°C	47	6980.75	1068.93	617.15
TtCan1	5 nM	50°C	48	7079.6	1089.53	629.042
TtCan1	5 nM	50°C	49	7290.55	945.649	545.971
TtCan1	5 nM	50°C	50	7447.03	785.833	453.701
TtCan1	5 nM	50°C	51	7552.48	897.076	517.927
TtCan1	5 nM	50°C	52	7477.18	1009.82	583.021
TtCan1	5 nM	50°C	53	7641.11	844.687	487.68
TtCan1	5 nM	50°C	54	7855.61	507.87	293.219
TtCan1	5 nM	50°C	55	8196.58	611.21	352.882
TtCan1	5 nM	50°C	56	8304.94	784.951	453.192
TtCan1	5 nM	50°C	57	8492.17	890.119	513.911
TtCan1	5 nM	50°C	58	8481.25	987.681	570.238
TtCan1	5 nM	50°C	59	8583.02	1071	618.345
TtCan1	5 nM	50°C	60	8665.01	828.853	478.538
TtCan1	5 nM	50°C	61	8687.98	768.5	443.694
TtCan1	5 nM	50°C	62	8929.61	856.599	494.558
TtCan1	5 nM	50°C	63	9184.13	916.215	528.977
TtCan1	5 nM	50°C	64	9005.96	966.093	557.774
TtCan1	5 nM	50°C	65	9114.96	1069.92	617.72
TtCan1	5 nM	50°C	66	9468.3	717.793	414.418
TtCan1	5 nM	50°C	67	9569.45	652.096	376.488
TtCan1	5 nM	50°C	68	9634.45	730.202	421.582
TtCan1	5 nM	50°C	69	9826.89	904.275	522.083
TtCan1	5 nM	50°C	70	10120.8	933.744	539.097
TtCan1	5 nM	50°C	71	10122.5	1016.51	586.885
TtCan1	5 nM	50°C	72	10123.6	1155.56	667.162
TtCan1	5 nM	50°C	73	10231	1348.85	778.757
TtCan1	5 nM	50°C	74	10538.5	1069.41	617.426
TtCan1	5 nM	50°C	75	10598.4	1233.37	712.089
TtCan1	5 nM	50°C	76	10449.2	1299.22	750.104
TtCan1	5 nM	50°C	77	10701.3	1267.87	732.004
TtCan1	5 nM	50°C	78	10941.3	1471.15	849.37
TtCan1	5 nM	50°C	79	11113.8	1359.97	785.178
TtCan1	5 nM	50°C	80	11173.2	1149.96	663.928
TtCan1	5 nM	50°C	81	11390.5	1246.8	719.838
TtCan1	5 nM	50°C	82	11499.1	1016.45	586.849
TtCan1	5 nM	50°C	83	11555.3	985.575	569.022
TtCan1	5 nM	50°C	84	11641.2	1148.71	663.206
TtCan1	5 nM	50°C	85	11736.8	1220.18	704.469
TtCan1	5 nM	50°C	86	11913.1	1137.25	656.592
TtCan1	5 nM	50°C	87	11930.8	949	547.905
TtCan1	5 nM	50°C	88	12057.1	1017.26	587.317
TtCan1	5 nM	50°C	89	12263.3	877.231	506.47
TtCan1	5 nM	50°C	90	12445.4	1219.35	703.991
TtCan1	5 nM	50°C	91	12444.7	1109.3	640.456
TtCan1	5 nM	50°C	92	12654.3	1219.31	703.97
TtCan1	5 nM	50°C	93	12633.2	1245.45	719.06
TtCan1	5 nM	50°C	94	12880.8	1626.18	938.873
TtCan1	5 nM	50°C	95	13005.1	1481.36	855.266
TtCan1	5 nM	50°C	96	13201.9	1066.99	616.025
TtCan1	5 nM	50°C	97	13231.6	1115.16	643.839
TtCan1	5 nM	50°C	98	13548.5	1165.82	673.084
TtCan1	5 nM	50°C	99	13735.5	996.149	575.127
TtCan1	5 nM	50°C	100	13675.7	1038.82	599.766
TtCan1	5 nM	50°C	101	13655.7	1284.28	741.478
TtCan1	5 nM	50°C	102	13810	1226.63	708.197
TtCan1	5 nM	50°C	103	13887.4	1118.17	645.573
TtCan1	5 nM	50°C	104	13923.5	1096.12	632.846
TtCan1	5 nM	50°C	105	13947.3	1372.74	792.554
TtCan1	5 nM	50°C	106	14142.7	1205.34	695.901
TtCan1	5 nM	50°C	107	14212.8	913.706	527.528
TtCan1	5 nM	50°C	108	14505.6	856.444	494.468
TtCan1	5 nM	50°C	109	14586.9	817.786	472.149
TtCan1	5 nM	50°C	110	14615.6	1113.09	642.641
TtCan1	5 nM	50°C	111	14791.1	1169.84	675.407
TtCan1	5 nM	50°C	112	15046.6	899.372	519.253
TtCan1	5 nM	50°C	113	15123.4	1163.6	671.806
TtCan1	5 nM	50°C	114	15049.7	1142.91	659.862
TtCan1	5 nM	50°C	115	15156.6	1067.89	616.549
TtCan1	5 nM	50°C	116	15206.7	777.288	448.767
TtCan1	5 nM	50°C	117	15159	1227.12	708.477
TtCan1	5 nM	50°C	118	15234.6	1447.6	835.775
TtCan1	5 nM	50°C	119	15506.7	1371.09	791.598
TtCan1	5 nM	50°C	120	15960.7	1285.22	742.023
TtCan1	5 nM	50°C	121	16128.4	1299.6	750.322
TtCan1	5 nM	50°C	122	16041.9	1336.57	771.671
TtCan1	5 nM	50°C	123	16089.4	1408.13	812.983
TtCan1	5 nM	50°C	124	16175.8	1390.73	802.939
TtCan1	5 nM	50°C	125	16142.1	1189.09	686.523
TtCan1	5 nM	50°C	126	16390.3	1056.89	610.198
TtCan1	5 nM	50°C	127	16345.1	900.409	519.851
TtCan1	5 nM	50°C	128	16567.1	946.8	546.635
TtCan1	5 nM	50°C	129	16615.7	1399.93	808.252
TtCan1	5 nM	50°C	130	16723.3	1555.29	897.946
TtCan1	5 nM	50°C	131	16973.6	1292.47	746.206
TtCan1	5 nM	50°C	132	16918.8	1212.16	699.842
TtCan1	5 nM	50°C	133	17161.2	1298.62	749.759
TtCan1	5 nM	50°C	134	17274.7	1345.87	777.037
TtCan1	5 nM	50°C	135	17116.2	1322.81	763.723
TtCan1	5 nM	50°C	136	17357.5	1309.93	756.287
TtCan1	5 nM	50°C	137	17386.5	1390.24	802.653
TtCan1	5 nM	50°C	138	17548.9	1387.35	800.989
TtCan1	5 nM	50°C	139	17707.3	1566.68	904.522
TtCan1	5 nM	50°C	140	17954.3	1370.33	791.16
TtCan1	5 nM	50°C	141	18160.2	1464.37	845.452
TtCan1	5 nM	50°C	142	18119.7	1285.85	742.386
TtCan1	5 nM	50°C	143	17942.4	1090.47	629.583
TtCan1	5 nM	50°C	144	18016.4	1192.04	688.222
TtCan1	5 nM	50°C	145	18193.2	1282.42	740.404
TtCan1	5 nM	50°C	146	18233.7	1343.59	775.723
TtCan1	5 nM	50°C	147	18331.2	1088.82	628.633
TtCan1	5 nM	50°C	148	18573.2	1147.4	662.452
TtCan1	5 nM	50°C	149	18515.1	1345.88	777.043
TtCan1	5 nM	50°C	150	18628.2	1508.87	871.144
TtCan1	5 nM	50°C	151	18718.1	1466.77	846.84
TtCan1	5 nM	50°C	152	18906.4	1194.53	689.661
TtCan1	5 nM	50°C	153	18839.4	1285.51	742.191
TtCan1	5 nM	50°C	154	18850.7	1424.49	822.43
TtCan1	5 nM	50°C	155	19091.3	1198.07	691.704
TtCan1	5 nM	50°C	156	19254.1	1204.66	695.509
TtCan1	5 nM	50°C	157	19358.8	1030.28	594.831
TtCan1	5 nM	50°C	158	19214.5	1210.27	698.751
TtCan1	5 nM	50°C	159	19121.4	1490.01	860.258
TtCan1	5 nM	50°C	160	19629.8	1375	793.855
TtCan1	5 nM	50°C	161	19805.1	1227.62	708.767
TtCan1	5 nM	50°C	162	19666.8	1050	606.217
TtCan1	5 nM	50°C	163	19646.2	1207.92	697.392
TtCan1	5 nM	50°C	164	19582.1	1037.43	598.958
TtCan1	5 nM	50°C	165	19850.8	1238.9	715.279
TtCan1	5 nM	50°C	166	20343.5	1606.7	927.631
TtCan1	5 nM	50°C	167	20480.4	1446.53	835.155
TtCan1	5 nM	50°C	168	20395	1416.17	817.629
TtCan1	5 nM	50°C	169	20449.8	1336.65	771.717
TtCan1	5 nM	50°C	170	20646.3	1214.35	701.106
TtCan1	5 nM	50°C	171	20679.7	1213.03	700.343
TtCan1	5 nM	50°C	172	20586.3	1465.57	846.147
TtCan1	5 nM	50°C	173	20506.4	1287.77	743.495
TtCan1	5 nM	50°C	174	20534.6	1252.65	723.216
TtCan1	5 nM	50°C	175	20919.7	1362.35	786.555
TtCan1	5 nM	50°C	176	21100.8	1351.54	780.309
TtCan1	5 nM	50°C	177	21222.8	1280.4	739.238
TtCan1	5 nM	50°C	178	21279.2	1290.6	745.127
TtCan1	5 nM	50°C	179	21437.4	1346.5	777.402
TtCan1	5 nM	50°C	180	21486.8	1440.64	831.752
TtCan1	5 nM	50°C	181	21493	1264.74	730.196
TtCan1	5 nM	50°C	182	21459.7	1325.13	765.065
TtCan1	5 nM	50°C	183	21737.3	1289.49	744.487
TtCan1	5 nM	50°C	184	21769.2	1306.77	754.463
TtCan1	5 nM	50°C	185	21901.1	1373.17	792.798
TtCan1	5 nM	50°C	186	21866.2	1469.35	848.332
TtCan1	5 nM	50°C	187	22131.9	1533.28	885.237
TtCan1	5 nM	50°C	188	22280.4	1665.1	961.344
TtCan1	5 nM	50°C	189	22284.8	1467.33	847.165
TtCan1	5 nM	50°C	190	22351	1610.98	930.098
TtCan1	5 nM	50°C	191	22372.3	1814.99	1047.89
TtCan1	5 nM	50°C	192	22623.9	1562.56	902.143
TtCan1	5 nM	50°C	193	22748.8	1387	800.784
TtCan1	5 nM	50°C	194	22796.6	1536.92	887.34
TtCan1	5 nM	50°C	195	22578.6	1713.23	989.136
TtCan1	5 nM	50°C	196	22715.8	1877.68	1084.08
TtCan1	5 nM	50°C	197	22991.2	1703.71	983.638
TtCan1	5 nM	50°C	198	23107.8	1582.05	913.398
TtCan1	5 nM	50°C	199	23177.8	1669.94	964.142
TtCan1	5 nM	50°C	200	23045.8	1741.82	1005.64
TtCan1	5 nM	50°C	201	23045.2	1581.8	913.251
TtCan1	5 nM	50°C	202	23156.3	1569.95	906.41
TtCan1	5 nM	50°C	203	23242.5	1593.62	920.079
TtCan1	5 nM	50°C	204	23363.5	1430.25	825.755
TtCan1	5 nM	50°C	205	23545.6	1281.24	739.725
TtCan1	5 nM	50°C	206	23664.6	1256.69	725.552
TtCan1	5 nM	50°C	207	23702.8	1349.59	779.186
TtCan1	5 nM	50°C	208	23650	1464.38	845.463
TtCan1	5 nM	50°C	209	23713.9	1607.32	927.988
TtCan1	5 nM	50°C	210	23844.8	1464.93	845.776
TtCan1	5 nM	50°C	211	23650.7	1314.72	759.055
TtCan1	5 nM	50°C	212	23829.3	1221.56	705.265
TtCan1	5 nM	50°C	213	24096.4	1460.14	843.015
TtCan1	5 nM	50°C	214	24201.1	1557.84	899.419
TtCan1	5 nM	50°C	215	24370.3	1566.41	904.367
TtCan1	5 nM	50°C	216	24346.9	1516.12	875.334
TtCan1	5 nM	50°C	217	24350	1492.26	861.557
TtCan1	5 nM	50°C	218	24366.7	1655.83	955.993
TtCan1	5 nM	50°C	219	24740.3	1618.16	934.247
TtCan1	5 nM	50°C	220	24945	1898.25	1095.96
TtCan1	5 nM	50°C	221	24748.8	1802.84	1040.87
TtCan1	5 nM	50°C	222	24880.7	1710.1	987.327
TtCan1	5 nM	50°C	223	24919.1	1605.16	926.737
TtCan1	5 nM	50°C	224	25141.7	1481.15	855.142
TtCan1	5 nM	50°C	225	25119.6	1432.17	826.865
TtCan1	5 nM	50°C	226	25200.7	1632.28	942.398
TtCan1	5 nM	50°C	227	25303.6	1487.78	858.971
TtCan1	5 nM	50°C	228	25457.9	1485.57	857.692
TtCan1	5 nM	50°C	229	25535	1565.46	903.82
TtCan1	5 nM	50°C	230	25630.2	1777.33	1026.14
TtCan1	5 nM	50°C	231	25713.1	1548.86	894.232
TtCan1	5 nM	50°C	232	25652.6	1455.91	840.568
TtCan1	5 nM	50°C	233	25716.5	1785.16	1030.66
TtCan1	5 nM	50°C	234	25842.8	1745.67	1007.87
TtCan1	5 nM	50°C	235	25941.8	1664.38	960.929
TtCan1	5 nM	50°C	236	26040.6	1669.06	963.632
TtCan1	5 nM	50°C	237	26094.4	1962.18	1132.87
TtCan1	5 nM	50°C	238	26264.4	1772.59	1023.4
TtCan1	5 nM	50°C	239	26200	1682.68	971.496
TtCan1	5 nM	50°C	240	26530.5	1762.05	1017.32
TtCan1	50 nM	50°C	1	-587.133	120.467	69.5516
TtCan1	50 nM	50°C	2	587.133	120.467	69.5516
TtCan1	50 nM	50°C	3	2873.76	350.915	202.601
TtCan1	50 nM	50°C	4	4332.82	229.058	132.247
TtCan1	50 nM	50°C	5	5571.64	480.947	277.675
TtCan1	50 nM	50°C	6	6739.6	498.17	287.618
TtCan1	50 nM	50°C	7	8225.84	150.983	87.1698
TtCan1	50 nM	50°C	8	9726.77	479.468	276.821
TtCan1	50 nM	50°C	9	11037.2	675.197	389.825
TtCan1	50 nM	50°C	10	12294.4	1247.55	720.274
TtCan1	50 nM	50°C	11	13548.9	1672.33	965.52
TtCan1	50 nM	50°C	12	14374.8	1622.62	936.821
TtCan1	50 nM	50°C	13	15558.1	1938.05	1118.93
TtCan1	50 nM	50°C	14	16851.7	2129.98	1229.75
TtCan1	50 nM	50°C	15	17934.3	2367.13	1366.66
TtCan1	50 nM	50°C	16	18972.5	2471.56	1426.96
TtCan1	50 nM	50°C	17	20254.3	3008.37	1736.88
TtCan1	50 nM	50°C	18	21061.8	3328.25	1921.57
TtCan1	50 nM	50°C	19	22099.3	3356.27	1937.74
TtCan1	50 nM	50°C	20	23215.7	3651.52	2108.21
TtCan1	50 nM	50°C	21	24193.3	3442.81	1987.71
TtCan1	50 nM	50°C	22	25262.6	3676.37	2122.55
TtCan1	50 nM	50°C	23	26275.6	3736.54	2157.29
TtCan1	50 nM	50°C	24	27150.6	4022.28	2322.26
TtCan1	50 nM	50°C	25	27962.7	3857.7	2227.24
TtCan1	50 nM	50°C	26	28750.8	4163.83	2403.99
TtCan1	50 nM	50°C	27	29649.6	4441.55	2564.33
TtCan1	50 nM	50°C	28	30636.7	4365.51	2520.43
TtCan1	50 nM	50°C	29	31768.9	4342.35	2507.06
TtCan1	50 nM	50°C	30	32596.5	4404.02	2542.66
TtCan1	50 nM	50°C	31	33213.8	4517.72	2608.31
TtCan1	50 nM	50°C	32	34300.5	4434.21	2560.09
TtCan1	50 nM	50°C	33	35289.7	4611.54	2662.47
TtCan1	50 nM	50°C	34	36097.6	4797.34	2769.75
TtCan1	50 nM	50°C	35	36930.6	5021.06	2898.91
TtCan1	50 nM	50°C	36	37758	5404.14	3120.08
TtCan1	50 nM	50°C	37	38598.6	5430.22	3135.14
TtCan1	50 nM	50°C	38	39316.7	5155.19	2976.35
TtCan1	50 nM	50°C	39	39787.5	5098.98	2943.9
TtCan1	50 nM	50°C	40	40447.6	5128.77	2961.1
TtCan1	50 nM	50°C	41	41412.4	5158.4	2978.2
TtCan1	50 nM	50°C	42	42130.9	5109.07	2949.72
TtCan1	50 nM	50°C	43	43116.9	4983.16	2877.03
TtCan1	50 nM	50°C	44	43824.9	5103.11	2946.28
TtCan1	50 nM	50°C	45	44539.3	5064.19	2923.81
TtCan1	50 nM	50°C	46	45428.9	5071.3	2927.92
TtCan1	50 nM	50°C	47	46263	5204.86	3005.03
TtCan1	50 nM	50°C	48	47066.8	5161.12	2979.77
TtCan1	50 nM	50°C	49	47606.9	5328.02	3076.13
TtCan1	50 nM	50°C	50	48496.1	5073.38	2929.12
TtCan1	50 nM	50°C	51	49161.6	5039.05	2909.3
TtCan1	50 nM	50°C	52	49882.7	5053.04	2917.38
TtCan1	50 nM	50°C	53	50350.1	4918.03	2839.43
TtCan1	50 nM	50°C	54	51274.2	5040.16	2909.94
TtCan1	50 nM	50°C	55	51815.1	5028.34	2903.12
TtCan1	50 nM	50°C	56	52649.3	4688.65	2706.99
TtCan1	50 nM	50°C	57	53317	4694.08	2710.13
TtCan1	50 nM	50°C	58	54035.5	4756.13	2745.95
TtCan1	50 nM	50°C	59	54713.2	4898.04	2827.88
TtCan1	50 nM	50°C	60	55358.1	4555.17	2629.93
TtCan1	50 nM	50°C	61	55731.7	4485.63	2589.78
TtCan1	50 nM	50°C	62	56613.3	4708.28	2718.32
TtCan1	50 nM	50°C	63	57463.9	4574.94	2641.34
TtCan1	50 nM	50°C	64	57956.7	4406.26	2543.96
TtCan1	50 nM	50°C	65	58795.4	4206.1	2428.39
TtCan1	50 nM	50°C	66	59687.1	4430.82	2558.14
TtCan1	50 nM	50°C	67	60146.2	4446.93	2567.44
TtCan1	50 nM	50°C	68	60599.9	4348.54	2510.63
TtCan1	50 nM	50°C	69	61393.8	4593.88	2652.28
TtCan1	50 nM	50°C	70	61865.3	4255.42	2456.87
TtCan1	50 nM	50°C	71	62390.7	4217.33	2434.88
TtCan1	50 nM	50°C	72	63125.6	4395.02	2537.47
TtCan1	50 nM	50°C	73	64023.5	4434.94	2560.52
TtCan1	50 nM	50°C	74	64419.7	4306.57	2486.4
TtCan1	50 nM	50°C	75	65068.6	4109	2372.33
TtCan1	50 nM	50°C	76	65697.4	3957.41	2284.81
TtCan1	50 nM	50°C	77	66481.3	4214.88	2433.46
TtCan1	50 nM	50°C	78	67327.4	3796.93	2192.16
TtCan1	50 nM	50°C	79	67829	3574.78	2063.9
TtCan1	50 nM	50°C	80	68394.1	3799.77	2193.8
TtCan1	50 nM	50°C	81	68666.6	3636.17	2099.35
TtCan1	50 nM	50°C	82	69345.7	3647.48	2105.87
TtCan1	50 nM	50°C	83	69973.3	3418.34	1973.58
TtCan1	50 nM	50°C	84	70430	3016.39	1741.51
TtCan1	50 nM	50°C	85	71358.2	2979.06	1719.96
TtCan1	50 nM	50°C	86	71994.8	3474.68	2006.11
TtCan1	50 nM	50°C	87	72062.4	3333.25	1924.45
TtCan1	50 nM	50°C	88	72273.6	3469.64	2003.2
TtCan1	50 nM	50°C	89	72936.7	3615.99	2087.69
TtCan1	50 nM	50°C	90	73520.2	3493.39	2016.91
TtCan1	50 nM	50°C	91	74344.4	3253.5	1878.41
TtCan1	50 nM	50°C	92	74697.4	3147.43	1817.17
TtCan1	50 nM	50°C	93	75188.2	3015.72	1741.13
TtCan1	50 nM	50°C	94	75947.9	3128.91	1806.48
TtCan1	50 nM	50°C	95	76443.4	3152.59	1820.15
TtCan1	50 nM	50°C	96	77023.7	2968.31	1713.75
TtCan1	50 nM	50°C	97	77616.7	2935.04	1694.54
TtCan1	50 nM	50°C	98	78035.8	2532.68	1462.24
TtCan1	50 nM	50°C	99	78749	2625.7	1515.95
TtCan1	50 nM	50°C	100	79235.1	2587.19	1493.71
TtCan1	50 nM	50°C	101	80065	2743.63	1584.04
TtCan1	50 nM	50°C	102	80413.2	2539.45	1466.15
TtCan1	50 nM	50°C	103	80888.7	2399.73	1385.49
TtCan1	50 nM	50°C	104	81768.2	2510.92	1449.68
TtCan1	50 nM	50°C	105	82277.1	2240.15	1293.35
TtCan1	50 nM	50°C	106	83003.4	2556.45	1475.97
TtCan1	50 nM	50°C	107	83526	2537.68	1465.13
TtCan1	50 nM	50°C	108	84260.9	2225.81	1285.07
TtCan1	50 nM	50°C	109	84713.7	2349.59	1356.54
TtCan1	50 nM	50°C	110	85207.8	2582.32	1490.9
TtCan1	50 nM	50°C	111	85805.1	2544.45	1469.04
TtCan1	50 nM	50°C	112	86322.1	2169.35	1252.48
TtCan1	50 nM	50°C	113	86803.7	2275.57	1313.8
TtCan1	50 nM	50°C	114	87416.9	2256.84	1302.99
TtCan1	50 nM	50°C	115	87845.1	1938.43	1119.15
TtCan1	50 nM	50°C	116	87965.9	1920.55	1108.83
TtCan1	50 nM	50°C	117	88812	1917.56	1107.1
TtCan1	50 nM	50°C	118	89522	1974.15	1139.78
TtCan1	50 nM	50°C	119	90147	1922.06	1109.7
TtCan1	50 nM	50°C	120	90830.8	1957.36	1130.08
TtCan1	50 nM	50°C	121	91516.5	1996.02	1152.4
TtCan1	50 nM	50°C	122	91788.2	1820.95	1051.33
TtCan1	50 nM	50°C	123	92273.6	1859.33	1073.48
TtCan1	50 nM	50°C	124	92950.6	2184.92	1261.46
TtCan1	50 nM	50°C	125	93250.3	2258.99	1304.23
TtCan1	50 nM	50°C	126	93874.4	2311.86	1334.75
TtCan1	50 nM	50°C	127	94662.5	1770.95	1022.46
TtCan1	50 nM	50°C	128	95099.7	1919.2	1108.05
TtCan1	50 nM	50°C	129	95797.8	1792.44	1034.86
TtCan1	50 nM	50°C	130	96270.4	1789.9	1033.4
TtCan1	50 nM	50°C	131	96331.1	1489.34	859.869
TtCan1	50 nM	50°C	132	97000.2	1310.66	756.708
TtCan1	50 nM	50°C	133	97693.9	1541.72	890.11
TtCan1	50 nM	50°C	134	98108.9	1666.13	961.938
TtCan1	50 nM	50°C	135	98624.8	1903.04	1098.72
TtCan1	50 nM	50°C	136	99272.6	1824.19	1053.2
TtCan1	50 nM	50°C	137	99888.6	1802.07	1040.43
TtCan1	50 nM	50°C	138	100299	1816.86	1048.97
TtCan1	50 nM	50°C	139	101014	1707.94	986.082
TtCan1	50 nM	50°C	140	101492	1603.68	925.884
TtCan1	50 nM	50°C	141	101870	1846.97	1066.35
TtCan1	50 nM	50°C	142	102304	1459.66	842.732
TtCan1	50 nM	50°C	143	102819	1166.25	673.332
TtCan1	50 nM	50°C	144	103422	1620.96	935.862
TtCan1	50 nM	50°C	145	104045	1529.1	882.824
TtCan1	50 nM	50°C	146	104340	1638.61	946.052
TtCan1	50 nM	50°C	147	104843	1578.97	911.618
TtCan1	50 nM	50°C	148	105468	1991.7	1149.91
TtCan1	50 nM	50°C	149	106050	2136.92	1233.75
TtCan1	50 nM	50°C	150	106588	1762.86	1017.79
TtCan1	50 nM	50°C	151	107147	1662.45	959.815
TtCan1	50 nM	50°C	152	107652	1674.36	966.695
TtCan1	50 nM	50°C	153	108207	1622.21	936.586
TtCan1	50 nM	50°C	154	108771	1488.98	859.662
TtCan1	50 nM	50°C	155	109003	1526.54	881.346
TtCan1	50 nM	50°C	156	109761	2051.03	1184.16
TtCan1	50 nM	50°C	157	110384	1991.55	1149.82
TtCan1	50 nM	50°C	158	110639	1683.44	971.935
TtCan1	50 nM	50°C	159	111121	1888.62	1090.4
TtCan1	50 nM	50°C	160	111922	2179	1258.05
TtCan1	50 nM	50°C	161	112323	1908.79	1102.04
TtCan1	50 nM	50°C	162	112546	1856.82	1072.03
TtCan1	50 nM	50°C	163	113133	1723.98	995.339
TtCan1	50 nM	50°C	164	113820	1957.53	1130.18
TtCan1	50 nM	50°C	165	114067	1932.13	1115.51
TtCan1	50 nM	50°C	166	114531	1977.82	1141.89
TtCan1	50 nM	50°C	167	115114	1968.42	1136.47
TtCan1	50 nM	50°C	168	115477	2062.52	1190.8
TtCan1	50 nM	50°C	169	116049	1971.65	1138.33
TtCan1	50 nM	50°C	170	116445	1972.35	1138.73
TtCan1	50 nM	50°C	171	116994	2079.62	1200.67
TtCan1	50 nM	50°C	172	117690	1913.85	1104.96
TtCan1	50 nM	50°C	173	118248	2209.62	1275.73
TtCan1	50 nM	50°C	174	118417	2336.51	1348.99
TtCan1	50 nM	50°C	175	119228	2665.53	1538.94
TtCan1	50 nM	50°C	176	119724	2560.04	1478.04
TtCan1	50 nM	50°C	177	119843	2542.23	1467.76
TtCan1	50 nM	50°C	178	120147	2433.85	1405.18
TtCan1	50 nM	50°C	179	120976	2307.07	1331.99
TtCan1	50 nM	50°C	180	121604	2377.95	1372.91
TtCan1	50 nM	50°C	181	121781	2348.61	1355.97
TtCan1	50 nM	50°C	182	122310	2232.71	1289.06
TtCan1	50 nM	50°C	183	122887	2358.17	1361.49
TtCan1	50 nM	50°C	184	123142	2360.13	1362.62
TtCan1	50 nM	50°C	185	123643	2623.11	1514.45
TtCan1	50 nM	50°C	186	124377	2503.47	1445.38
TtCan1	50 nM	50°C	187	124767	2461.17	1420.96
TtCan1	50 nM	50°C	188	125319	2605.96	1504.55
TtCan1	50 nM	50°C	189	125744	2732.38	1577.54
TtCan1	50 nM	50°C	190	126182	2773.98	1601.56
TtCan1	50 nM	50°C	191	126691	3148.35	1817.7
TtCan1	50 nM	50°C	192	127238	3027.7	1748.05
TtCan1	50 nM	50°C	193	127744	2515	1452.04
TtCan1	50 nM	50°C	194	128194	2573.89	1486.04
TtCan1	50 nM	50°C	195	128386	2967.96	1713.55
TtCan1	50 nM	50°C	196	128712	3244.53	1873.23
TtCan1	50 nM	50°C	197	129048	2939.83	1697.31
TtCan1	50 nM	50°C	198	129316	2772.57	1600.74
TtCan1	50 nM	50°C	199	130040	3094.6	1786.67
TtCan1	50 nM	50°C	200	130529	2999.69	1731.87
TtCan1	50 nM	50°C	201	131188	2988.43	1725.37
TtCan1	50 nM	50°C	202	131900	3266.16	1885.72
TtCan1	50 nM	50°C	203	132285	3289.13	1898.98
TtCan1	50 nM	50°C	204	132547	3207.52	1851.86
TtCan1	50 nM	50°C	205	133004	3360.87	1940.4
TtCan1	50 nM	50°C	206	133083	3455.17	1994.84
TtCan1	50 nM	50°C	207	133773	3575.63	2064.39
TtCan1	50 nM	50°C	208	134279	3654.16	2109.73
TtCan1	50 nM	50°C	209	134205	3575.96	2064.58
TtCan1	50 nM	50°C	210	134804	3501.62	2021.66
TtCan1	50 nM	50°C	211	135469	3608.42	2083.32
TtCan1	50 nM	50°C	212	136143	3961.16	2286.98
TtCan1	50 nM	50°C	213	136569	3863.05	2230.33
TtCan1	50 nM	50°C	214	136726	3184.56	1838.61
TtCan1	50 nM	50°C	215	137297	3451.71	1992.85
TtCan1	50 nM	50°C	216	137892	3277.36	1892.19
TtCan1	50 nM	50°C	217	138110	3548.18	2048.54
TtCan1	50 nM	50°C	218	138280	3282.71	1895.27
TtCan1	50 nM	50°C	219	139014	3524.57	2034.91
TtCan1	50 nM	50°C	220	139037	3461.96	1998.76
TtCan1	50 nM	50°C	221	139611	3304.49	1907.85
TtCan1	50 nM	50°C	222	140387	3589.65	2072.48
TtCan1	50 nM	50°C	223	140639	3524.89	2035.09
TtCan1	50 nM	50°C	224	140909	3473	2005.14
TtCan1	50 nM	50°C	225	141397	3454.67	1994.56
TtCan1	50 nM	50°C	226	141631	3663.54	2115.15
TtCan1	50 nM	50°C	227	142386	3585.62	2070.16
TtCan1	50 nM	50°C	228	142668	3502.83	2022.36
TtCan1	50 nM	50°C	229	142979	3819.51	2205.2
TtCan1	50 nM	50°C	230	143529	4064.25	2346.5
TtCan1	50 nM	50°C	231	143891	4157.22	2400.17
TtCan1	50 nM	50°C	232	144004	3472.5	2004.85
TtCan1	50 nM	50°C	233	144478	3262.91	1883.84
TtCan1	50 nM	50°C	234	145257	3888.61	2245.09
TtCan1	50 nM	50°C	235	145430	4327.48	2498.47
TtCan1	50 nM	50°C	236	145465	4251.18	2454.42
TtCan1	50 nM	50°C	237	145984	3999.22	2308.95
TtCan1	50 nM	50°C	238	146496	3771.44	2177.44
TtCan1	50 nM	50°C	239	147037	3972.55	2293.55
TtCan1	50 nM	50°C	240	147446	4876.98	2815.73
TtCan1	0 nM	55°C	1	-73.7867	84.4628	48.7646
TtCan1	0 nM	55°C	2	73.7867	84.4628	48.7646
TtCan1	0 nM	55°C	3	220.629	129.289	74.6448
TtCan1	0 nM	55°C	4	141.598	326.812	188.685
TtCan1	0 nM	55°C	5	234.113	363.795	210.037
TtCan1	0 nM	55°C	6	543.721	65.4956	37.8139
TtCan1	0 nM	55°C	7	575.814	19.7985	11.4307
TtCan1	0 nM	55°C	8	365.179	330.695	190.927
TtCan1	0 nM	55°C	9	409.848	503.834	290.889
TtCan1	0 nM	55°C	10	657.655	379.819	219.289
TtCan1	0 nM	55°C	11	940.157	454.294	262.287
TtCan1	0 nM	55°C	12	902.899	202.279	116.786
TtCan1	0 nM	55°C	13	878.887	51.1076	29.507
TtCan1	0 nM	55°C	14	786.954	94.5495	54.5882
TtCan1	0 nM	55°C	15	754.203	208.423	120.333
TtCan1	0 nM	55°C	16	839.55	392.847	226.81
TtCan1	0 nM	55°C	17	751.951	91.2639	52.6912
TtCan1	0 nM	55°C	18	912.739	603.541	348.455
TtCan1	0 nM	55°C	19	1073.58	643.329	371.426
TtCan1	0 nM	55°C	20	1206.78	342.89	197.967
TtCan1	0 nM	55°C	21	677.282	603.862	348.64
TtCan1	0 nM	55°C	22	562.013	670.069	386.864
TtCan1	0 nM	55°C	23	909.325	654.904	378.109
TtCan1	0 nM	55°C	24	887.652	769.137	444.062
TtCan1	0 nM	55°C	25	1029.23	903.638	521.716
TtCan1	0 nM	55°C	26	1316.52	544.499	314.367
TtCan1	0 nM	55°C	27	1139.07	713.563	411.976
TtCan1	0 nM	55°C	28	1231.94	798.824	461.201
TtCan1	0 nM	55°C	29	1660.93	195.629	112.947
TtCan1	0 nM	55°C	30	1760.37	334.526	193.138
TtCan1	0 nM	55°C	31	1483.59	591.462	341.48
TtCan1	0 nM	55°C	32	1342.37	636.746	367.626
TtCan1	0 nM	55°C	33	1366.3	740.652	427.615
TtCan1	0 nM	55°C	34	1097.07	1078.76	622.823
TtCan1	0 nM	55°C	35	1097.36	1153.61	666.037
TtCan1	0 nM	55°C	36	1384.96	695.311	401.438
TtCan1	0 nM	55°C	37	1545.65	448.142	258.735
TtCan1	0 nM	55°C	38	1587.23	352.132	203.304
TtCan1	0 nM	55°C	39	1949	359.172	207.368
TtCan1	0 nM	55°C	40	2102.2	632.122	364.956
TtCan1	0 nM	55°C	41	2027.7	717.975	414.523
TtCan1	0 nM	55°C	42	2030.67	752.864	434.666
TtCan1	0 nM	55°C	43	1798.27	657.288	379.485
TtCan1	0 nM	55°C	44	1744.99	549.73	317.387
TtCan1	0 nM	55°C	45	2150.35	277.742	160.355
TtCan1	0 nM	55°C	46	2090.53	339.281	195.884
TtCan1	0 nM	55°C	47	2115.44	585.414	337.989
TtCan1	0 nM	55°C	48	2279	717.981	414.527
TtCan1	0 nM	55°C	49	2226.25	869.268	501.872
TtCan1	0 nM	55°C	50	2149.71	790.877	456.613
TtCan1	0 nM	55°C	51	2370.84	449.033	259.249
TtCan1	0 nM	55°C	52	2539.83	911.323	526.153
TtCan1	0 nM	55°C	53	2429.96	973.033	561.781
TtCan1	0 nM	55°C	54	2382.12	814.496	470.249
TtCan1	0 nM	55°C	55	2313.63	1024.86	591.706
TtCan1	0 nM	55°C	56	2323.43	998.795	576.655
TtCan1	0 nM	55°C	57	2591.91	301.898	174.301
TtCan1	0 nM	55°C	58	2598.26	205.209	118.478
TtCan1	0 nM	55°C	59	2736.11	615.587	355.409
TtCan1	0 nM	55°C	60	2738.23	651.421	376.098
TtCan1	0 nM	55°C	61	2687.95	848.263	489.745
TtCan1	0 nM	55°C	62	2345.92	817.1	471.753
TtCan1	0 nM	55°C	63	2253.35	823.882	475.669
TtCan1	0 nM	55°C	64	2617.78	1060.23	612.122
TtCan1	0 nM	55°C	65	2439.88	1452.71	838.72
TtCan1	0 nM	55°C	66	2560.97	1593.56	920.042
TtCan1	0 nM	55°C	67	3171.19	774.155	446.958
TtCan1	0 nM	55°C	68	3610.01	183.919	106.186
TtCan1	0 nM	55°C	69	3415.34	263.872	152.346
TtCan1	0 nM	55°C	70	3292.45	386.237	222.994
TtCan1	0 nM	55°C	71	3352.09	332.883	192.19
TtCan1	0 nM	55°C	72	3410.3	619.58	357.715
TtCan1	0 nM	55°C	73	3293.35	671.075	387.445
TtCan1	0 nM	55°C	74	3322.97	548.831	316.868
TtCan1	0 nM	55°C	75	3332.33	429.667	248.068
TtCan1	0 nM	55°C	76	3488.35	509.562	294.196
TtCan1	0 nM	55°C	77	3287.99	454.829	262.596
TtCan1	0 nM	55°C	78	3179.24	464.981	268.457
TtCan1	0 nM	55°C	79	3572.33	650.367	375.489
TtCan1	0 nM	55°C	80	3824.33	783.291	452.233
TtCan1	0 nM	55°C	81	3849.3	618.858	357.298
TtCan1	0 nM	55°C	82	3733.4	463.866	267.813
TtCan1	0 nM	55°C	83	3620.55	354.485	204.662
TtCan1	0 nM	55°C	84	3633.93	233.677	134.914
TtCan1	0 nM	55°C	85	4021.74	239.674	138.376
TtCan1	0 nM	55°C	86	4160.47	80.8475	46.6774
TtCan1	0 nM	55°C	87	4347.6	245.962	142.006
TtCan1	0 nM	55°C	88	4240.88	545.54	314.967
TtCan1	0 nM	55°C	89	4121.08	670.385	387.047
TtCan1	0 nM	55°C	90	4415.3	874.211	504.726
TtCan1	0 nM	55°C	91	4466.05	662.122	382.277
TtCan1	0 nM	55°C	92	4438.17	430.981	248.827
TtCan1	0 nM	55°C	93	4660.38	290.255	167.579
TtCan1	0 nM	55°C	94	4884.72	433.515	250.29
TtCan1	0 nM	55°C	95	4546.17	931.247	537.656
TtCan1	0 nM	55°C	96	4352.81	980.793	566.261
TtCan1	0 nM	55°C	97	4432.27	551.212	318.242
TtCan1	0 nM	55°C	98	4335.32	487.11	281.233
TtCan1	0 nM	55°C	99	4424.43	673.908	389.081
TtCan1	0 nM	55°C	100	4384.8	669.201	386.363
TtCan1	0 nM	55°C	101	4717.38	532.738	307.577
TtCan1	0 nM	55°C	102	4779.41	565.12	326.272
TtCan1	0 nM	55°C	103	4821.45	180.938	104.464
TtCan1	0 nM	55°C	104	4763.25	7.07331	4.08378
TtCan1	0 nM	55°C	105	4784.41	234.917	135.63
TtCan1	0 nM	55°C	106	4994.32	419.726	242.329
TtCan1	0 nM	55°C	107	5127.45	535.102	308.941
TtCan1	0 nM	55°C	108	5221.23	569.435	328.763
TtCan1	0 nM	55°C	109	5235.62	733.744	423.627
TtCan1	0 nM	55°C	110	5067.3	394.838	227.96
TtCan1	0 nM	55°C	111	5090.03	57.3549	33.1139
TtCan1	0 nM	55°C	112	5231.34	230.71	133.2
TtCan1	0 nM	55°C	113	5380.36	41.86	24.1679
TtCan1	0 nM	55°C	114	5281.91	39.2077	22.6366
TtCan1	0 nM	55°C	115	5408.96	275.882	159.281
TtCan1	0 nM	55°C	116	5541.84	75.6489	43.6759
TtCan1	0 nM	55°C	117	5463.03	141.25	81.5505
TtCan1	0 nM	55°C	118	5313.76	134.283	77.5282
TtCan1	0 nM	55°C	119	5279.79	194.886	112.518
TtCan1	0 nM	55°C	120	5601.98	22.2865	12.8671
TtCan1	0 nM	55°C	121	5546.38	78.468	45.3035
TtCan1	0 nM	55°C	122	5646.12	261.033	150.707
TtCan1	0 nM	55°C	123	5636.28	169.315	97.7542
TtCan1	0 nM	55°C	124	5874.42	92.2386	53.254
TtCan1	0 nM	55°C	125	5916.69	372.798	215.235
TtCan1	0 nM	55°C	126	5865.11	503.581	290.742
TtCan1	0 nM	55°C	127	5966.52	155.235	89.6252
TtCan1	0 nM	55°C	128	5984.89	277.608	160.277
TtCan1	0 nM	55°C	129	5846.5	290.918	167.962
TtCan1	0 nM	55°C	130	5856.64	421.926	243.599
TtCan1	0 nM	55°C	131	6191.31	197.318	113.922
TtCan1	0 nM	55°C	132	6225.33	181.704	104.907
TtCan1	0 nM	55°C	133	6268.82	453.699	261.943
TtCan1	0 nM	55°C	134	6298.8	191.544	110.588
TtCan1	0 nM	55°C	135	6197.04	86.6114	50.0051
TtCan1	0 nM	55°C	136	6153.04	116.323	67.1593
TtCan1	0 nM	55°C	137	6242.38	73.9495	42.6947
TtCan1	0 nM	55°C	138	6084.12	232.17	134.044
TtCan1	0 nM	55°C	139	5942.76	227.215	131.182
TtCan1	0 nM	55°C	140	6358.86	40.308	23.2718
TtCan1	0 nM	55°C	141	6753.63	354.506	204.674
TtCan1	0 nM	55°C	142	6413.84	548.006	316.391
TtCan1	0 nM	55°C	143	6200.33	528.117	304.908
TtCan1	0 nM	55°C	144	6549.65	485.628	280.377
TtCan1	0 nM	55°C	145	6702.77	722.18	416.951
TtCan1	0 nM	55°C	146	6618.04	274.541	158.506
TtCan1	0 nM	55°C	147	6373.89	173.09	99.9338
TtCan1	0 nM	55°C	148	6299.95	234.768	135.543
TtCan1	0 nM	55°C	149	6573.6	145.11	83.7795
TtCan1	0 nM	55°C	150	6668.14	136.263	78.6712
TtCan1	0 nM	55°C	151	6531.19	51.1649	29.5401
TtCan1	0 nM	55°C	152	6434.66	322.672	186.295
TtCan1	0 nM	55°C	153	6393.26	421.048	243.092
TtCan1	0 nM	55°C	154	7064.77	488.458	282.011
TtCan1	0 nM	55°C	155	7283.39	220.052	127.047
TtCan1	0 nM	55°C	156	7246.39	197.38	113.957
TtCan1	0 nM	55°C	157	7338.63	192.589	111.191
TtCan1	0 nM	55°C	158	7193.76	103.692	59.8665
TtCan1	0 nM	55°C	159	7042.35	432.052	249.446
TtCan1	0 nM	55°C	160	7157.81	645.032	372.409
TtCan1	0 nM	55°C	161	7501.56	90.4653	52.2302
TtCan1	0 nM	55°C	162	7235.68	110.577	63.8417
TtCan1	0 nM	55°C	163	7050.89	225.879	130.411
TtCan1	0 nM	55°C	164	7131.39	87.3282	50.419
TtCan1	0 nM	55°C	165	7169.66	256.044	147.827
TtCan1	0 nM	55°C	166	7418.53	330.837	191.009
TtCan1	0 nM	55°C	167	7170.24	172.736	99.7289
TtCan1	0 nM	55°C	168	7083.6	60.2051	34.7594
TtCan1	0 nM	55°C	169	7308.52	128.798	74.3615
TtCan1	0 nM	55°C	170	7314.71	259.542	149.846
TtCan1	0 nM	55°C	171	7438.03	0.569863	0.329011
TtCan1	0 nM	55°C	172	7539.52	373.419	215.594
TtCan1	0 nM	55°C	173	7550.25	102.331	59.0807
TtCan1	0 nM	55°C	174	7397.2	40.6892	23.4919
TtCan1	0 nM	55°C	175	7376.12	135.756	78.379
TtCan1	0 nM	55°C	176	7532.95	465.63	268.832
TtCan1	0 nM	55°C	177	7359.69	609.554	351.926
TtCan1	0 nM	55°C	178	7453.35	543.161	313.594
TtCan1	0 nM	55°C	179	7959.59	501.361	289.461
TtCan1	0 nM	55°C	180	7931.15	342.827	197.931
TtCan1	0 nM	55°C	181	7848.05	107.595	62.1202
TtCan1	0 nM	55°C	182	7822.22	220.139	127.097
TtCan1	0 nM	55°C	183	7719.09	2.01515	1.16345
TtCan1	0 nM	55°C	184	7778.58	362.307	209.178
TtCan1	0 nM	55°C	185	7974.27	208.025	120.103
TtCan1	0 nM	55°C	186	7857.56	280.905	162.181
TtCan1	0 nM	55°C	187	8025.95	739.4	426.893
TtCan1	0 nM	55°C	188	7941.43	572.85	330.735
TtCan1	0 nM	55°C	189	7784.42	433.886	250.504
TtCan1	0 nM	55°C	190	8149.88	269.173	155.407
TtCan1	0 nM	55°C	191	8295.5	575.967	332.534
TtCan1	0 nM	55°C	192	8327.66	639.899	369.446
TtCan1	0 nM	55°C	193	8265.73	451.108	260.448
TtCan1	0 nM	55°C	194	8093.13	336.561	194.314
TtCan1	0 nM	55°C	195	8409.44	101.356	58.5177
TtCan1	0 nM	55°C	196	8828.35	65.2712	37.6843
TtCan1	0 nM	55°C	197	8673.82	205.471	118.629
TtCan1	0 nM	55°C	198	8349.66	86.6477	50.0261
TtCan1	0 nM	55°C	199	8312.48	419.2	242.025
TtCan1	0 nM	55°C	200	8187.74	480.903	277.649
TtCan1	0 nM	55°C	201	8360.57	47.5645	27.4614
TtCan1	0 nM	55°C	202	8681.55	186.889	107.9
TtCan1	0 nM	55°C	203	8637.27	130.568	75.3833
TtCan1	0 nM	55°C	204	8420.8	94.6268	54.6328
TtCan1	0 nM	55°C	205	8583.92	403.141	232.754
TtCan1	0 nM	55°C	206	8726.1	411.213	237.414
TtCan1	0 nM	55°C	207	8478.95	378.85	218.729
TtCan1	0 nM	55°C	208	8328.08	414.248	239.166
TtCan1	0 nM	55°C	209	8550.26	476.615	275.174
TtCan1	0 nM	55°C	210	8776.09	23.7514	13.7129
TtCan1	0 nM	55°C	211	9121.4	130.087	75.1058
TtCan1	0 nM	55°C	212	9149.81	92.4665	53.3855
TtCan1	0 nM	55°C	213	9131.75	47.9754	27.6986
TtCan1	0 nM	55°C	214	9097.34	276.288	159.515
TtCan1	0 nM	55°C	215	9170.27	793.968	458.398
TtCan1	0 nM	55°C	216	8922	523.175	302.055
TtCan1	0 nM	55°C	217	8829.45	125.678	72.5601
TtCan1	0 nM	55°C	218	9013.5	270.386	156.108
TtCan1	0 nM	55°C	219	8883.04	283.427	163.637
TtCan1	0 nM	55°C	220	9071.33	48.5616	28.0371
TtCan1	0 nM	55°C	221	9203.65	507.465	292.985
TtCan1	0 nM	55°C	222	9198.44	837.752	483.676
TtCan1	0 nM	55°C	223	9138.96	513.962	296.736
TtCan1	0 nM	55°C	224	9106.94	209.967	121.225
TtCan1	0 nM	55°C	225	9301.24	238.758	137.847
TtCan1	0 nM	55°C	226	9342.78	7.48694	4.32259
TtCan1	0 nM	55°C	227	9190.32	211.995	122.395
TtCan1	0 nM	55°C	228	9484.95	753.066	434.783
TtCan1	0 nM	55°C	229	9848.21	179.641	103.716
TtCan1	0 nM	55°C	230	9582.79	284.371	164.182
TtCan1	0 nM	55°C	231	9304.13	199.829	115.372
TtCan1	0 nM	55°C	232	9436.36	440.001	254.035
TtCan1	0 nM	55°C	233	9395.96	519.705	300.052
TtCan1	0 nM	55°C	234	9423.45	127.118	73.3915
TtCan1	0 nM	55°C	235	9605.99	103.453	59.7285
TtCan1	0 nM	55°C	236	9480.32	329.144	190.031
TtCan1	0 nM	55°C	237	9457	583.346	336.795
TtCan1	0 nM	55°C	238	9491.77	249.473	144.033
TtCan1	0 nM	55°C	239	9406.65	238.262	137.561
TtCan1	0 nM	55°C	240	9492.22	63.2006	36.4889
TtCan1	5 nM	55°C	1	-175.871	66.4746	38.3791
TtCan1	5 nM	55°C	2	175.871	66.4746	38.3791
TtCan1	5 nM	55°C	3	400.699	25.0531	14.4644
TtCan1	5 nM	55°C	4	696.144	186.635	107.754
TtCan1	5 nM	55°C	5	780.62	207.261	119.662
TtCan1	5 nM	55°C	6	978.028	394.318	227.66
TtCan1	5 nM	55°C	7	1280.3	335.124	193.484
TtCan1	5 nM	55°C	8	1336.03	467.919	270.153
TtCan1	5 nM	55°C	9	1635.57	566.578	327.114
TtCan1	5 nM	55°C	10	2213.31	436.248	251.868
TtCan1	5 nM	55°C	11	2527.75	398.834	230.267
TtCan1	5 nM	55°C	12	2580.64	460.451	265.841
TtCan1	5 nM	55°C	13	2573.5	505.352	291.765
TtCan1	5 nM	55°C	14	3014.26	532.234	307.286
TtCan1	5 nM	55°C	15	3086.87	431.89	249.352
TtCan1	5 nM	55°C	16	3266.71	574.24	331.538
TtCan1	5 nM	55°C	17	3490.82	755.865	436.399
TtCan1	5 nM	55°C	18	3599.57	639.662	369.309
TtCan1	5 nM	55°C	19	3587.82	650.968	375.836
TtCan1	5 nM	55°C	20	3712.48	741.451	428.077
TtCan1	5 nM	55°C	21	4179.06	743.994	429.545
TtCan1	5 nM	55°C	22	4383.36	906.653	523.456
TtCan1	5 nM	55°C	23	4505.76	858.124	495.438
TtCan1	5 nM	55°C	24	4699.83	816.854	471.611
TtCan1	5 nM	55°C	25	4897.04	513.522	296.482
TtCan1	5 nM	55°C	26	5081.08	541.392	312.573
TtCan1	5 nM	55°C	27	5241.46	660.316	381.234
TtCan1	5 nM	55°C	28	5327.33	457.62	264.207
TtCan1	5 nM	55°C	29	5418.44	645.921	372.923
TtCan1	5 nM	55°C	30	5538.09	755.826	436.376
TtCan1	5 nM	55°C	31	5734.33	542.728	313.344
TtCan1	5 nM	55°C	32	5942.26	615.263	355.222
TtCan1	5 nM	55°C	33	6109.92	501.938	289.794
TtCan1	5 nM	55°C	34	6156.64	608.492	351.313
TtCan1	5 nM	55°C	35	6335.76	524.372	302.747
TtCan1	5 nM	55°C	36	6607.53	481.336	277.899
TtCan1	5 nM	55°C	37	6797.51	523.746	302.385
TtCan1	5 nM	55°C	38	6897.45	653.945	377.555
TtCan1	5 nM	55°C	39	6902.66	774.136	446.948
TtCan1	5 nM	55°C	40	7127.23	558.186	322.269
TtCan1	5 nM	55°C	41	7233.49	339.235	195.857
TtCan1	5 nM	55°C	42	7501.43	859.036	495.964
TtCan1	5 nM	55°C	43	7466.14	988.691	570.821
TtCan1	5 nM	55°C	44	7792.86	797.026	460.163
TtCan1	5 nM	55°C	45	7911.44	729.732	421.311
TtCan1	5 nM	55°C	46	7870.61	848.721	490.009
TtCan1	5 nM	55°C	47	7975.11	687.652	397.016
TtCan1	5 nM	55°C	48	8099.51	675.388	389.935
TtCan1	5 nM	55°C	49	8290.58	510.26	294.599
TtCan1	5 nM	55°C	50	8498.98	784.945	453.188
TtCan1	5 nM	55°C	51	8498.26	687.973	397.201
TtCan1	5 nM	55°C	52	8604.64	549.623	317.325
TtCan1	5 nM	55°C	53	8880.43	561.61	324.246
TtCan1	5 nM	55°C	54	9191.32	721.186	416.377
TtCan1	5 nM	55°C	55	9267.12	748.732	432.281
TtCan1	5 nM	55°C	56	9284.44	595.088	343.574
TtCan1	5 nM	55°C	57	9358.05	541.414	312.585
TtCan1	5 nM	55°C	58	9481.41	791.426	456.93
TtCan1	5 nM	55°C	59	9637.49	847.453	489.277
TtCan1	5 nM	55°C	60	9928.26	987.819	570.318
TtCan1	5 nM	55°C	61	10039.3	1046.36	604.118
TtCan1	5 nM	55°C	62	10169.4	746.339	430.899
TtCan1	5 nM	55°C	63	10292.8	678.415	391.683
TtCan1	5 nM	55°C	64	10394	672.441	388.234
TtCan1	5 nM	55°C	65	10521.1	745.333	430.318
TtCan1	5 nM	55°C	66	10769.9	773.054	446.323
TtCan1	5 nM	55°C	67	10989.3	975.346	563.116
TtCan1	5 nM	55°C	68	11024	1095.72	632.614
TtCan1	5 nM	55°C	69	11304.9	1085.67	626.813
TtCan1	5 nM	55°C	70	11401.6	949.1	547.963
TtCan1	5 nM	55°C	71	11467.5	970.293	560.199
TtCan1	5 nM	55°C	72	11666.2	796.2	459.687
TtCan1	5 nM	55°C	73	11741.9	764.213	441.219
TtCan1	5 nM	55°C	74	11786.6	803.422	463.856
TtCan1	5 nM	55°C	75	11820.9	673.849	389.047
TtCan1	5 nM	55°C	76	12055.7	597.419	344.92
TtCan1	5 nM	55°C	77	12072.2	798.491	461.009
TtCan1	5 nM	55°C	78	12244.6	1050.36	606.425
TtCan1	5 nM	55°C	79	12352.3	877.095	506.391
TtCan1	5 nM	55°C	80	12481.5	732.16	422.713
TtCan1	5 nM	55°C	81	12384.8	591.988	341.784
TtCan1	5 nM	55°C	82	12527.1	813.944	469.931
TtCan1	5 nM	55°C	83	12745.6	613.464	354.184
TtCan1	5 nM	55°C	84	12992.6	833.974	481.495
TtCan1	5 nM	55°C	85	13082.9	707.081	408.233
TtCan1	5 nM	55°C	86	13128.1	1044.9	603.271
TtCan1	5 nM	55°C	87	13080.4	1242.63	717.434
TtCan1	5 nM	55°C	88	13270.2	1085.04	626.451
TtCan1	5 nM	55°C	89	13558.3	990.74	572.004
TtCan1	5 nM	55°C	90	13705.2	669.767	386.69
TtCan1	5 nM	55°C	91	13790.1	640.958	370.057
TtCan1	5 nM	55°C	92	14085.6	654.886	378.098
TtCan1	5 nM	55°C	93	14236.4	805.351	464.97
TtCan1	5 nM	55°C	94	14389.8	685.328	395.674
TtCan1	5 nM	55°C	95	14346	719.506	415.407
TtCan1	5 nM	55°C	96	14538	745.848	430.616
TtCan1	5 nM	55°C	97	14471.5	776.618	448.381
TtCan1	5 nM	55°C	98	14601.5	946.935	546.713
TtCan1	5 nM	55°C	99	14671.2	906.501	523.368
TtCan1	5 nM	55°C	100	14611.7	893.339	515.77
TtCan1	5 nM	55°C	101	14849.6	766.213	442.374
TtCan1	5 nM	55°C	102	14956.3	781.726	451.33
TtCan1	5 nM	55°C	103	15246.1	823.852	475.651
TtCan1	5 nM	55°C	104	15357.9	940.596	543.053
TtCan1	5 nM	55°C	105	15423.8	846.843	488.925
TtCan1	5 nM	55°C	106	15504.7	971.993	561.18
TtCan1	5 nM	55°C	107	15510.7	1161.88	670.814
TtCan1	5 nM	55°C	108	15497.1	907.791	524.113
TtCan1	5 nM	55°C	109	15492.1	973.209	561.883
TtCan1	5 nM	55°C	110	16024.8	1006.66	581.195
TtCan1	5 nM	55°C	111	16108.3	873.804	504.491
TtCan1	5 nM	55°C	112	16130.5	862.897	498.194
TtCan1	5 nM	55°C	113	16220.1	493.327	284.823
TtCan1	5 nM	55°C	114	16233.3	576.703	332.96
TtCan1	5 nM	55°C	115	16565.5	762.191	440.051
TtCan1	5 nM	55°C	116	16586	802.915	463.563
TtCan1	5 nM	55°C	117	16434.4	872.424	503.694
TtCan1	5 nM	55°C	118	16714.1	884.982	510.944
TtCan1	5 nM	55°C	119	16904.7	1107.2	639.241
TtCan1	5 nM	55°C	120	17166.9	1005.84	580.723
TtCan1	5 nM	55°C	121	17230.2	913.437	527.373
TtCan1	5 nM	55°C	122	17145.7	846.46	488.704
TtCan1	5 nM	55°C	123	17075.4	889.738	513.69
TtCan1	5 nM	55°C	124	17384.4	645.974	372.953
TtCan1	5 nM	55°C	125	17594.8	636.387	367.418
TtCan1	5 nM	55°C	126	17459.1	715.619	413.163
TtCan1	5 nM	55°C	127	17363.9	823.571	475.489
TtCan1	5 nM	55°C	128	17597	678.499	391.731
TtCan1	5 nM	55°C	129	17950.2	734.197	423.889
TtCan1	5 nM	55°C	130	17956.3	751.206	433.709
TtCan1	5 nM	55°C	131	17949.7	718.377	414.755
TtCan1	5 nM	55°C	132	18083.5	902.475	521.044
TtCan1	5 nM	55°C	133	18052.7	554.084	319.9
TtCan1	5 nM	55°C	134	17949.4	576.781	333.005
TtCan1	5 nM	55°C	135	18300.4	679.255	392.168
TtCan1	5 nM	55°C	136	18551.3	648.637	374.491
TtCan1	5 nM	55°C	137	18433.7	727.024	419.748
TtCan1	5 nM	55°C	138	18296.8	769.879	444.49
TtCan1	5 nM	55°C	139	18708.5	673.228	388.688
TtCan1	5 nM	55°C	140	18839.3	903.795	521.806
TtCan1	5 nM	55°C	141	18705.8	830.883	479.71
TtCan1	5 nM	55°C	142	18774.5	1017.88	587.671
TtCan1	5 nM	55°C	143	19067.1	843.915	487.235
TtCan1	5 nM	55°C	144	19111.7	982.029	566.975
TtCan1	5 nM	55°C	145	19135.7	900.243	519.756
TtCan1	5 nM	55°C	146	19141.9	1092.2	630.581
TtCan1	5 nM	55°C	147	19285.8	1016.44	586.84
TtCan1	5 nM	55°C	148	19511.2	960.836	554.739
TtCan1	5 nM	55°C	149	19832.9	539.456	311.455
TtCan1	5 nM	55°C	150	19794.2	492.51	284.351
TtCan1	5 nM	55°C	151	19658.5	695.35	401.46
TtCan1	5 nM	55°C	152	20024.1	857.572	495.119
TtCan1	5 nM	55°C	153	19954.9	736.882	425.439
TtCan1	5 nM	55°C	154	19988	660.114	381.117
TtCan1	5 nM	55°C	155	20321.3	831.022	479.791
TtCan1	5 nM	55°C	156	20481	755.77	436.344
TtCan1	5 nM	55°C	157	20618.1	1056.6	610.03
TtCan1	5 nM	55°C	158	20610.5	1321.07	762.722
TtCan1	5 nM	55°C	159	20545.2	1057.87	610.761
TtCan1	5 nM	55°C	160	20551.8	1058.61	611.189
TtCan1	5 nM	55°C	161	20739.1	1067.33	616.222
TtCan1	5 nM	55°C	162	20808.2	1191.2	687.742
TtCan1	5 nM	55°C	163	20786.7	954.147	550.877
TtCan1	5 nM	55°C	164	20780.4	1120.93	647.168
TtCan1	5 nM	55°C	165	21046.8	1074.01	620.082
TtCan1	5 nM	55°C	166	21162.3	636.642	367.566
TtCan1	5 nM	55°C	167	21010.6	584.447	337.431
TtCan1	5 nM	55°C	168	21040	774.229	447.001
TtCan1	5 nM	55°C	169	21162.8	1091.89	630.401
TtCan1	5 nM	55°C	170	21460.5	1148.06	662.836
TtCan1	5 nM	55°C	171	21589.3	1019.5	588.609
TtCan1	5 nM	55°C	172	21955	1017.26	587.317
TtCan1	5 nM	55°C	173	21890.4	1069.54	617.498
TtCan1	5 nM	55°C	174	21711.2	942.833	544.345
TtCan1	5 nM	55°C	175	22034.3	1007.18	581.497
TtCan1	5 nM	55°C	176	21907.4	1054.48	608.806
TtCan1	5 nM	55°C	177	21946.6	945.215	545.72
TtCan1	5 nM	55°C	178	22097	1125.08	649.566
TtCan1	5 nM	55°C	179	22379.6	1152.34	665.302
TtCan1	5 nM	55°C	180	22607	859.785	496.397
TtCan1	5 nM	55°C	181	22765.4	723.004	417.427
TtCan1	5 nM	55°C	182	22784	935.632	540.187
TtCan1	5 nM	55°C	183	22831	1079.01	622.965
TtCan1	5 nM	55°C	184	22739.1	1055.88	609.613
TtCan1	5 nM	55°C	185	22870.9	991.076	572.198
TtCan1	5 nM	55°C	186	22932.5	1113.98	643.158
TtCan1	5 nM	55°C	187	22971.5	1084.27	626.001
TtCan1	5 nM	55°C	188	22777.6	1247.19	720.063
TtCan1	5 nM	55°C	189	22939.4	1144.69	660.886
TtCan1	5 nM	55°C	190	22949.8	895.285	516.893
TtCan1	5 nM	55°C	191	23194	913.284	527.285
TtCan1	5 nM	55°C	192	23317.1	689.026	397.809
TtCan1	5 nM	55°C	193	23488	892.149	515.082
TtCan1	5 nM	55°C	194	23519	1171.92	676.609
TtCan1	5 nM	55°C	195	23812.5	1140.36	658.386
TtCan1	5 nM	55°C	196	23831.5	1153.3	665.855
TtCan1	5 nM	55°C	197	23552.1	1176.11	679.029
TtCan1	5 nM	55°C	198	23278.8	1126.51	650.393
TtCan1	5 nM	55°C	199	23680.5	868.298	501.312
TtCan1	5 nM	55°C	200	23814.9	915.927	528.81
TtCan1	5 nM	55°C	201	24184.7	1161.44	670.559
TtCan1	5 nM	55°C	202	24381.2	940.51	543.004
TtCan1	5 nM	55°C	203	24288.2	827.424	477.713
TtCan1	5 nM	55°C	204	24219	1036.46	598.399
TtCan1	5 nM	55°C	205	24060.7	1090.35	629.516
TtCan1	5 nM	55°C	206	24518.4	1226.63	708.193
TtCan1	5 nM	55°C	207	24622	1279.91	738.954
TtCan1	5 nM	55°C	208	24715.4	1391.21	803.218
TtCan1	5 nM	55°C	209	24806.3	1523.86	879.798
TtCan1	5 nM	55°C	210	24764.4	1275.31	736.302
TtCan1	5 nM	55°C	211	24822.5	1028.27	593.671
TtCan1	5 nM	55°C	212	24813	1160.97	670.288
TtCan1	5 nM	55°C	213	24945.9	1087.78	628.031
TtCan1	5 nM	55°C	214	25092	1204.33	695.318
TtCan1	5 nM	55°C	215	25193	1173.1	677.287
TtCan1	5 nM	55°C	216	25015.8	1184.34	683.777
TtCan1	5 nM	55°C	217	25140	1366.09	788.715
TtCan1	5 nM	55°C	218	25378.2	1026.92	592.895
TtCan1	5 nM	55°C	219	25348.1	1003.3	579.258
TtCan1	5 nM	55°C	220	25596.7	1219.75	704.222
TtCan1	5 nM	55°C	221	25654.5	1062.24	613.287
TtCan1	5 nM	55°C	222	25764.2	1199.9	692.761
TtCan1	5 nM	55°C	223	25776.2	1382.61	798.25
TtCan1	5 nM	55°C	224	25849.9	1552.42	896.29
TtCan1	5 nM	55°C	225	25833.5	1701.64	982.44
TtCan1	5 nM	55°C	226	25900	1552.4	896.278
TtCan1	5 nM	55°C	227	26160.9	1008.02	581.981
TtCan1	5 nM	55°C	228	26368.7	990.741	572.004
TtCan1	5 nM	55°C	229	26300.1	1160.56	670.049
TtCan1	5 nM	55°C	230	26354.4	1068.39	616.838
TtCan1	5 nM	55°C	231	26433.5	1482.54	855.946
TtCan1	5 nM	55°C	232	26650.1	1350.83	779.903
TtCan1	5 nM	55°C	233	26695.2	1149.57	663.704
TtCan1	5 nM	55°C	234	26600.6	1340.24	773.786
TtCan1	5 nM	55°C	235	26595	1357.83	783.941
TtCan1	5 nM	55°C	236	26505.1	1289.62	744.562
TtCan1	5 nM	55°C	237	26733.2	1097	633.355
TtCan1	5 nM	55°C	238	26848.6	1284.42	741.558
TtCan1	5 nM	55°C	239	26985	1651.35	953.407
TtCan1	5 nM	55°C	240	27100.5	1462.06	844.121
TtCan1	50 nM	55°C	1	-1029.62	144.699	83.542
TtCan1	50 nM	55°C	2	1029.62	144.699	83.542
TtCan1	50 nM	55°C	3	4183.28	305.044	176.117
TtCan1	50 nM	55°C	4	6699.1	504.7	291.389
TtCan1	50 nM	55°C	5	8945.77	548.812	316.857
TtCan1	50 nM	55°C	6	10671.5	565.922	326.735
TtCan1	50 nM	55°C	7	12188.2	542.857	313.419
TtCan1	50 nM	55°C	8	13644.2	612.349	353.54
TtCan1	50 nM	55°C	9	15294.5	870.584	502.632
TtCan1	50 nM	55°C	10	16589	612.445	353.595
TtCan1	50 nM	55°C	11	17776.9	888.43	512.935
TtCan1	50 nM	55°C	12	18956.5	1092.63	630.829
TtCan1	50 nM	55°C	13	20536.1	1405.9	811.694
TtCan1	50 nM	55°C	14	21754.4	1502.59	867.521
TtCan1	50 nM	55°C	15	23152	1323.61	764.186
TtCan1	50 nM	55°C	16	24419.8	1408.81	813.379
TtCan1	50 nM	55°C	17	25420.6	1140.07	658.219
TtCan1	50 nM	55°C	18	26436.9	1654.91	955.463
TtCan1	50 nM	55°C	19	27464.9	1950.41	1126.07
TtCan1	50 nM	55°C	20	28752.7	1990.65	1149.3
TtCan1	50 nM	55°C	21	30091.1	2084.27	1203.36
TtCan1	50 nM	55°C	22	30875.4	1920.04	1108.53
TtCan1	50 nM	55°C	23	32043.5	1992.25	1150.22
TtCan1	50 nM	55°C	24	33291.5	2517.22	1453.32
TtCan1	50 nM	55°C	25	34048.3	2752.93	1589.41
TtCan1	50 nM	55°C	26	35065.7	2607.54	1505.46
TtCan1	50 nM	55°C	27	35870.3	2753.3	1589.62
TtCan1	50 nM	55°C	28	36746.4	3275.11	1890.88
TtCan1	50 nM	55°C	29	37883.6	3292.26	1900.79
TtCan1	50 nM	55°C	30	38898.1	3401.31	1963.75
TtCan1	50 nM	55°C	31	40055.1	3350.56	1934.44
TtCan1	50 nM	55°C	32	41072.4	3104.85	1792.59
TtCan1	50 nM	55°C	33	41846.4	3615.3	2087.29
TtCan1	50 nM	55°C	34	42763.3	3792.75	2189.75
TtCan1	50 nM	55°C	35	43816.2	4039.05	2331.95
TtCan1	50 nM	55°C	36	44772.3	4364.49	2519.84
TtCan1	50 nM	55°C	37	45748.8	4477.98	2585.36
TtCan1	50 nM	55°C	38	46787.3	4642.61	2680.41
TtCan1	50 nM	55°C	39	47538.5	4631.51	2674
TtCan1	50 nM	55°C	40	48201.1	4432.69	2559.22
TtCan1	50 nM	55°C	41	48866.3	4525.98	2613.08
TtCan1	50 nM	55°C	42	49974.1	5391.33	3112.69
TtCan1	50 nM	55°C	43	50784	5815.98	3357.86
TtCan1	50 nM	55°C	44	51728.7	5860.3	3383.45
TtCan1	50 nM	55°C	45	52556	5573.21	3217.7
TtCan1	50 nM	55°C	46	53337.2	5816.72	3358.28
TtCan1	50 nM	55°C	47	54490.8	6338.99	3659.82
TtCan1	50 nM	55°C	48	55699.1	6467.38	3733.94
TtCan1	50 nM	55°C	49	56259	5927.07	3422
TtCan1	50 nM	55°C	50	57280	6348.89	3665.54
TtCan1	50 nM	55°C	51	58416.3	6705.58	3871.47
TtCan1	50 nM	55°C	52	58944.7	6778.2	3913.4
TtCan1	50 nM	55°C	53	59550	6937.64	4005.45
TtCan1	50 nM	55°C	54	60370.1	6864.07	3962.97
TtCan1	50 nM	55°C	55	61311.8	7118.39	4109.8
TtCan1	50 nM	55°C	56	61996.1	7355.5	4246.7
TtCan1	50 nM	55°C	57	62956.5	7210.05	4162.72
TtCan1	50 nM	55°C	58	63925	7467.28	4311.23
TtCan1	50 nM	55°C	59	64459.5	7600.85	4388.35
TtCan1	50 nM	55°C	60	65126.8	7479.7	4318.41
TtCan1	50 nM	55°C	61	65864.6	7448.72	4300.52
TtCan1	50 nM	55°C	62	66616.8	7642.89	4412.62
TtCan1	50 nM	55°C	63	67090.7	7265.86	4194.95
TtCan1	50 nM	55°C	64	67790.2	6995.49	4038.85
TtCan1	50 nM	55°C	65	68782.9	6949.02	4012.02
TtCan1	50 nM	55°C	66	69680.9	7426.08	4287.45
TtCan1	50 nM	55°C	67	70393.7	7693.83	4442.04
TtCan1	50 nM	55°C	68	70975.3	7470.24	4312.94
TtCan1	50 nM	55°C	69	71501.2	7248.7	4185.04
TtCan1	50 nM	55°C	70	72223.4	7316.51	4224.19
TtCan1	50 nM	55°C	71	72880.6	7250.88	4186.3
TtCan1	50 nM	55°C	72	73341.5	7339.82	4237.65
TtCan1	50 nM	55°C	73	73954.3	7135.41	4119.63
TtCan1	50 nM	55°C	74	74488.3	6996.26	4039.3
TtCan1	50 nM	55°C	75	75063.5	6666.09	3848.67
TtCan1	50 nM	55°C	76	75590.5	6957.29	4016.79
TtCan1	50 nM	55°C	77	76504.4	6802.04	3927.16
TtCan1	50 nM	55°C	78	77329.2	6306.09	3640.82
TtCan1	50 nM	55°C	79	77861.7	6062.97	3500.46
[truncated: 1,601 more rows]

## Sheet: SupFig7c
monovalent salt	nuclease	cA4 activator	Cycle.Number ( cycle = 10 sec)	FAM.mean	FAM.sd	FAM.sem
100 mM	AaCan2	0 nM	1	18191.7	262.663	185.731
100 mM	AaCan2	0 nM	2	19086.6	398.448	281.745
100 mM	AaCan2	0 nM	3	19798.3	391.626	276.921
100 mM	AaCan2	0 nM	4	19893.2	337.667	238.767
100 mM	AaCan2	0 nM	5	20186.6	207.836	146.963
100 mM	AaCan2	0 nM	6	20567.9	501.615	354.695
100 mM	AaCan2	0 nM	7	21059.7	679.87	480.741
100 mM	AaCan2	0 nM	8	21625.4	896.328	633.8
100 mM	AaCan2	0 nM	9	21667.8	957.935	677.362
100 mM	AaCan2	0 nM	10	22064.2	1058.48	748.461
100 mM	AaCan2	0 nM	11	22673.5	831.406	587.893
100 mM	AaCan2	0 nM	12	22981.7	901.68	637.584
100 mM	AaCan2	0 nM	13	23355	895.232	633.024
100 mM	AaCan2	0 nM	14	23998.3	912.497	645.232
100 mM	AaCan2	0 nM	15	24547.7	969.546	685.572
100 mM	AaCan2	0 nM	16	24857.6	701.745	496.209
100 mM	AaCan2	0 nM	17	25286.5	656.262	464.047
100 mM	AaCan2	0 nM	18	25896.1	886.785	627.052
100 mM	AaCan2	0 nM	19	26787.3	923.859	653.267
100 mM	AaCan2	0 nM	20	26963.6	943.322	667.029
100 mM	AaCan2	0 nM	21	27359.1	1144.53	809.308
100 mM	AaCan2	0 nM	22	27843.4	1208.13	854.278
100 mM	AaCan2	0 nM	23	28399.5	579.222	409.572
100 mM	AaCan2	0 nM	24	28797.4	884.103	625.155
100 mM	AaCan2	0 nM	25	29102	925.618	654.511
100 mM	AaCan2	0 nM	26	29680	630.834	446.067
100 mM	AaCan2	0 nM	27	29936	816.736	577.519
100 mM	AaCan2	0 nM	28	30645.9	628.933	444.723
100 mM	AaCan2	0 nM	29	31347.1	921.669	651.718
100 mM	AaCan2	0 nM	30	31941.3	1161	820.95
100 mM	AaCan2	0 nM	31	32240.8	780.846	552.141
100 mM	AaCan2	0 nM	32	32791.4	772.866	546.499
100 mM	AaCan2	0 nM	33	33438.2	1112.49	786.646
100 mM	AaCan2	0 nM	34	33977.6	1218.55	861.641
100 mM	AaCan2	0 nM	35	34395.7	1112.91	786.947
100 mM	AaCan2	0 nM	36	35092.7	921.758	651.782
100 mM	AaCan2	0 nM	37	35650.9	1039.07	734.736
100 mM	AaCan2	0 nM	38	36081.3	1103.27	780.128
100 mM	AaCan2	0 nM	39	36275.7	734.148	519.121
100 mM	AaCan2	0 nM	40	36810.9	718.225	507.861
100 mM	AaCan2	0 nM	41	37371.2	643.483	455.012
100 mM	AaCan2	0 nM	42	37977.9	990.158	700.147
100 mM	AaCan2	0 nM	43	38635.9	856.5	605.637
100 mM	AaCan2	0 nM	44	38960.6	872.719	617.106
100 mM	AaCan2	0 nM	45	39224.1	801.955	567.067
100 mM	AaCan2	0 nM	46	39783.4	840.496	594.321
100 mM	AaCan2	0 nM	47	40489.1	1191.78	842.717
100 mM	AaCan2	0 nM	48	40905.9	1261.51	892.025
100 mM	AaCan2	0 nM	49	41403	893.788	632.003
100 mM	AaCan2	0 nM	50	41970	714.128	504.965
100 mM	AaCan2	0 nM	51	42361.8	762.226	538.975
100 mM	AaCan2	0 nM	52	43054.2	1235.4	873.562
100 mM	AaCan2	0 nM	53	43502.4	1021.11	722.033
100 mM	AaCan2	0 nM	54	44062	911.891	644.804
100 mM	AaCan2	0 nM	55	44599.4	997.44	705.297
100 mM	AaCan2	0 nM	56	45194.8	1099.35	777.358
100 mM	AaCan2	0 nM	57	45854.5	1068.92	755.843
100 mM	AaCan2	0 nM	58	46345.5	952.05	673.201
100 mM	AaCan2	0 nM	59	46786.1	803.348	568.052
100 mM	AaCan2	0 nM	60	47328.5	753.891	533.082
100 mM	AaCan2	0 nM	61	47833.8	945.175	668.34
100 mM	AaCan2	0 nM	62	48123.5	1291.72	913.383
100 mM	AaCan2	0 nM	63	48785.5	1238.14	875.498
100 mM	AaCan2	0 nM	64	49258.4	1331.93	941.813
100 mM	AaCan2	0 nM	65	49610.1	1207.45	853.793
100 mM	AaCan2	0 nM	66	50420.6	838.407	592.844
100 mM	AaCan2	0 nM	67	50950.2	1015.46	718.036
100 mM	AaCan2	0 nM	68	51442.7	937.834	663.148
100 mM	AaCan2	0 nM	69	51896.6	628.549	444.451
100 mM	AaCan2	0 nM	70	52372.3	963.693	681.434
100 mM	AaCan2	0 nM	71	52881.1	944.352	667.758
100 mM	AaCan2	0 nM	72	53323.9	705.488	498.855
100 mM	AaCan2	0 nM	73	54068.8	848.705	600.125
100 mM	AaCan2	0 nM	74	54524.1	800.76	566.222
100 mM	AaCan2	0 nM	75	55064.8	677.907	479.353
100 mM	AaCan2	0 nM	76	55476.8	714.216	505.027
100 mM	AaCan2	0 nM	77	55804.5	825.627	583.806
100 mM	AaCan2	0 nM	78	56382.4	547.726	387.301
100 mM	AaCan2	0 nM	79	56974.2	836.161	591.255
100 mM	AaCan2	0 nM	80	57410	969.948	685.857
100 mM	AaCan2	0 nM	81	57689.2	947.604	670.057
100 mM	AaCan2	0 nM	82	58280.4	1011.77	715.427
100 mM	AaCan2	0 nM	83	58941.1	1098.59	776.817
100 mM	AaCan2	0 nM	84	59394.5	1106.41	782.352
100 mM	AaCan2	0 nM	85	59750.9	921.954	651.92
100 mM	AaCan2	0 nM	86	60379.7	811.092	573.529
100 mM	AaCan2	0 nM	87	60759.4	1021.03	721.977
100 mM	AaCan2	0 nM	88	61357.3	1307.86	924.799
100 mM	AaCan2	0 nM	89	61948.6	1210.12	855.685
100 mM	AaCan2	0 nM	90	62179.1	707.149	500.03
100 mM	AaCan2	0 nM	91	62426.7	1012.8	716.16
100 mM	AaCan2	0 nM	92	63107.1	839.742	593.787
100 mM	AaCan2	0 nM	93	64143.2	741.927	524.622
100 mM	AaCan2	0 nM	94	64397.7	626.73	443.165
100 mM	AaCan2	0 nM	95	64695.9	564.693	399.299
100 mM	AaCan2	0 nM	96	65482.4	337.016	238.307
100 mM	AaCan2	0 nM	97	65891.9	348.83	246.66
100 mM	AaCan2	0 nM	98	66025.4	127.979	90.495
100 mM	AaCan2	0 nM	99	66603.7	297.197	210.15
100 mM	AaCan2	0 nM	100	66986.4	750.88	530.952
100 mM	AaCan2	0 nM	101	67713.8	856.246	605.458
100 mM	AaCan2	0 nM	102	68247.5	427.595	302.355
100 mM	AaCan2	0 nM	103	68669.5	179.336	126.81
100 mM	AaCan2	0 nM	104	69349.4	288.118	203.73
100 mM	AaCan2	0 nM	105	69573.8	858.94	607.363
100 mM	AaCan2	0 nM	106	70388.3	1004.18	710.065
100 mM	AaCan2	0 nM	107	70923.3	940.141	664.78
100 mM	AaCan2	0 nM	108	71099.3	631.178	446.31
100 mM	AaCan2	0 nM	109	71539.6	720.061	509.16
100 mM	AaCan2	0 nM	110	72288.5	606.033	428.53
100 mM	AaCan2	0 nM	111	72649.7	656.942	464.528
100 mM	AaCan2	0 nM	112	72973.7	810.719	573.265
100 mM	AaCan2	0 nM	113	73425.7	710.975	502.735
100 mM	AaCan2	0 nM	114	73885.4	597.982	422.837
100 mM	AaCan2	0 nM	115	74236.8	700.403	495.26
100 mM	AaCan2	0 nM	116	74976	763.301	539.735
100 mM	AaCan2	0 nM	117	75391.9	643.396	454.95
100 mM	AaCan2	0 nM	118	75841.2	814.12	575.67
100 mM	AaCan2	0 nM	119	76458.2	269.464	190.54
100 mM	AaCan2	0 nM	120	77159.9	289.949	205.025
100 mM	AaCan2	5 nM	1	277376	84173.2	59519.5
100 mM	AaCan2	5 nM	2	278717	82274.6	58176.9
100 mM	AaCan2	5 nM	3	295474	58579.1	41421.7
100 mM	AaCan2	5 nM	4	313749	39619.1	28015
100 mM	AaCan2	5 nM	5	337550	38945.1	27538.3
100 mM	AaCan2	5 nM	6	358444	40736	28804.7
100 mM	AaCan2	5 nM	7	374319	40779.9	28835.8
100 mM	AaCan2	5 nM	8	386498	39195.5	27715.4
100 mM	AaCan2	5 nM	9	396555	37581.6	26574.2
100 mM	AaCan2	5 nM	10	404427	36901.9	26093.5
100 mM	AaCan2	5 nM	11	411264	36026.9	25474.8
100 mM	AaCan2	5 nM	12	416624	34472.4	24375.7
100 mM	AaCan2	5 nM	13	421528	32869.2	23242
100 mM	AaCan2	5 nM	14	425741	31870.4	22535.8
100 mM	AaCan2	5 nM	15	429511	30437.6	21522.6
100 mM	AaCan2	5 nM	16	433278	29646.3	20963.1
100 mM	AaCan2	5 nM	17	436749	29126.4	20595.5
100 mM	AaCan2	5 nM	18	440026	28464.7	20127.6
100 mM	AaCan2	5 nM	19	442672	27726.4	19605.5
100 mM	AaCan2	5 nM	20	445269	27152.1	19199.4
100 mM	AaCan2	5 nM	21	446910	26248.8	18560.7
100 mM	AaCan2	5 nM	22	449416	25750.1	18208
100 mM	AaCan2	5 nM	23	451823	25757.6	18213.4
100 mM	AaCan2	5 nM	24	453959	25142	17778.1
100 mM	AaCan2	5 nM	25	455623	24906.5	17611.6
100 mM	AaCan2	5 nM	26	456763	25281.2	17876.5
100 mM	AaCan2	5 nM	27	458530	24863.5	17581.1
100 mM	AaCan2	5 nM	28	460046	24570.3	17373.8
100 mM	AaCan2	5 nM	29	461474	24311.1	17190.5
100 mM	AaCan2	5 nM	30	463250	24053.9	17008.7
100 mM	AaCan2	5 nM	31	464405	24086.9	17032
100 mM	AaCan2	5 nM	32	465293	24113.3	17050.7
100 mM	AaCan2	5 nM	33	466732	24200.6	17112.4
100 mM	AaCan2	5 nM	34	468083	23956.3	16939.6
100 mM	AaCan2	5 nM	35	468813	24222.1	17127.6
100 mM	AaCan2	5 nM	36	469757	24472.5	17304.7
100 mM	AaCan2	5 nM	37	471365	24434.5	17277.8
100 mM	AaCan2	5 nM	38	472294	24723.6	17482.3
100 mM	AaCan2	5 nM	39	472784	24615.8	17406
100 mM	AaCan2	5 nM	40	473741	24863	17580.8
100 mM	AaCan2	5 nM	41	474496	24825.9	17554.6
100 mM	AaCan2	5 nM	42	475331	24755.7	17504.9
100 mM	AaCan2	5 nM	43	476526	24864.4	17581.8
100 mM	AaCan2	5 nM	44	477263	24992	17672
100 mM	AaCan2	5 nM	45	478032	25058.4	17718.9
100 mM	AaCan2	5 nM	46	478795	25012.1	17686.3
100 mM	AaCan2	5 nM	47	479748	25097.5	17746.6
100 mM	AaCan2	5 nM	48	480491	25364.8	17935.6
100 mM	AaCan2	5 nM	49	481169	25099.2	17747.8
100 mM	AaCan2	5 nM	50	481565	25195.8	17816.1
100 mM	AaCan2	5 nM	51	481953	25331.8	17912.3
100 mM	AaCan2	5 nM	52	482343	25281.8	17876.9
100 mM	AaCan2	5 nM	53	482935	25893.8	18309.7
100 mM	AaCan2	5 nM	54	483776	25956.3	18353.9
100 mM	AaCan2	5 nM	55	484374	25955.7	18353.5
100 mM	AaCan2	5 nM	56	484826	26283.8	18585.5
100 mM	AaCan2	5 nM	57	485483	26496.8	18736
100 mM	AaCan2	5 nM	58	486443	26475.3	18720.9
100 mM	AaCan2	5 nM	59	486823	26413.5	18677.2
100 mM	AaCan2	5 nM	60	487031	26454.6	18706.2
100 mM	AaCan2	5 nM	61	487571	26434.3	18691.9
100 mM	AaCan2	5 nM	62	488193	26887.3	19012.2
100 mM	AaCan2	5 nM	63	488297	27324.7	19321.5
100 mM	AaCan2	5 nM	64	488872	27387.4	19365.8
100 mM	AaCan2	5 nM	65	489264	27479.2	19430.7
100 mM	AaCan2	5 nM	66	489734	27892.6	19723.1
100 mM	AaCan2	5 nM	67	490347	27691.9	19581.2
100 mM	AaCan2	5 nM	68	490174	27710.6	19594.3
100 mM	AaCan2	5 nM	69	490604	28237.4	19966.9
100 mM	AaCan2	5 nM	70	491120	28333.3	20034.7
100 mM	AaCan2	5 nM	71	491413	27946.2	19761
100 mM	AaCan2	5 nM	72	491795	27591.7	19510.3
100 mM	AaCan2	5 nM	73	492261	28122.8	19885.8
100 mM	AaCan2	5 nM	74	492551	28087.2	19860.7
100 mM	AaCan2	5 nM	75	493383	28511	20160.3
100 mM	AaCan2	5 nM	76	492894	28666.6	20270.3
100 mM	AaCan2	5 nM	77	492850	28376.4	20065.2
100 mM	AaCan2	5 nM	78	493221	28339.5	20039.1
100 mM	AaCan2	5 nM	79	493835	28626.7	20242.1
100 mM	AaCan2	5 nM	80	494149	29138.1	20603.7
100 mM	AaCan2	5 nM	81	494355	28916.6	20447.1
100 mM	AaCan2	5 nM	82	494869	29249.4	20682.5
100 mM	AaCan2	5 nM	83	495050	28941.9	20465
100 mM	AaCan2	5 nM	84	495211	29044.8	20537.8
100 mM	AaCan2	5 nM	85	495485	29262.3	20691.6
100 mM	AaCan2	5 nM	86	495498	28970.1	20484.9
100 mM	AaCan2	5 nM	87	495520	28847.8	20398.5
100 mM	AaCan2	5 nM	88	495898	29383.3	20777.1
100 mM	AaCan2	5 nM	89	496058	29606.4	20934.9
100 mM	AaCan2	5 nM	90	496195	29833.4	21095.4
100 mM	AaCan2	5 nM	91	496638	30121.8	21299.3
100 mM	AaCan2	5 nM	92	496445	30159.8	21326.2
100 mM	AaCan2	5 nM	93	496757	30086	21274
100 mM	AaCan2	5 nM	94	497160	29806	21076
100 mM	AaCan2	5 nM	95	497598	30248.7	21389.1
100 mM	AaCan2	5 nM	96	497816	30511.2	21574.7
100 mM	AaCan2	5 nM	97	497584	30194.9	21351
100 mM	AaCan2	5 nM	98	497378	30550.4	21602.4
100 mM	AaCan2	5 nM	99	497626	30196.2	21351.9
100 mM	AaCan2	5 nM	100	498351	30039.2	21240.9
100 mM	AaCan2	5 nM	101	498718	30646.2	21670.1
100 mM	AaCan2	5 nM	102	499000	30667.6	21685.3
100 mM	AaCan2	5 nM	103	498929	31038.9	21947.8
100 mM	AaCan2	5 nM	104	499042	30985.9	21910.3
100 mM	AaCan2	5 nM	105	498663	30970.4	21899.4
100 mM	AaCan2	5 nM	106	498988	30713.4	21717.7
100 mM	AaCan2	5 nM	107	499758	31205.2	22065.4
100 mM	AaCan2	5 nM	108	499703	31618.6	22357.7
100 mM	AaCan2	5 nM	109	499764	30982.5	21907.9
100 mM	AaCan2	5 nM	110	499799	30698.4	21707.1
100 mM	AaCan2	5 nM	111	499826	31082.4	21978.5
100 mM	AaCan2	5 nM	112	499752	31502.1	22275.4
100 mM	AaCan2	5 nM	113	500117	31037.9	21947.1
100 mM	AaCan2	5 nM	114	500595	31349.7	22167.6
100 mM	AaCan2	5 nM	115	500657	31848.2	22520
100 mM	AaCan2	5 nM	116	500949	31098.2	21989.8
100 mM	AaCan2	5 nM	117	501298	31238.2	22088.7
100 mM	AaCan2	5 nM	118	501399	31972.2	22607.8
100 mM	AaCan2	5 nM	119	501514	31690.4	22408.5
100 mM	AaCan2	5 nM	120	501676	31608.2	22350.3
150 mM	AaCan2	0 nM	1	17374.6	1158.79	819.388
150 mM	AaCan2	0 nM	2	18452.6	970.749	686.423
150 mM	AaCan2	0 nM	3	18844.2	827.284	584.978
150 mM	AaCan2	0 nM	4	18881.2	691.804	489.18
150 mM	AaCan2	0 nM	5	18999.8	1046.92	740.285
150 mM	AaCan2	0 nM	6	18879.8	1139.36	805.653
150 mM	AaCan2	0 nM	7	18808.5	1045.2	739.069
150 mM	AaCan2	0 nM	8	19110.3	584.567	413.352
150 mM	AaCan2	0 nM	9	19361.3	734.401	519.3
150 mM	AaCan2	0 nM	10	19685.4	699.763	494.807
150 mM	AaCan2	0 nM	11	19980.5	647.257	457.68
150 mM	AaCan2	0 nM	12	20094.6	513.736	363.267
150 mM	AaCan2	0 nM	13	20097.5	373.589	264.167
150 mM	AaCan2	0 nM	14	20350.2	340.313	240.637
150 mM	AaCan2	0 nM	15	20531.2	426.834	301.817
150 mM	AaCan2	0 nM	16	20837.5	602.565	426.078
150 mM	AaCan2	0 nM	17	21240	706.918	499.866
150 mM	AaCan2	0 nM	18	21407	729.394	515.76
150 mM	AaCan2	0 nM	19	21816.4	629.319	444.996
150 mM	AaCan2	0 nM	20	21816.2	636.33	449.953
150 mM	AaCan2	0 nM	21	21835.6	569.063	402.388
150 mM	AaCan2	0 nM	22	22269.3	685.483	484.71
150 mM	AaCan2	0 nM	23	22747.6	398.374	281.693
150 mM	AaCan2	0 nM	24	23242.5	228.916	161.868
150 mM	AaCan2	0 nM	25	23489.1	352.332	249.137
150 mM	AaCan2	0 nM	26	23681.3	266.911	188.734
150 mM	AaCan2	0 nM	27	23920.6	522.066	369.156
150 mM	AaCan2	0 nM	28	24095	195.084	137.946
150 mM	AaCan2	0 nM	29	24325.4	173.079	122.385
150 mM	AaCan2	0 nM	30	25004	186.592	131.941
150 mM	AaCan2	0 nM	31	24975.2	157.816	111.593
150 mM	AaCan2	0 nM	32	25119.9	119.222	84.3025
150 mM	AaCan2	0 nM	33	25430.3	454.53	321.401
150 mM	AaCan2	0 nM	34	25739.4	477.381	337.56
150 mM	AaCan2	0 nM	35	26016.3	483.025	341.55
150 mM	AaCan2	0 nM	36	26001.2	486.129	343.745
150 mM	AaCan2	0 nM	37	26154.4	217.124	153.53
150 mM	AaCan2	0 nM	38	26439.6	440.07	311.176
150 mM	AaCan2	0 nM	39	26771.8	364.427	257.688
150 mM	AaCan2	0 nM	40	27442.6	164.917	116.614
150 mM	AaCan2	0 nM	41	27680.3	193.835	137.062
150 mM	AaCan2	0 nM	42	27943	595.452	421.048
150 mM	AaCan2	0 nM	43	28100	468.97	331.612
150 mM	AaCan2	0 nM	44	28364.6	395.544	279.691
150 mM	AaCan2	0 nM	45	28362.5	373.649	264.21
150 mM	AaCan2	0 nM	46	28462	153.02	108.202
150 mM	AaCan2	0 nM	47	28746.7	313.04	221.352
150 mM	AaCan2	0 nM	48	29074.8	113.568	80.3045
150 mM	AaCan2	0 nM	49	29655.8	608.928	430.577
150 mM	AaCan2	0 nM	50	29905.5	662.367	468.364
150 mM	AaCan2	0 nM	51	30080.8	272.692	192.822
150 mM	AaCan2	0 nM	52	30235.3	103.614	73.2665
150 mM	AaCan2	0 nM	53	30302.1	174.769	123.58
150 mM	AaCan2	0 nM	54	30692.2	330.067	233.393
150 mM	AaCan2	0 nM	55	30806.2	21.8963	15.483
150 mM	AaCan2	0 nM	56	31137.3	124.431	87.986
150 mM	AaCan2	0 nM	57	31543.5	241.247	170.588
150 mM	AaCan2	0 nM	58	31658.9	143.176	101.241
150 mM	AaCan2	0 nM	59	32125.6	208.382	147.348
150 mM	AaCan2	0 nM	60	32367.9	51.2758	36.2575
150 mM	AaCan2	0 nM	61	32614.2	392.264	277.372
150 mM	AaCan2	0 nM	62	32807.9	193.93	137.129
150 mM	AaCan2	0 nM	63	32794.4	61.3995	43.416
150 mM	AaCan2	0 nM	64	33306.7	622.027	439.84
150 mM	AaCan2	0 nM	65	33568.1	550.284	389.109
150 mM	AaCan2	0 nM	66	33872.9	134.72	95.2615
150 mM	AaCan2	0 nM	67	34365.7	376.352	266.121
150 mM	AaCan2	0 nM	68	34558.5	648.257	458.387
150 mM	AaCan2	0 nM	69	34693.2	288.422	203.945
150 mM	AaCan2	0 nM	70	35108.7	257.356	181.978
150 mM	AaCan2	0 nM	71	35178.5	313.356	221.576
150 mM	AaCan2	0 nM	72	35452.1	785.422	555.377
150 mM	AaCan2	0 nM	73	35808.4	955.754	675.82
150 mM	AaCan2	0 nM	74	35811.6	670.11	473.839
150 mM	AaCan2	0 nM	75	36061.3	242.883	171.745
150 mM	AaCan2	0 nM	76	36316.5	192.508	136.124
150 mM	AaCan2	0 nM	77	36751	537.7	380.211
150 mM	AaCan2	0 nM	78	36827.2	744.384	526.359
150 mM	AaCan2	0 nM	79	37027.9	744.936	526.749
150 mM	AaCan2	0 nM	80	37555.6	368.756	260.75
150 mM	AaCan2	0 nM	81	37622.6	652.356	461.285
150 mM	AaCan2	0 nM	82	37791.6	823.378	582.216
150 mM	AaCan2	0 nM	83	38345.7	616.276	435.773
150 mM	AaCan2	0 nM	84	38420.5	409.207	289.353
150 mM	AaCan2	0 nM	85	38565	521.114	368.483
150 mM	AaCan2	0 nM	86	38873.4	530.33	375
150 mM	AaCan2	0 nM	87	39171.5	638.435	451.442
150 mM	AaCan2	0 nM	88	39451.2	1043.41	737.804
150 mM	AaCan2	0 nM	89	39617.9	909.174	642.883
150 mM	AaCan2	0 nM	90	39513	769.266	543.953
150 mM	AaCan2	0 nM	91	39915.5	969.804	685.755
150 mM	AaCan2	0 nM	92	40042.6	1285.24	908.805
150 mM	AaCan2	0 nM	93	40359.5	973.019	688.028
150 mM	AaCan2	0 nM	94	40689.5	968.835	685.07
150 mM	AaCan2	0 nM	95	40805.6	807.408	570.924
150 mM	AaCan2	0 nM	96	41003.3	518.141	366.381
150 mM	AaCan2	0 nM	97	41272.1	756.925	535.226
150 mM	AaCan2	0 nM	98	41576.5	905.613	640.365
150 mM	AaCan2	0 nM	99	41863.8	1155.92	817.361
150 mM	AaCan2	0 nM	100	41751.5	1058.76	748.658
150 mM	AaCan2	0 nM	101	42266.8	1036.36	732.814
150 mM	AaCan2	0 nM	102	42580.8	1289.52	911.825
150 mM	AaCan2	0 nM	103	42653.7	1655.88	1170.88
150 mM	AaCan2	0 nM	104	43170.7	1313.55	928.819
150 mM	AaCan2	0 nM	105	43309.4	999.595	706.821
150 mM	AaCan2	0 nM	106	43640.7	1190.71	841.96
150 mM	AaCan2	0 nM	107	43617	1063.72	752.161
150 mM	AaCan2	0 nM	108	44035.2	973.076	688.068
150 mM	AaCan2	0 nM	109	44263.1	1052.04	743.905
150 mM	AaCan2	0 nM	110	44496.5	1296.76	916.947
150 mM	AaCan2	0 nM	111	44498.4	1438.65	1017.28
150 mM	AaCan2	0 nM	112	44593.3	1578.64	1116.27
150 mM	AaCan2	0 nM	113	45055.8	1401.23	990.822
150 mM	AaCan2	0 nM	114	45258	1344.83	950.941
150 mM	AaCan2	0 nM	115	45652.3	1583.4	1119.63
150 mM	AaCan2	0 nM	116	45615.4	1673.9	1183.62
150 mM	AaCan2	0 nM	117	45835.3	1596.69	1129.03
150 mM	AaCan2	0 nM	118	46219.4	1473.72	1042.08
150 mM	AaCan2	0 nM	119	46574.8	1376.43	973.286
150 mM	AaCan2	0 nM	120	46739	1728.67	1222.35
150 mM	AaCan2	5 nM	1	119915	12987.5	9183.52
150 mM	AaCan2	5 nM	2	129247	2330.65	1648.02
150 mM	AaCan2	5 nM	3	155559	2505.12	1771.38
150 mM	AaCan2	5 nM	4	178752	1592.23	1125.88
150 mM	AaCan2	5 nM	5	198615	416.168	294.275
150 mM	AaCan2	5 nM	6	216784	606.811	429.08
150 mM	AaCan2	5 nM	7	234733	154.871	109.51
150 mM	AaCan2	5 nM	8	253142	2829.73	2000.92
150 mM	AaCan2	5 nM	9	271754	7725.14	5462.5
150 mM	AaCan2	5 nM	10	289830	13131.8	9285.59
150 mM	AaCan2	5 nM	11	307001	18685.1	13212.4
150 mM	AaCan2	5 nM	12	322267	24299.5	17182.4
150 mM	AaCan2	5 nM	13	335332	28571	20202.7
150 mM	AaCan2	5 nM	14	347491	31605.6	22348.5
150 mM	AaCan2	5 nM	15	358140	33419.4	23631.1
150 mM	AaCan2	5 nM	16	367510	35253	24927.6
150 mM	AaCan2	5 nM	17	376740	36723.1	25967.2
150 mM	AaCan2	5 nM	18	384307	37297.1	26373.1
150 mM	AaCan2	5 nM	19	391250	37798.4	26727.5
150 mM	AaCan2	5 nM	20	397437	38219.4	27025.2
150 mM	AaCan2	5 nM	21	403222	38405.4	27156.7
150 mM	AaCan2	5 nM	22	408412	38658.7	27335.8
150 mM	AaCan2	5 nM	23	413173	38337.7	27108.8
150 mM	AaCan2	5 nM	24	417512	38340.9	27111.1
150 mM	AaCan2	5 nM	25	421977	38057.2	26910.5
150 mM	AaCan2	5 nM	26	425546	38006.6	26874.7
150 mM	AaCan2	5 nM	27	428926	37756.2	26697.7
150 mM	AaCan2	5 nM	28	431912	37515.8	26527.7
150 mM	AaCan2	5 nM	29	434708	37288.5	26367
150 mM	AaCan2	5 nM	30	437698	36908.7	26098.4
150 mM	AaCan2	5 nM	31	440589	36880.3	26078.3
150 mM	AaCan2	5 nM	32	442861	37195	26300.8
150 mM	AaCan2	5 nM	33	445407	36870.1	26071.1
150 mM	AaCan2	5 nM	34	447965	36626.9	25899.2
150 mM	AaCan2	5 nM	35	450019	36879.1	26077.5
150 mM	AaCan2	5 nM	36	451813	36214.1	25607.2
150 mM	AaCan2	5 nM	37	453469	36405.2	25742.4
150 mM	AaCan2	5 nM	38	455049	36595.1	25876.7
150 mM	AaCan2	5 nM	39	456468	36217.9	25609.9
150 mM	AaCan2	5 nM	40	458078	36312.1	25676.5
150 mM	AaCan2	5 nM	41	459636	36216.7	25609.1
150 mM	AaCan2	5 nM	42	461137	35659.3	25214.9
150 mM	AaCan2	5 nM	43	462337	35286.3	24951.2
150 mM	AaCan2	5 nM	44	463478	35292	24955.2
150 mM	AaCan2	5 nM	45	464559	35695.5	25240.5
150 mM	AaCan2	5 nM	46	465143	35865.1	25360.4
150 mM	AaCan2	5 nM	47	466007	35303.5	24963.3
150 mM	AaCan2	5 nM	48	467157	35371.9	25011.7
150 mM	AaCan2	5 nM	49	468537	35889.4	25377.6
150 mM	AaCan2	5 nM	50	469240	34982.6	24736.4
150 mM	AaCan2	5 nM	51	469520	35136.5	24845.2
150 mM	AaCan2	5 nM	52	470536	34940.3	24706.5
150 mM	AaCan2	5 nM	53	471290	34827.9	24627
150 mM	AaCan2	5 nM	54	472065	34349.5	24288.7
150 mM	AaCan2	5 nM	55	472558	33739.2	23857.2
150 mM	AaCan2	5 nM	56	473401	33964.3	24016.4
150 mM	AaCan2	5 nM	57	474152	33734.9	23854.2
150 mM	AaCan2	5 nM	58	474919	33985.9	24031.6
150 mM	AaCan2	5 nM	59	475640	34069.8	24091
150 mM	AaCan2	5 nM	60	476348	34427.8	24344.1
150 mM	AaCan2	5 nM	61	476676	33855.6	23939.5
150 mM	AaCan2	5 nM	62	476910	33264	23521.2
150 mM	AaCan2	5 nM	63	477242	32806.5	23197.7
150 mM	AaCan2	5 nM	64	477798	32393.4	22905.6
150 mM	AaCan2	5 nM	65	478244	32536.4	23006.7
150 mM	AaCan2	5 nM	66	479180	33124.6	23422.6
150 mM	AaCan2	5 nM	67	479514	32810.6	23200.6
150 mM	AaCan2	5 nM	68	479574	32502.2	22982.5
150 mM	AaCan2	5 nM	69	479914	32349.7	22874.7
150 mM	AaCan2	5 nM	70	480639	32226.7	22787.7
150 mM	AaCan2	5 nM	71	480861	32438.8	22937.7
150 mM	AaCan2	5 nM	72	481288	32466.7	22957.5
150 mM	AaCan2	5 nM	73	481668	31649.8	22379.8
150 mM	AaCan2	5 nM	74	482103	32167.1	22745.5
150 mM	AaCan2	5 nM	75	482642	31876.6	22540.1
150 mM	AaCan2	5 nM	76	482877	31573.6	22325.9
150 mM	AaCan2	5 nM	77	482992	31324.3	22149.6
150 mM	AaCan2	5 nM	78	483375	30383.6	21484.4
150 mM	AaCan2	5 nM	79	483550	30608.7	21643.6
150 mM	AaCan2	5 nM	80	483417	30572.3	21617.9
150 mM	AaCan2	5 nM	81	484131	30102.9	21286
150 mM	AaCan2	5 nM	82	484315	30400.6	21496.5
150 mM	AaCan2	5 nM	83	484205	30035.7	21238.4
150 mM	AaCan2	5 nM	84	484545	29403.8	20791.6
150 mM	AaCan2	5 nM	85	484866	28915.9	20446.6
150 mM	AaCan2	5 nM	86	485245	28933.9	20459.3
150 mM	AaCan2	5 nM	87	485408	29356	20757.8
150 mM	AaCan2	5 nM	88	485245	29526.7	20878.5
150 mM	AaCan2	5 nM	89	485693	28537.4	20179
150 mM	AaCan2	5 nM	90	485573	28405.9	20086
150 mM	AaCan2	5 nM	91	486036	28470.7	20131.8
150 mM	AaCan2	5 nM	92	486335	28408.2	20087.6
150 mM	AaCan2	5 nM	93	487333	28650.8	20259.2
150 mM	AaCan2	5 nM	94	487217	28334.2	20035.3
150 mM	AaCan2	5 nM	95	486801	28003.2	19801.3
150 mM	AaCan2	5 nM	96	486726	27849	19692.2
150 mM	AaCan2	5 nM	97	487002	27948.7	19762.7
150 mM	AaCan2	5 nM	98	487227	27948.6	19762.7
150 mM	AaCan2	5 nM	99	487402	28068.2	19847.2
150 mM	AaCan2	5 nM	100	487639	27910.3	19735.6
150 mM	AaCan2	5 nM	101	487698	27675	19569.2
150 mM	AaCan2	5 nM	102	487593	27469.1	19423.6
150 mM	AaCan2	5 nM	103	487938	27674.9	19569.1
150 mM	AaCan2	5 nM	104	488117	27019.1	19105.4
150 mM	AaCan2	5 nM	105	488408	27310.2	19311.2
150 mM	AaCan2	5 nM	106	488508	27043.5	19122.7
150 mM	AaCan2	5 nM	107	488150	27113.8	19172.3
150 mM	AaCan2	5 nM	108	488579	27162.8	19207
150 mM	AaCan2	5 nM	109	488284	26985.3	19081.5
150 mM	AaCan2	5 nM	110	488680	26883.2	19009.3
150 mM	AaCan2	5 nM	111	488454	26199.6	18525.9
150 mM	AaCan2	5 nM	112	488399	26228.7	18546.5
150 mM	AaCan2	5 nM	113	488742	26070.8	18434.8
150 mM	AaCan2	5 nM	114	488967	25740.6	18201.4
150 mM	AaCan2	5 nM	115	489002	25789.6	18236
150 mM	AaCan2	5 nM	116	489052	25955.2	18353.1
150 mM	AaCan2	5 nM	117	489098	25913.5	18323.6
150 mM	AaCan2	5 nM	118	489187	25693.9	18168.4
150 mM	AaCan2	5 nM	119	488953	25544.4	18062.6
150 mM	AaCan2	5 nM	120	489389	25083.2	17736.5
250 mM	AaCan2	0 nM	1	12580.3	1575.47	1114.02
250 mM	AaCan2	0 nM	2	13126.3	1410.88	997.646
250 mM	AaCan2	0 nM	3	13403.7	1224.07	865.547
250 mM	AaCan2	0 nM	4	13372.6	1254.17	886.832
250 mM	AaCan2	0 nM	5	13161.3	1104.3	780.855
250 mM	AaCan2	0 nM	6	12789.7	1434.73	1014.51
250 mM	AaCan2	0 nM	7	12747.6	1517.39	1072.96
250 mM	AaCan2	0 nM	8	12946.8	1128	797.615
250 mM	AaCan2	0 nM	9	12886.3	1141.31	807.026
250 mM	AaCan2	0 nM	10	12935.5	1361.52	962.742
250 mM	AaCan2	0 nM	11	13193.8	1579.64	1116.98
250 mM	AaCan2	0 nM	12	13229.5	1619.96	1145.48
250 mM	AaCan2	0 nM	13	13443.5	1331.24	941.329
250 mM	AaCan2	0 nM	14	13934.6	1161.13	821.046
250 mM	AaCan2	0 nM	15	13839.1	1284.28	908.124
250 mM	AaCan2	0 nM	16	13792.1	1456.08	1029.6
250 mM	AaCan2	0 nM	17	14079.5	1766.41	1249.04
250 mM	AaCan2	0 nM	18	14221.3	1838.7	1300.16
250 mM	AaCan2	0 nM	19	14405.4	1085.57	767.611
250 mM	AaCan2	0 nM	20	14450.8	881.463	623.289
250 mM	AaCan2	0 nM	21	14604.2	1185.51	838.281
250 mM	AaCan2	0 nM	22	14566.2	1287.11	910.122
250 mM	AaCan2	0 nM	23	14807.7	1375.01	972.28
250 mM	AaCan2	0 nM	24	15174.7	1566.18	1107.45
250 mM	AaCan2	0 nM	25	15325.5	1529.73	1081.68
250 mM	AaCan2	0 nM	26	15116.1	1654.6	1169.98
250 mM	AaCan2	0 nM	27	15058.6	1776.06	1255.87
250 mM	AaCan2	0 nM	28	15186.4	1576.14	1114.5
250 mM	AaCan2	0 nM	29	15242.7	1515.96	1071.94
250 mM	AaCan2	0 nM	30	15827.8	1481.95	1047.9
250 mM	AaCan2	0 nM	31	15907.9	1540.13	1089.04
250 mM	AaCan2	0 nM	32	16230.4	1766.89	1249.38
250 mM	AaCan2	0 nM	33	16356.7	1749.29	1236.93
250 mM	AaCan2	0 nM	34	16325.8	1669.29	1180.36
250 mM	AaCan2	0 nM	35	16741.8	1419.83	1003.97
250 mM	AaCan2	0 nM	36	16744.4	1413.38	999.409
250 mM	AaCan2	0 nM	37	16909.5	1607.26	1136.51
250 mM	AaCan2	0 nM	38	16834.2	1687.36	1193.15
250 mM	AaCan2	0 nM	39	17007.1	1714.62	1212.42
250 mM	AaCan2	0 nM	40	17128.3	1420.6	1004.51
250 mM	AaCan2	0 nM	41	17221.5	1531.61	1083.01
250 mM	AaCan2	0 nM	42	17623	1510.07	1067.78
250 mM	AaCan2	0 nM	43	17624.8	1515.92	1071.91
250 mM	AaCan2	0 nM	44	17641	1391.98	984.278
250 mM	AaCan2	0 nM	45	17933	1810.53	1280.24
250 mM	AaCan2	0 nM	46	18425	1748.23	1236.19
250 mM	AaCan2	0 nM	47	18278.8	1586.66	1121.94
250 mM	AaCan2	0 nM	48	18111.2	1628.96	1151.85
250 mM	AaCan2	0 nM	49	18451.6	1870.54	1322.67
250 mM	AaCan2	0 nM	50	18532.7	1776.2	1255.96
250 mM	AaCan2	0 nM	51	18527.9	1744.37	1233.46
250 mM	AaCan2	0 nM	52	18779.3	1999.68	1413.98
250 mM	AaCan2	0 nM	53	18827.2	1767.57	1249.86
250 mM	AaCan2	0 nM	54	18950.5	1382.13	977.31
250 mM	AaCan2	0 nM	55	19152.3	1381.57	976.915
250 mM	AaCan2	0 nM	56	19181.4	1652.13	1168.23
250 mM	AaCan2	0 nM	57	19151.8	1800.37	1273.05
250 mM	AaCan2	0 nM	58	19396.8	1458.81	1031.54
250 mM	AaCan2	0 nM	59	19604	1514.51	1070.92
250 mM	AaCan2	0 nM	60	19683.3	1689.47	1194.63
250 mM	AaCan2	0 nM	61	20039.4	1436.25	1015.58
250 mM	AaCan2	0 nM	62	20196.9	1601.87	1132.7
250 mM	AaCan2	0 nM	63	20070.6	1584.28	1120.26
250 mM	AaCan2	0 nM	64	20226.2	1507.17	1065.73
250 mM	AaCan2	0 nM	65	20299.1	1758.68	1243.57
250 mM	AaCan2	0 nM	66	20390.7	1626.54	1150.13
250 mM	AaCan2	0 nM	67	20634.4	1948.5	1377.8
250 mM	AaCan2	0 nM	68	20715.7	2043.6	1445.04
250 mM	AaCan2	0 nM	69	20776.4	1707.31	1207.25
250 mM	AaCan2	0 nM	70	21074.7	1615.88	1142.6
250 mM	AaCan2	0 nM	71	21222.4	1872.8	1324.27
250 mM	AaCan2	0 nM	72	21039.1	1881.25	1330.25
250 mM	AaCan2	0 nM	73	21141.6	1875.07	1325.88
250 mM	AaCan2	0 nM	74	21652.9	2114.51	1495.18
250 mM	AaCan2	0 nM	75	21745.6	2127.7	1504.51
250 mM	AaCan2	0 nM	76	21838.2	2324.86	1643.93
250 mM	AaCan2	0 nM	77	21737.9	2171.03	1535.15
250 mM	AaCan2	0 nM	78	21665	1886.72	1334.12
250 mM	AaCan2	0 nM	79	21819.8	1916.69	1355.31
250 mM	AaCan2	0 nM	80	22185.7	1826.17	1291.3
250 mM	AaCan2	0 nM	81	22379.7	1813.2	1282.13
250 mM	AaCan2	0 nM	82	22247.4	1904.03	1346.35
250 mM	AaCan2	0 nM	83	22223.5	2083.72	1473.41
250 mM	AaCan2	0 nM	84	22486.2	1756.07	1241.73
250 mM	AaCan2	0 nM	85	22639.1	1632.88	1154.62
250 mM	AaCan2	0 nM	86	22732.1	1743.98	1233.18
250 mM	AaCan2	0 nM	87	23016.8	2146.74	1517.98
250 mM	AaCan2	0 nM	88	22970.7	2217.11	1567.73
250 mM	AaCan2	0 nM	89	22924.7	1973.13	1395.21
250 mM	AaCan2	0 nM	90	22976.7	1938.06	1370.42
250 mM	AaCan2	0 nM	91	23385.6	2055.13	1453.2
250 mM	AaCan2	0 nM	92	23591	2380.36	1683.17
250 mM	AaCan2	0 nM	93	23816.8	2006.7	1418.95
250 mM	AaCan2	0 nM	94	23796.9	2178.54	1540.46
250 mM	AaCan2	0 nM	95	23800.5	2240.73	1584.44
250 mM	AaCan2	0 nM	96	24026.2	2237.85	1582.4
250 mM	AaCan2	0 nM	97	24169.5	2473.72	1749.19
250 mM	AaCan2	0 nM	98	24319.4	2496.58	1765.35
250 mM	AaCan2	0 nM	99	24508.3	2053.59	1452.11
250 mM	AaCan2	0 nM	100	24523	2000.24	1414.38
250 mM	AaCan2	0 nM	101	24326.6	2049.81	1449.43
250 mM	AaCan2	0 nM	102	24578.1	2359.54	1668.45
250 mM	AaCan2	0 nM	103	25024.3	2258.81	1597.22
250 mM	AaCan2	0 nM	104	25127.1	1943.76	1374.44
250 mM	AaCan2	0 nM	105	25374.4	2151.06	1521.03
250 mM	AaCan2	0 nM	106	25534.1	2197.12	1553.6
250 mM	AaCan2	0 nM	107	25214	2033.66	1438.02
250 mM	AaCan2	0 nM	108	25074.6	1940.52	1372.16
250 mM	AaCan2	0 nM	109	25514.8	2253.31	1593.33
250 mM	AaCan2	0 nM	110	25377.4	2228.26	1575.62
250 mM	AaCan2	0 nM	111	25504.6	1979.17	1399.49
250 mM	AaCan2	0 nM	112	25851.9	2521.63	1783.06
250 mM	AaCan2	0 nM	113	25994.1	2333.87	1650.3
250 mM	AaCan2	0 nM	114	25849.1	2051.58	1450.69
250 mM	AaCan2	0 nM	115	25936.6	1812.21	1281.42
250 mM	AaCan2	0 nM	116	26001.1	1904.41	1346.62
250 mM	AaCan2	0 nM	117	26254.2	2311.66	1634.59
250 mM	AaCan2	0 nM	118	26424.5	2104.12	1487.84
250 mM	AaCan2	0 nM	119	26748.2	2581.12	1825.13
250 mM	AaCan2	0 nM	120	26813.2	2693.85	1904.84
250 mM	AaCan2	5 nM	1	71759.1	3797.46	2685.21
250 mM	AaCan2	5 nM	2	75041.3	7589.89	5366.86
250 mM	AaCan2	5 nM	3	83704.8	8845.31	6254.58
250 mM	AaCan2	5 nM	4	91200.9	7301.98	5163.28
250 mM	AaCan2	5 nM	5	98280.8	7733.94	5468.72
250 mM	AaCan2	5 nM	6	102657	11626.2	8220.99
250 mM	AaCan2	5 nM	7	104018	12321	8712.25
250 mM	AaCan2	5 nM	8	107921	9171.96	6485.55
250 mM	AaCan2	5 nM	9	117307	10752.1	7602.86
250 mM	AaCan2	5 nM	10	127806	13753.8	9725.44
250 mM	AaCan2	5 nM	11	137716	16095.1	11381
250 mM	AaCan2	5 nM	12	146079	17084.1	12080.3
250 mM	AaCan2	5 nM	13	153707	17320	12247.1
250 mM	AaCan2	5 nM	14	161370	17229	12182.7
250 mM	AaCan2	5 nM	15	168412	17800	12586.5
250 mM	AaCan2	5 nM	16	174877	17820	12600.7
250 mM	AaCan2	5 nM	17	180908	17969.5	12706.3
250 mM	AaCan2	5 nM	18	187341	17381	12290.2
250 mM	AaCan2	5 nM	19	193356	17100.7	12092
250 mM	AaCan2	5 nM	20	198797	17166.2	12138.4
250 mM	AaCan2	5 nM	21	204069	17176.2	12145.4
250 mM	AaCan2	5 nM	22	209673	17510.5	12381.8
250 mM	AaCan2	5 nM	23	215061	17101.6	12092.7
250 mM	AaCan2	5 nM	24	220099	16378.8	11581.6
250 mM	AaCan2	5 nM	25	224539	16402.5	11598.3
250 mM	AaCan2	5 nM	26	229564	16831.7	11901.8
250 mM	AaCan2	5 nM	27	234327	16343	11556.3
250 mM	AaCan2	5 nM	28	239093	16855.9	11919
250 mM	AaCan2	5 nM	29	243341	16505.9	11671.5
250 mM	AaCan2	5 nM	30	247427	16288.5	11517.7
250 mM	AaCan2	5 nM	31	251911	16167.2	11431.9
250 mM	AaCan2	5 nM	32	256468	16127.4	11403.8
250 mM	AaCan2	5 nM	33	260770	15377.5	10873.5
250 mM	AaCan2	5 nM	34	264456	15680.5	11087.8
250 mM	AaCan2	5 nM	35	268951	15229	10768.5
250 mM	AaCan2	5 nM	36	273038	15152.3	10714.3
250 mM	AaCan2	5 nM	37	276646	15044.7	10638.2
250 mM	AaCan2	5 nM	38	280085	15157.3	10717.8
250 mM	AaCan2	5 nM	39	283880	15547.5	10993.7
250 mM	AaCan2	5 nM	40	287575	15187.9	10739.5
250 mM	AaCan2	5 nM	41	291193	15210	10755.1
250 mM	AaCan2	5 nM	42	294751	15573.5	11012.1
250 mM	AaCan2	5 nM	43	298304	14967.6	10583.7
250 mM	AaCan2	5 nM	44	301460	14817.4	10477.5
250 mM	AaCan2	5 nM	45	304952	14666.2	10370.5
250 mM	AaCan2	5 nM	46	308370	14636.6	10349.6
250 mM	AaCan2	5 nM	47	311299	14957.6	10576.6
250 mM	AaCan2	5 nM	48	314537	14806	10469.5
250 mM	AaCan2	5 nM	49	317247	15235	10772.8
250 mM	AaCan2	5 nM	50	320305	15068	10654.7
250 mM	AaCan2	5 nM	51	323016	14398.2	10181
250 mM	AaCan2	5 nM	52	325774	14478.5	10237.8
250 mM	AaCan2	5 nM	53	329163	14634.4	10348.1
250 mM	AaCan2	5 nM	54	332231	14672.5	10375
250 mM	AaCan2	5 nM	55	334927	14451.8	10219
250 mM	AaCan2	5 nM	56	337578	14409	10188.7
250 mM	AaCan2	5 nM	57	340017	14832.4	10488.1
250 mM	AaCan2	5 nM	58	342888	14717.5	10406.9
250 mM	AaCan2	5 nM	59	345510	14309	10118
250 mM	AaCan2	5 nM	60	347771	14879.4	10521.3
250 mM	AaCan2	5 nM	61	350595	15011	10614.3
250 mM	AaCan2	5 nM	62	353120	14106	9974.48
250 mM	AaCan2	5 nM	63	355444	14530.3	10274.5
250 mM	AaCan2	5 nM	64	358030	14067	9946.85
250 mM	AaCan2	5 nM	65	360572	14322.2	10127.3
250 mM	AaCan2	5 nM	66	362235	15130.4	10698.8
250 mM	AaCan2	5 nM	67	364853	14991.4	10600.5
250 mM	AaCan2	5 nM	68	367419	14896.8	10533.6
250 mM	AaCan2	5 nM	69	369418	14324.3	10128.8
250 mM	AaCan2	5 nM	70	371801	14321.8	10127.1
250 mM	AaCan2	5 nM	71	374046	14708.6	10400.6
250 mM	AaCan2	5 nM	72	375767	14688	10386
250 mM	AaCan2	5 nM	73	377991	14887.5	10527.1
250 mM	AaCan2	5 nM	74	380203	15449.4	10924.4
250 mM	AaCan2	5 nM	75	381874	14842.8	10495.5
250 mM	AaCan2	5 nM	76	384250	15401.3	10890.4
250 mM	AaCan2	5 nM	77	386044	15264.5	10793.6
250 mM	AaCan2	5 nM	78	387974	15030.8	10628.4
250 mM	AaCan2	5 nM	79	389903	14781	10451.7
250 mM	AaCan2	5 nM	80	391916	15176.8	10731.6
250 mM	AaCan2	5 nM	81	393737	15031.6	10628.9
250 mM	AaCan2	5 nM	82	395361	15164	10722.6
250 mM	AaCan2	5 nM	83	397239	14288	10103.2
250 mM	AaCan2	5 nM	84	398559	14507.7	10258.5
250 mM	AaCan2	5 nM	85	400436	15147.5	10710.9
250 mM	AaCan2	5 nM	86	402254	15264.7	10793.7
250 mM	AaCan2	5 nM	87	404311	14957.2	10576.3
250 mM	AaCan2	5 nM	88	405802	14854.2	10503.5
250 mM	AaCan2	5 nM	89	407353	14654.5	10362.3
250 mM	AaCan2	5 nM	90	408844	14365.9	10158.2
250 mM	AaCan2	5 nM	91	410641	14891.3	10529.7
250 mM	AaCan2	5 nM	92	412148	15200.2	10748.2
250 mM	AaCan2	5 nM	93	413713	14651.7	10360.3
250 mM	AaCan2	5 nM	94	414925	14591.3	10317.6
250 mM	AaCan2	5 nM	95	416096	14446.7	10215.4
250 mM	AaCan2	5 nM	96	417308	14004.5	9902.66
250 mM	AaCan2	5 nM	97	419120	14060.7	9942.44
250 mM	AaCan2	5 nM	98	420499	14170.6	10020.1
250 mM	AaCan2	5 nM	99	422051	14462.6	10226.6
250 mM	AaCan2	5 nM	100	423385	14242.3	10070.9
250 mM	AaCan2	5 nM	101	424388	14324.2	10128.8
250 mM	AaCan2	5 nM	102	425461	14377.4	10166.4
250 mM	AaCan2	5 nM	103	426431	13697.7	9685.76
250 mM	AaCan2	5 nM	104	427794	13784.8	9747.36
250 mM	AaCan2	5 nM	105	429367	14147.7	10004
250 mM	AaCan2	5 nM	106	430582	13365.4	9450.8
250 mM	AaCan2	5 nM	107	431447	13419.2	9488.81
250 mM	AaCan2	5 nM	108	432297	12460.2	8810.68
250 mM	AaCan2	5 nM	109	433255	12554.4	8877.3
250 mM	AaCan2	5 nM	110	434450	12414.6	8778.44
250 mM	AaCan2	5 nM	111	435735	12552	8875.57
250 mM	AaCan2	5 nM	112	436633	12106.3	8560.42
250 mM	AaCan2	5 nM	113	437130	11559.4	8173.7
250 mM	AaCan2	5 nM	114	438712	11981.3	8472.03
250 mM	AaCan2	5 nM	115	439156	12000	8485.32
250 mM	AaCan2	5 nM	116	439944	11440.5	8089.63
[truncated: 484 more rows]

[truncated: 31 more sheets: SupFig7d, SupFig7f, SupFig7g, SupFig7h, SupFig8, SupFig9a, left, SupFig9a, right, SupFig9b, SupFig9c, SupFig10a, SupFig10b, SupFig10c, SupFig10d, SupFig10e, SupFig10f, SupFig11a, SupFig11b, SupFig11c, SupFig11d, SupFig11e …]
